# Supplementary material for: Crystal structures of ethyl (2S*,2′R*)-1′-methyl-2′′,3-dioxo-2,3-di­hydro­dispiro­[1-benzo­thio­phene-2,3′-pyrrolidine-2′,3′′-indoline]-4′-carboxyl­ate and ethyl (2S*,2′R*)-5′′-chloro-1′-methyl-2′′,3-dioxo-2,3-di­hydro­dispiro­[1-benzo­thio­phene-2,3′-pyrrolidine-2′,3′′-indoline]-4′-carboxyl­ate
Source: Acta Crystallogr Sect E Struct Rep Online. 2014 Jul 19;70(Pt 8):94–7. doi: 10.1107/S1600536814015426 (PMC4158536; doi:10.1107/S1600536814015426)
Supplement: Supplementary file 1 [file e-70-00094-sup1.cif]

##############################################################################
#                                                                            #
# This CIF contains the data in a paper accepted for publication in          #
# Acta Crystallographica Section E. It conforms to the requirements of       #
# Notes for Authors for Acta Crystallographica Section E, and has been       #
# peer reviewed under the auspices of the IUCr Commission on Journals.       #
#                                                                            #
# Full details of the Crystallographic Information File format               #
# are given in the paper "The Crystallographic Information File (CIF):       #
# a New Standard Archive File for Crystallography" by S. R. Hall, F. H.      #
# Allen and I. D. Brown [Acta Cryst. (1991), A47, 655-685].                  #
#                                                                            #
# The current version of the core CIF dictionary is obtainable from          #
# ftp://ftp.iucr.org/pub/cif_core.dic.                                       #
#                                                                            #
# Software is freely available for graphical display of the structure(s)     #
# in this CIF. For information consult the CIF software page                 #
# http://www.iucr.org/resources/cif/software.                                #
#                                                                            #
# This file may be used for bona fide research purposes within the           #
# scientific community so long as proper attribution is given to the journal # 
# article from which it was obtained.                                        #
#                                                                            #
##############################################################################
data_global
_audit_creation_method     SHELXL-97
_journal_date_recd_electronic     2014-04-23
_journal_date_accepted     2014-07-01
_journal_name_full     'Acta Crystallographica, Section E'
_journal_year     2014
_journal_volume     70
_journal_issue      8
_journal_page_first     94
_journal_page_last     97
_journal_paper_category     GO
_journal_paper_doi     10.1107/S1600536814015426
_journal_coeditor_code     SU2728
_publ_contact_author_name     'A. SubbiahPandi'
_publ_contact_author_address
;
  Department of Physics
  Presidency College
  Chennai 600 005
  India
;
_publ_contact_author_email     aspandian59@gmail.com
_publ_contact_author_fax     '091 044 2854 4894'
_publ_contact_author_phone     '091 044 2591061'
_publ_section_title
;\
Crystal structures of ethyl
(2<i>S</i>*,2'<i>R</i>*)-1'-methyl-2'',3-dioxo-2,3-dihydrodispiro[1-\
benzothiophene-2,3'-pyrrolidine-2',3''-indoline]-4'-carboxylate and ethyl
(2<i>S</i>*,2'<i>R</i>*)-5''-chloro-1'-methyl-2'',3-dioxo-2,3-\
dihydrodispiro[1-benzothiophene-2,3'-pyrrolidine-2',3''-indoline]-4'-\
carboxylate
;
_publ_section_title_footnote     .
loop_
    _publ_author_name
    _publ_author_address
    'M. P. Savithri'
;    Department of Physics
     Queen Mary's College  (Autonomous)
     Chennai 600 004
     India
;
    'M. Suresh'
;    Department of Organic Chemistry
     University of Madras
     Guindy Campus
     Chennai 600 025
     India
;
    'R. Raghunathan'
;    Department of Organic Chemistry
     University of Madras
     Guindy Campus
     Chennai 600 025
     India
;
    'G. Vimala'
;    Department of Physics
     Presidency College  (Autonomous)
     Chennai 600 005
     India
;
    ' R. Raja'
;    Department of Physics
     Presidency College  (Autonomous)
     Chennai 600 005
     India
;
    'A. SubbiahPandi'
;    Department of Physics
     Presidency College  (Autonomous)
     Chennai 600 005
     India
;
_publ_section_synopsis
;
The title compounds, (I) and (II), are
dispiro-indole-pyrrolidine-benzothiophene derivatives, with (II) having a
chlorine substituent on the oxoindole unit. As a result, the conformation of
the two molecules differs in the angle of inclination of the indole moiety
with respect to the benzothiophene ring system, with a dihedral angle of
71.59(5) in (I) and 82.27(7)\% in (II).
;
data_I
_audit_creation_method     SHELXL-2013
_database_code_depnum_ccdc_archive     'CCDC 1011623'
_chemical_name_systematic
;\
Ethyl (2<i>S</i>*,2'<i>R</i>*)-1'-methyl-2'',3-dioxo-\
2,3-dihydrodispiro[1-benzothiophene-2,3'-pyrrolidine-2',3''-indoline]-\
4'-carboxylate
;
_chemical_name_common     ?
_chemical_formula_moiety     'C22 H20 N2 O4 S'
_chemical_formula_sum     'C22 H20 N2 O4 S'
_chemical_formula_iupac     'C22 H20 N2 O4 S'
_chemical_formula_weight     408.46
_chemical_melting_point     ?
_symmetry_space_group_name_hall     '-P 1'
_shelx_space_group_comment
;
The symmetry employed for this shelxl refinement is uniquely defined
by the following loop, which should always be used as a source of
symmetry information in preference to the above space-group names.
They are only intended as comments.
;
_space_group_crystal_system     triclinic
_space_group_name_H-M_alt     'P -1'
_space_group_name_Hall     '-P 1'
loop_
    _space_group_symop_operation_xyz
    'x, y, z'
    '-x, -y, -z'
_cell_length_a     8.7196(4)
_cell_length_b     10.7874(5)
_cell_length_c     11.3488(5)
_cell_angle_alpha     82.624(2)
_cell_angle_beta     82.775(2)
_cell_angle_gamma     79.214(2)
_cell_volume     1034.27(8)
_cell_formula_units_Z     2
_cell_measurement_reflns_used     ?
_cell_measurement_theta_min     2.39
_cell_measurement_theta_max     25.00
_cell_measurement_temperature     293(2)
_exptl_crystal_description     Block
_exptl_crystal_colour     colourless
_exptl_crystal_size_max     0.35
_exptl_crystal_size_mid     0.30
_exptl_crystal_size_min     0.30
_exptl_crystal_density_diffrn     1.312
_exptl_crystal_density_meas     ?
_exptl_crystal_density_method     ?
_exptl_crystal_F_000     428
_exptl_absorpt_coefficient_mu     0.187
_exptl_absorpt_correction_type     multi-scan
_exptl_absorpt_process_details     '(SADABS; Sheldrick, 1996)'
_shelx_estimated_absorpt_T_min     ?
_shelx_estimated_absorpt_T_max     ?
_exptl_absorpt_correction_T_min     0.9375
_exptl_absorpt_correction_T_max     0.9461
_exptl_special_details     ?
_diffrn_ambient_temperature     293(2)
_diffrn_radiation_type     MoK\a
_diffrn_radiation_wavelength     0.71073
_diffrn_radiation_source     'fine-focus sealed tube'
_diffrn_radiation_monochromator     graphite
_diffrn_measurement_device_type     'Bruker Kappa APEXII CCD'
_diffrn_measurement_method     '\w and \f scans'
_diffrn_detector_area_resol_mean     ?
_diffrn_reflns_number     18982
_diffrn_reflns_av_R_equivalents     0.0239
_diffrn_reflns_theta_min     2.391
_diffrn_reflns_theta_max     25.246
_diffrn_reflns_theta_full     25.242
_diffrn_measured_fraction_theta_max     0.999
_diffrn_measured_fraction_theta_full     0.998
_diffrn_reflns_limit_h_min     -10
_diffrn_reflns_limit_h_max     10
_diffrn_reflns_limit_k_min     -12
_diffrn_reflns_limit_k_max     12
_diffrn_reflns_limit_l_min     -13
_diffrn_reflns_limit_l_max     13
_refine_special_details     ?
_reflns_number_total     3745
_reflns_number_gt     3389
_reflns_threshold_expression     I>2\s(I)
_refine_ls_structure_factor_coef     Fsqd
_refine_ls_matrix_type     full
_refine_ls_R_factor_all     0.0354
_refine_ls_R_factor_gt     0.0315
_refine_ls_wR_factor_gt     0.0846
_refine_ls_wR_factor_ref     0.0870
_refine_ls_goodness_of_fit_ref     1.049
_refine_ls_restrained_S_all     1.049
_refine_ls_number_reflns     3745
_refine_ls_number_parameters     268
_refine_ls_number_restraints     0
_refine_ls_hydrogen_treatment     mixed
_refine_ls_weighting_scheme     calc
_refine_ls_weighting_details
              'w=1/[\s^2^(Fo^2^)+(0.0417P)^2^+0.2979P] where P=(Fo^2^+2Fc^2^)/3'
_atom_sites_solution_hydrogens     mixed
_atom_sites_solution_primary     direct
_atom_sites_solution_secondary     difmap
_refine_ls_shift/su_max     0.000
_refine_ls_shift/su_mean     0.000
_refine_diff_density_max     0.248
_refine_diff_density_min     -0.170
_refine_ls_extinction_method     'SHELXL2013 (Sheldrick, 2008)'
_refine_ls_extinction_coef     0.0099(17)
_refine_ls_extinction_expression
                                  'Fc^*^=kFc[1+0.001xFc^2^\l^3^/sin(2\q)]^-1/4^'
loop_
    _atom_type_symbol
    _atom_type_description
    _atom_type_scat_dispersion_real
    _atom_type_scat_dispersion_imag
    _atom_type_scat_source
    'C' 'C' 0.0033 0.0016
                         'International Tables Vol C Tables 4.2.6.8 and 6.1.1.4'
    'H' 'H' 0.0000 0.0000
                         'International Tables Vol C Tables 4.2.6.8 and 6.1.1.4'
    'N' 'N' 0.0061 0.0033
                         'International Tables Vol C Tables 4.2.6.8 and 6.1.1.4'
    'O' 'O' 0.0106 0.0060
                         'International Tables Vol C Tables 4.2.6.8 and 6.1.1.4'
    'S' 'S' 0.1246 0.1234
                         'International Tables Vol C Tables 4.2.6.8 and 6.1.1.4'
_computing_data_collection     'APEX2 (Bruker, 2004)'
_computing_cell_refinement     'APEX2 and SAINT (Bruker, 2004)'
_computing_data_reduction     'SAINT and XPREP (Bruker, 2004)'
_computing_structure_solution     'SHELXS97 (Sheldrick, 2008)'
_computing_structure_refinement     'SHELXL2013 (Sheldrick, 2008)'
_computing_molecular_graphics
                  'Mercury (Macrae <i>et al.</i>, 2008) and PLATON (Spek, 2009)'
_computing_publication_material
 'SHELXL2013 (Sheldrick, 2008), PLATON (Spek, 2009) and publCIF (Westrip, 2010)'
loop_
    _atom_site_type_symbol
    _atom_site_label
    _atom_site_fract_x
    _atom_site_fract_y
    _atom_site_fract_z
    _atom_site_U_iso_or_equiv
    _atom_site_adp_type
    _atom_site_calc_flag
    _atom_site_occupancy
    _atom_site_disorder_assembly
    _atom_site_disorder_group
    S S1 0.30889(4) 0.13663(3) 0.21159(3) 0.03693(12) Uani d 1 . .
    O O1 -0.05178(12) 0.36372(10) 0.34437(10) 0.0491(3) Uani d 1 . .
    O O2 0.15077(17) 0.58243(10) 0.29000(11) 0.0647(4) Uani d 1 . .
    O O3 0.2116(2) 0.32476(19) -0.07349(11) 0.1024(6) Uani d 1 . .
    O O4 0.01130(15) 0.28291(12) 0.05809(10) 0.0580(3) Uani d 1 . .
    N N1 0.18901(15) 0.47295(12) 0.47309(12) 0.0449(3) Uani d 1 . .
    H H1N 0.145(2) 0.5301(17) 0.5141(16) 0.054 Uiso d 1 . .
    N N2 0.42620(15) 0.38340(12) 0.21313(10) 0.0452(3) Uani d 1 . .
    C C1 -0.11000(18) 0.09770(16) 0.37801(14) 0.0466(4) Uani d 1 . .
    H H1 -0.1955 0.1524 0.4109 0.056 Uiso calc 1 . .
    C C2 -0.1138(2) -0.02952(17) 0.38248(16) 0.0569(4) Uani d 1 . .
    H H2 -0.2027 -0.0613 0.4179 0.068 Uiso calc 1 . .
    C C3 0.0142(2) -0.11030(16) 0.33441(16) 0.0556(4) Uani d 1 . .
    H H3 0.0100 -0.1962 0.3379 0.067 Uiso calc 1 . .
    C C4 0.14759(19) -0.06681(14) 0.28153(14) 0.0448(4) Uani d 1 . .
    H H4 0.2334 -0.1225 0.2503 0.054 Uiso calc 1 . .
    C C5 0.15164(16) 0.06238(12) 0.27566(11) 0.0337(3) Uani d 1 . .
    C C6 0.02306(15) 0.14358(13) 0.32381(11) 0.0343(3) Uani d 1 . .
    C C7 0.04308(15) 0.27552(13) 0.30944(11) 0.0333(3) Uani d 1 . .
    C C8 0.20210(16) 0.29422(12) 0.24261(11) 0.0326(3) Uani d 1 . .
    C C9 0.1918(2) 0.38436(14) 0.12494(12) 0.0447(4) Uani d 1 . .
    H H9 0.1131 0.4595 0.1411 0.054 Uiso calc 1 . .
    C C10 0.3518(2) 0.42508(18) 0.10187(14) 0.0581(4) Uani d 1 . .
    H H10A 0.4142 0.3851 0.0355 0.070 Uiso calc 1 . .
    H H10B 0.3404 0.5165 0.0835 0.070 Uiso calc 1 . .
    C C11 0.30303(16) 0.36257(12) 0.30895(12) 0.0339(3) Uani d 1 . .
    C C12 0.20227(18) 0.48789(13) 0.35267(13) 0.0425(3) Uani d 1 . .
    C C13 0.28113(15) 0.36078(13) 0.51820(12) 0.0354(3) Uani d 1 . .
    C C14 0.35773(15) 0.29409(12) 0.42447(11) 0.0314(3) Uani d 1 . .
    C C15 0.46804(16) 0.18729(13) 0.44844(13) 0.0382(3) Uani d 1 . .
    H H15 0.5232 0.1431 0.3867 0.046 Uiso calc 1 . .
    C C16 0.49556(18) 0.14672(15) 0.56609(14) 0.0480(4) Uani d 1 . .
    H H16 0.5709 0.0755 0.5832 0.058 Uiso calc 1 . .
    C C17 0.4122(2) 0.21104(16) 0.65801(14) 0.0504(4) Uani d 1 . .
    H H17 0.4297 0.1805 0.7365 0.060 Uiso calc 1 . .
    C C18 0.30339(18) 0.31964(15) 0.63592(13) 0.0448(4) Uani d 1 . .
    H H18 0.2475 0.3632 0.6978 0.054 Uiso calc 1 . .
    C C19 0.5353(2) 0.4616(2) 0.23767(18) 0.0693(5) Uani d 1 . .
    H H19A 0.6191 0.4613 0.1741 0.104 Uiso calc 1 . .
    H H19B 0.5777 0.4281 0.3116 0.104 Uiso calc 1 . .
    H H19C 0.4810 0.5470 0.2435 0.104 Uiso calc 1 . .
    C C20 0.1438(2) 0.32731(17) 0.02394(14) 0.0562(4) Uani d 1 . .
    C C21 -0.0480(3) 0.2184(2) -0.02642(17) 0.0750(6) Uani d 1 . .
    H H21A 0.0326 0.1509 -0.0550 0.090 Uiso calc 1 . .
    H H21B -0.0799 0.2776 -0.0944 0.090 Uiso calc 1 . .
    C C22 -0.1847(4) 0.1653(3) 0.0376(2) 0.1083(9) Uani d 1 . .
    H H22A -0.2277 0.1220 -0.0158 0.162 Uiso calc 1 . .
    H H22B -0.2633 0.2329 0.0658 0.162 Uiso calc 1 . .
    H H22C -0.1514 0.1066 0.1043 0.162 Uiso calc 1 . .
loop_
    _atom_site_aniso_label
    _atom_site_aniso_U_11
    _atom_site_aniso_U_22
    _atom_site_aniso_U_33
    _atom_site_aniso_U_12
    _atom_site_aniso_U_13
    _atom_site_aniso_U_23
    S1 0.0377(2) 0.0370(2) 0.0362(2) -0.00533(14) 0.00290(14) -0.01255(14)
    O1 0.0431(6) 0.0461(6) 0.0584(7) 0.0027(5) -0.0034(5) -0.0240(5)
    O2 0.0975(10) 0.0318(6) 0.0652(8) 0.0029(6) -0.0309(7) -0.0053(5)
    O3 0.1453(15) 0.1480(16) 0.0305(7) -0.0721(13) 0.0019(8) -0.0137(8)
    O4 0.0749(8) 0.0634(7) 0.0427(6) -0.0156(6) -0.0209(6) -0.0118(5)
    N1 0.0507(7) 0.0394(7) 0.0452(7) 0.0031(6) -0.0083(6) -0.0197(6)
    N2 0.0532(7) 0.0504(7) 0.0361(6) -0.0256(6) 0.0020(5) -0.0023(5)
    C1 0.0385(8) 0.0581(10) 0.0459(8) -0.0140(7) -0.0024(6) -0.0097(7)
    C2 0.0565(10) 0.0616(11) 0.0597(10) -0.0318(9) -0.0057(8) -0.0026(8)
    C3 0.0719(11) 0.0419(9) 0.0602(10) -0.0243(8) -0.0173(9) -0.0009(7)
    C4 0.0539(9) 0.0347(7) 0.0480(8) -0.0051(6) -0.0135(7) -0.0084(6)
    C5 0.0384(7) 0.0344(7) 0.0300(6) -0.0060(5) -0.0083(5) -0.0056(5)
    C6 0.0357(7) 0.0381(7) 0.0311(7) -0.0073(6) -0.0063(5) -0.0065(5)
    C7 0.0354(7) 0.0380(7) 0.0278(6) -0.0023(6) -0.0077(5) -0.0099(5)
    C8 0.0410(7) 0.0302(6) 0.0269(6) -0.0054(5) -0.0041(5) -0.0052(5)
    C9 0.0641(10) 0.0407(8) 0.0305(7) -0.0127(7) -0.0096(6) 0.0015(6)
    C10 0.0809(12) 0.0603(10) 0.0365(8) -0.0313(9) -0.0019(8) 0.0055(7)
    C11 0.0410(7) 0.0304(7) 0.0317(7) -0.0092(5) -0.0032(5) -0.0050(5)
    C12 0.0529(9) 0.0322(7) 0.0456(8) -0.0063(6) -0.0137(7) -0.0091(6)
    C13 0.0343(7) 0.0383(7) 0.0364(7) -0.0090(6) -0.0046(5) -0.0098(6)
    C14 0.0312(6) 0.0332(7) 0.0322(7) -0.0106(5) -0.0029(5) -0.0056(5)
    C15 0.0329(7) 0.0383(7) 0.0448(8) -0.0060(6) -0.0057(6) -0.0088(6)
    C16 0.0470(8) 0.0441(8) 0.0553(9) -0.0072(7) -0.0215(7) 0.0000(7)
    C17 0.0611(10) 0.0588(10) 0.0368(8) -0.0214(8) -0.0183(7) 0.0030(7)
    C18 0.0485(8) 0.0576(9) 0.0334(7) -0.0176(7) -0.0034(6) -0.0126(6)
    C19 0.0765(13) 0.0797(13) 0.0629(11) -0.0506(11) -0.0017(9) -0.0009(10)
    C20 0.0842(13) 0.0554(10) 0.0313(8) -0.0168(9) -0.0142(8) 0.0018(7)
    C21 0.1095(17) 0.0731(13) 0.0542(11) -0.0218(12) -0.0389(11) -0.0129(9)
    C22 0.134(2) 0.125(2) 0.0921(18) -0.0653(19) -0.0405(17) -0.0196(16)
_geom_special_details
;
 All esds (except the esd in the dihedral angle between two l.s. planes)
 are estimated using the full covariance matrix.  The cell esds are taken
 into account individually in the estimation of esds in distances, angles
 and torsion angles; correlations between esds in cell parameters are only
 used when they are defined by crystal symmetry.  An approximate (isotropic)
 treatment of cell esds is used for estimating esds involving l.s. planes.
;
loop_
    _geom_bond_atom_site_label_1
    _geom_bond_atom_site_label_2
    _geom_bond_site_symmetry_2
    _geom_bond_distance
    _geom_bond_publ_flag
    S1 C5 . 1.7496(14) ?
    S1 C8 . 1.8330(13) ?
    O1 C7 . 1.2109(16) ?
    O2 C12 . 1.2125(18) ?
    O3 C20 . 1.187(2) ?
    O4 C20 . 1.327(2) ?
    O4 C21 . 1.450(2) ?
    N1 C12 . 1.348(2) ?
    N1 C13 . 1.3972(19) ?
    N1 H1N . 0.827(18) ?
    N2 C11 . 1.4561(17) ?
    N2 C19 . 1.457(2) ?
    N2 C10 . 1.473(2) ?
    C1 C2 . 1.373(2) ?
    C1 C6 . 1.388(2) ?
    C1 H1 . 0.9300 ?
    C2 C3 . 1.381(3) ?
    C2 H2 . 0.9300 ?
    C3 C4 . 1.375(2) ?
    C3 H3 . 0.9300 ?
    C4 C5 . 1.394(2) ?
    C4 H4 . 0.9300 ?
    C5 C6 . 1.3871(19) ?
    C6 C7 . 1.4523(19) ?
    C7 C8 . 1.5295(18) ?
    C8 C9 . 1.5495(18) ?
    C8 C11 . 1.5611(18) ?
    C9 C20 . 1.505(2) ?
    C9 C10 . 1.522(2) ?
    C9 H9 . 0.9800 ?
    C10 H10A . 0.9700 ?
    C10 H10B . 0.9700 ?
    C11 C14 . 1.5063(18) ?
    C11 C12 . 1.5696(19) ?
    C13 C18 . 1.378(2) ?
    C13 C14 . 1.3904(18) ?
    C14 C15 . 1.3773(19) ?
    C15 C16 . 1.387(2) ?
    C15 H15 . 0.9300 ?
    C16 C17 . 1.380(2) ?
    C16 H16 . 0.9300 ?
    C17 C18 . 1.380(2) ?
    C17 H17 . 0.9300 ?
    C18 H18 . 0.9300 ?
    C19 H19A . 0.9600 ?
    C19 H19B . 0.9600 ?
    C19 H19C . 0.9600 ?
    C21 C22 . 1.486(3) ?
    C21 H21A . 0.9700 ?
    C21 H21B . 0.9700 ?
    C22 H22A . 0.9600 ?
    C22 H22B . 0.9600 ?
    C22 H22C . 0.9600 ?
loop_
    _geom_angle_atom_site_label_1
    _geom_angle_atom_site_label_2
    _geom_angle_atom_site_label_3
    _geom_angle_site_symmetry_1
    _geom_angle_site_symmetry_3
    _geom_angle
    _geom_angle_publ_flag
    C5 S1 C8 . . 92.66(6) ?
    C20 O4 C21 . . 117.69(15) ?
    C12 N1 C13 . . 112.19(12) ?
    C12 N1 H1N . . 122.9(12) ?
    C13 N1 H1N . . 124.0(12) ?
    C11 N2 C19 . . 115.58(13) ?
    C11 N2 C10 . . 107.91(12) ?
    C19 N2 C10 . . 115.00(13) ?
    C2 C1 C6 . . 119.16(15) ?
    C2 C1 H1 . . 120.4 ?
    C6 C1 H1 . . 120.4 ?
    C1 C2 C3 . . 120.05(15) ?
    C1 C2 H2 . . 120.0 ?
    C3 C2 H2 . . 120.0 ?
    C4 C3 C2 . . 121.62(15) ?
    C4 C3 H3 . . 119.2 ?
    C2 C3 H3 . . 119.2 ?
    C3 C4 C5 . . 118.61(15) ?
    C3 C4 H4 . . 120.7 ?
    C5 C4 H4 . . 120.7 ?
    C6 C5 C4 . . 119.78(13) ?
    C6 C5 S1 . . 114.47(10) ?
    C4 C5 S1 . . 125.75(11) ?
    C5 C6 C1 . . 120.77(13) ?
    C5 C6 C7 . . 113.66(12) ?
    C1 C6 C7 . . 125.57(13) ?
    O1 C7 C6 . . 126.02(13) ?
    O1 C7 C8 . . 121.74(12) ?
    C6 C7 C8 . . 112.24(11) ?
    C7 C8 C9 . . 114.43(11) ?
    C7 C8 C11 . . 115.22(10) ?
    C9 C8 C11 . . 99.72(10) ?
    C7 C8 S1 . . 106.91(9) ?
    C9 C8 S1 . . 110.04(9) ?
    C11 C8 S1 . . 110.43(9) ?
    C20 C9 C10 . . 115.35(14) ?
    C20 C9 C8 . . 114.02(12) ?
    C10 C9 C8 . . 103.71(12) ?
    C20 C9 H9 . . 107.8 ?
    C10 C9 H9 . . 107.8 ?
    C8 C9 H9 . . 107.8 ?
    N2 C10 C9 . . 105.51(12) ?
    N2 C10 H10A . . 110.6 ?
    C9 C10 H10A . . 110.6 ?
    N2 C10 H10B . . 110.6 ?
    C9 C10 H10B . . 110.6 ?
    H10A C10 H10B . . 108.8 ?
    N2 C11 C14 . . 115.81(11) ?
    N2 C11 C8 . . 99.56(10) ?
    C14 C11 C8 . . 116.51(10) ?
    N2 C11 C12 . . 114.06(11) ?
    C14 C11 C12 . . 101.21(10) ?
    C8 C11 C12 . . 110.24(11) ?
    O2 C12 N1 . . 126.23(14) ?
    O2 C12 C11 . . 126.46(14) ?
    N1 C12 C11 . . 107.26(12) ?
    C18 C13 C14 . . 122.52(13) ?
    C18 C13 N1 . . 127.67(13) ?
    C14 C13 N1 . . 109.76(12) ?
    C15 C14 C13 . . 119.22(12) ?
    C15 C14 C11 . . 131.91(12) ?
    C13 C14 C11 . . 108.80(11) ?
    C14 C15 C16 . . 118.95(14) ?
    C14 C15 H15 . . 120.5 ?
    C16 C15 H15 . . 120.5 ?
    C17 C16 C15 . . 120.63(14) ?
    C17 C16 H16 . . 119.7 ?
    C15 C16 H16 . . 119.7 ?
    C18 C17 C16 . . 121.38(14) ?
    C18 C17 H17 . . 119.3 ?
    C16 C17 H17 . . 119.3 ?
    C13 C18 C17 . . 117.16(14) ?
    C13 C18 H18 . . 121.4 ?
    C17 C18 H18 . . 121.4 ?
    N2 C19 H19A . . 109.5 ?
    N2 C19 H19B . . 109.5 ?
    H19A C19 H19B . . 109.5 ?
    N2 C19 H19C . . 109.5 ?
    H19A C19 H19C . . 109.5 ?
    H19B C19 H19C . . 109.5 ?
    O3 C20 O4 . . 124.34(17) ?
    O3 C20 C9 . . 125.41(18) ?
    O4 C20 C9 . . 110.23(14) ?
    O4 C21 C22 . . 107.01(17) ?
    O4 C21 H21A . . 110.3 ?
    C22 C21 H21A . . 110.3 ?
    O4 C21 H21B . . 110.3 ?
    C22 C21 H21B . . 110.3 ?
    H21A C21 H21B . . 108.6 ?
    C21 C22 H22A . . 109.5 ?
    C21 C22 H22B . . 109.5 ?
    H22A C22 H22B . . 109.5 ?
    C21 C22 H22C . . 109.5 ?
    H22A C22 H22C . . 109.5 ?
    H22B C22 H22C . . 109.5 ?
loop_
    _geom_torsion_atom_site_label_1
    _geom_torsion_atom_site_label_2
    _geom_torsion_atom_site_label_3
    _geom_torsion_atom_site_label_4
    _geom_torsion_site_symmetry_1
    _geom_torsion_site_symmetry_2
    _geom_torsion_site_symmetry_3
    _geom_torsion_site_symmetry_4
    _geom_torsion
    _geom_torsion_publ_flag
    C6 C1 C2 C3 . . . . 0.6(2) ?
    C1 C2 C3 C4 . . . . 0.1(3) ?
    C2 C3 C4 C5 . . . . -0.7(2) ?
    C3 C4 C5 C6 . . . . 0.6(2) ?
    C3 C4 C5 S1 . . . . -179.58(11) ?
    C8 S1 C5 C6 . . . . -2.05(11) ?
    C8 S1 C5 C4 . . . . 178.17(12) ?
    C4 C5 C6 C1 . . . . 0.0(2) ?
    S1 C5 C6 C1 . . . . -179.75(11) ?
    C4 C5 C6 C7 . . . . -179.06(12) ?
    S1 C5 C6 C7 . . . . 1.15(15) ?
    C2 C1 C6 C5 . . . . -0.7(2) ?
    C2 C1 C6 C7 . . . . 178.32(14) ?
    C5 C6 C7 O1 . . . . -179.54(13) ?
    C1 C6 C7 O1 . . . . 1.4(2) ?
    C5 C6 C7 C8 . . . . 0.68(16) ?
    C1 C6 C7 C8 . . . . -178.36(13) ?
    O1 C7 C8 C9 . . . . -59.73(17) ?
    C6 C7 C8 C9 . . . . 120.06(12) ?
    O1 C7 C8 C11 . . . . 55.04(17) ?
    C6 C7 C8 C11 . . . . -125.17(12) ?
    O1 C7 C8 S1 . . . . 178.16(11) ?
    C6 C7 C8 S1 . . . . -2.05(12) ?
    C5 S1 C8 C7 . . . . 2.25(9) ?
    C5 S1 C8 C9 . . . . -122.58(10) ?
    C5 S1 C8 C11 . . . . 128.30(9) ?
    C7 C8 C9 C20 . . . . -73.99(17) ?
    C11 C8 C9 C20 . . . . 162.46(14) ?
    S1 C8 C9 C20 . . . . 46.39(16) ?
    C7 C8 C9 C10 . . . . 159.77(12) ?
    C11 C8 C9 C10 . . . . 36.22(14) ?
    S1 C8 C9 C10 . . . . -79.85(13) ?
    C11 N2 C10 C9 . . . . -19.43(17) ?
    C19 N2 C10 C9 . . . . -150.08(15) ?
    C20 C9 C10 N2 . . . . -137.43(14) ?
    C8 C9 C10 N2 . . . . -12.03(16) ?
    C19 N2 C11 C14 . . . . -61.82(18) ?
    C10 N2 C11 C14 . . . . 167.85(12) ?
    C19 N2 C11 C8 . . . . 172.43(14) ?
    C10 N2 C11 C8 . . . . 42.11(14) ?
    C19 N2 C11 C12 . . . . 55.08(18) ?
    C10 N2 C11 C12 . . . . -75.25(15) ?
    C7 C8 C11 N2 . . . . -170.30(11) ?
    C9 C8 C11 N2 . . . . -47.31(12) ?
    S1 C8 C11 N2 . . . . 68.47(11) ?
    C7 C8 C11 C14 . . . . 64.43(15) ?
    C9 C8 C11 C14 . . . . -172.58(11) ?
    S1 C8 C11 C14 . . . . -56.80(13) ?
    C7 C8 C11 C12 . . . . -50.11(14) ?
    C9 C8 C11 C12 . . . . 72.88(13) ?
    S1 C8 C11 C12 . . . . -171.35(9) ?
    C13 N1 C12 O2 . . . . -170.75(15) ?
    C13 N1 C12 C11 . . . . 6.75(16) ?
    N2 C11 C12 O2 . . . . 43.7(2) ?
    C14 C11 C12 O2 . . . . 168.82(15) ?
    C8 C11 C12 O2 . . . . -67.27(19) ?
    N2 C11 C12 N1 . . . . -133.76(13) ?
    C14 C11 C12 N1 . . . . -8.68(14) ?
    C8 C11 C12 N1 . . . . 115.23(13) ?
    C12 N1 C13 C18 . . . . 175.59(14) ?
    C12 N1 C13 C14 . . . . -1.69(17) ?
    C18 C13 C14 C15 . . . . -4.4(2) ?
    N1 C13 C14 C15 . . . . 173.00(12) ?
    C18 C13 C14 C11 . . . . 178.13(12) ?
    N1 C13 C14 C11 . . . . -4.43(15) ?
    N2 C11 C14 C15 . . . . -45.34(19) ?
    C8 C11 C14 C15 . . . . 71.24(18) ?
    C12 C11 C14 C15 . . . . -169.23(14) ?
    N2 C11 C14 C13 . . . . 131.64(12) ?
    C8 C11 C14 C13 . . . . -111.78(12) ?
    C12 C11 C14 C13 . . . . 7.76(13) ?
    C13 C14 C15 C16 . . . . 2.27(19) ?
    C11 C14 C15 C16 . . . . 178.99(13) ?
    C14 C15 C16 C17 . . . . 1.0(2) ?
    C15 C16 C17 C18 . . . . -2.3(2) ?
    C14 C13 C18 C17 . . . . 3.1(2) ?
    N1 C13 C18 C17 . . . . -173.84(14) ?
    C16 C17 C18 C13 . . . . 0.3(2) ?
    C21 O4 C20 O3 . . . . 4.9(3) ?
    C21 O4 C20 C9 . . . . -176.82(15) ?
    C10 C9 C20 O3 . . . . -8.5(3) ?
    C8 C9 C20 O3 . . . . -128.4(2) ?
    C10 C9 C20 O4 . . . . 173.27(14) ?
    C8 C9 C20 O4 . . . . 53.38(19) ?
    C20 O4 C21 C22 . . . . 173.44(19) ?
loop_
    _geom_hbond_atom_site_label_D
    _geom_hbond_atom_site_label_H
    _geom_hbond_atom_site_label_A
    _geom_hbond_site_symmetry_A
    _geom_hbond_distance_DH
    _geom_hbond_distance_HA
    _geom_hbond_distance_DA
    _geom_hbond_angle_DHA
    N1 H1N O1 2_566 0.83(2) 2.09(2) 2.890(2) 164(2)
    C3 H3 O2 1_545 0.93 2.56 3.385(2) 148
    C18 H18 O3 1_556 0.93 2.56 3.299(2) 136
    C21 H21B O2 2_565 0.97 2.59 3.560(2) 174
    C2 H2 Cg 2_556 0.93 2.81 3.649(2) 151
_shelx_hkl_file
;
   1   0   0 1165.86   34.36
  -1   0   0 1069.39   34.17
   1   0   0 1231.83   35.51
   1   0   0 1335.81   34.57
  -1   0   0 1292.74   34.49
  -1   0   0 1340.58   35.91
  -2   0   0   43.69    1.42
   2   0   0   49.20    1.51
   2   0   0   45.96    1.45
   2   0   0   45.16    1.47
   2   0   0   46.18    1.44
   2   0   0   42.68    1.56
   2   0   0   44.29    1.48
  -2   0   0   46.30    1.46
  -2   0   0   45.29    1.45
  -2   0   0   43.38    1.49
  -2   0   0   44.06    1.49
  -3   0   0   43.24    1.58
  -3   0   0   42.71    1.48
  -3   0   0   44.44    1.59
   3   0   0   43.16    1.55
  -3   0   0   44.71    1.53
   3   0   0   41.48    1.53
   3   0   0   42.14    1.66
   3   0   0   43.56    1.53
  -3   0   0   44.89    1.53
   4   0   0   58.95    2.12
   4   0   0   58.85    2.13
  -4   0   0   61.75    2.20
  -4   0   0   62.76    2.10
  -4   0   0   58.76    2.03
  -4   0   0   64.06    2.11
  -4   0   0   59.76    2.17
   4   0   0   61.18    2.10
   4   0   0   60.92    2.29
   5   0   0    0.96    0.46
  -5   0   0    0.60    0.42
   5   0   0    0.40    0.39
  -5   0   0    1.18    0.44
  -5   0   0    0.36    0.37
  -5   0   0    2.45    0.52
  -5   0   0    0.27    0.32
   5   0   0    0.79    0.40
   5   0   0   -0.13    0.37
  -6   0   0  404.29   11.81
  -6   0   0  417.73   11.36
   6   0   0  388.01   11.34
   6   0   0  392.99   11.43
  -6   0   0  382.62   11.18
  -6   0   0  385.90   11.76
  -6   0   0  406.18   11.29
   6   0   0  374.58   12.05
  -7   0   0   57.40    2.27
  -7   0   0   63.35    2.63
  -7   0   0   58.63    2.34
   7   0   0   57.44    2.40
   7   0   0   58.18    2.45
   7   0   0   56.95    2.48
  -7   0   0   58.02    2.53
   7   0   0   57.16    2.69
   8   0   0   76.88    3.06
   8   0   0   75.04    3.36
  -8   0   0   74.11    2.81
   8   0   0   78.26    3.19
   8   0   0   70.20    2.94
  -8   0   0   70.97    3.15
   9   0   0   -1.46    0.60
  -9   0   0   -0.31    0.62
  -9   0   0   -0.22    0.66
   9   0   0   -0.12    0.74
  10   0   0   20.52    1.70
 -10   0   0   15.25    1.57
 -10   0   0   18.20    1.40
 -11   0   0    7.30    1.05
  11   0   0    6.01    1.23
 -11   0   0    6.63    1.33
 -12   0   0   11.17    1.23
 -12   0   0   13.37    1.79
  12   0   0    9.60    1.52
  13   0   0   -0.16    1.06
 -13   0   0   -0.19    0.81
  13  -1   0    2.93    1.27
  12  -1   0    0.00    0.91
 -12   1   0    0.33    0.63
 -12   1   0   -1.03    0.97
 -11   1   0    0.35    0.91
 -11   1   0    0.38    0.65
  11  -1   0    0.76    0.89
 -10   1   0    5.91    0.87
 -10   1   0    7.10    1.22
  10  -1   0    8.16    1.18
   9  -1   0   -0.01    0.78
  -9   1   0   -0.18    0.57
  -9   1   0    0.96    0.76
   9  -1   0    1.42    0.75
   8  -1   0   40.33    2.42
   8  -1   0   42.72    2.16
  -8   1   0   45.85    2.30
   8  -1   0   46.67    2.16
  -8   1   0   41.74    1.90
   7  -1   0  256.16    7.86
   7  -1   0  274.13    7.94
  -7   1   0  265.39    8.26
   7  -1   0  248.13    8.55
  -7   1   0  256.34    8.21
  -7   1   0  266.41    7.67
   7  -1   0  267.32    8.04
   6  -1   0    2.84    0.56
  -6   1   0    3.28    0.53
  -6   1   0    2.98    0.56
   6  -1   0    2.53    0.57
  -6   1   0    3.24    0.61
   6  -1   0    2.84    0.68
  -6   1   0    3.82    0.61
   5  -1   0  191.66    6.56
   5  -1   0  204.67    6.08
  -5   1   0  199.72    5.93
  -5   1   0  219.43    6.08
  -5   1   0  208.00    6.33
  -5   1   0  201.44    6.31
   5  -1   0  210.07    6.17
   4  -1   0    0.74    0.28
  -4   1   0    0.65    0.26
   4  -1   0    0.30    0.33
   4  -1   0    1.14    0.29
  -4   1   0    0.85    0.29
  -4   1   0    1.09    0.31
   4  -1   0    0.98    0.29
  -4   1   0    1.45    0.32
  -3   1   0   12.43    0.67
   3  -1   0   12.77    0.65
  -3   1   0   13.74    0.66
   3  -1   0   13.17    0.66
  -3   1   0   13.48    0.68
   3  -1   0   13.30    0.64
  -3   1   0   12.16    0.60
   3  -1   0   11.74    0.76
  -2   1   0  305.71    9.02
   2  -1   0  327.30    8.68
  -2   1   0  307.31    8.70
  -2   1   0  321.09    8.72
   2  -1   0  316.35    9.27
   2  -1   0  324.04    8.73
  -2   1   0  310.44    9.02
  -2   1   0  313.82    8.71
   2  -1   0  316.09    8.74
   2  -1   0  307.86    8.99
   2  -1   0  318.04    8.99
   1  -1   0 5658.56  162.72
   1   1   0 2152.22   58.25
   1   1   0 2095.82   56.20
  -1  -1   0 2131.39   56.09
  -1  -1   0 2099.57   57.95
   1   1   0 1914.32   56.08
  -1  -1   0 2009.65   55.78
  -1  -1   0 2191.15   56.04
   1   1   0 2074.38   57.09
  -1  -1   0 1968.71   57.74
   1   1   0 2001.44   60.12
   1   1   0 1770.96   55.55
   2   1   0 3742.13   98.44
  -2  -1   0 3737.57   98.46
   2   1   0 3586.74  103.86
   2   1   0 3585.21  101.99
  -2  -1   0 3589.96  101.60
   2   1   0 3614.75   98.77
  -2  -1   0 3559.34  102.14
  -2  -1   0 3567.80   98.53
   2   1   0 3539.43  101.98
  -2  -1   0 3676.11   98.29
   3   1   0  281.90    7.96
  -3  -1   0  270.86    7.90
  -3  -1   0  297.55    7.98
   3   1   0  280.04    7.98
   3   1   0  278.90    8.35
  -3  -1   0  288.79    7.97
  -3  -1   0  236.39    8.17
   3   1   0  299.14    8.24
  -3  -1   0  274.92    8.22
   3   1   0  299.13    7.95
   3   1   0  283.61    8.23
   4   1   0   39.51    1.67
  -4  -1   0   43.49    1.61
   4   1   0   37.88    1.59
  -4  -1   0   38.75    1.54
  -4  -1   0   42.03    1.60
   4   1   0   41.63    1.61
   4   1   0   39.79    1.61
  -4  -1   0   37.45    1.61
  -5  -1   0  242.71    7.59
  -5  -1   0  257.34    7.35
   5   1   0  249.42    7.54
   5   1   0  253.79    7.43
   5   1   0  245.77    7.75
   5   1   0  247.21    7.33
  -5  -1   0  243.00    7.23
  -6  -1   0   73.54    2.71
   6   1   0   72.44    2.77
   6   1   0   70.47    2.76
   6   1   0   72.12    2.92
  -6  -1   0   73.65    2.64
   6   1   0   73.63    2.70
  -6  -1   0   72.37    2.82
  -7  -1   0   15.39    1.24
   7   1   0   13.52    1.23
  -7  -1   0   14.52    1.10
  -7  -1   0   18.26    1.20
   7   1   0   12.73    1.10
   7   1   0   14.67    1.30
   7   1   0   14.27    1.17
   8   1   0    7.39    0.98
  -8  -1   0    6.51    0.85
   8   1   0    7.30    1.01
   8   1   0    5.76    1.03
   8   1   0    5.06    0.86
  -8  -1   0    6.84    0.97
  -9  -1   0   35.18    2.15
  -9  -1   0   37.09    1.94
   9   1   0   36.88    2.15
   9   1   0   37.27    2.24
   9   1   0   41.02    2.41
  10   1   0   -0.38    0.79
  10   1   0    0.05    0.74
 -10  -1   0   -1.25    0.58
 -10  -1   0    0.24    0.68
 -11  -1   0   47.86    2.92
 -11  -1   0   42.87    2.36
  11   1   0   49.01    2.79
 -12  -1   0    1.80    0.98
  12   1   0    2.91    1.27
  13   1   0    4.00    1.38
  13  -2   0    1.30    1.18
 -13   2   0    2.06    1.25
 -12   2   0    5.98    1.36
  12  -2   0    6.32    1.32
  11  -2   0   -0.38    0.82
 -11   2   0    0.79    0.48
 -11   2   0    1.20    1.00
 -10   2   0    2.28    0.58
  10  -2   0    3.66    0.99
 -10   2   0    2.37    0.96
   9  -2   0    0.77    0.69
  -9   2   0    0.15    0.48
   9  -2   0    0.25    0.86
  -9   2   0   -1.73    0.56
  -8   2   0    4.79    0.87
   8  -2   0    6.05    0.91
  -8   2   0    5.85    0.67
   8  -2   0    6.14    0.83
   8  -2   0    6.29    1.07
   7  -2   0   61.22    2.52
  -7   2   0   65.03    2.66
  -7   2   0   65.83    2.26
   7  -2   0   68.82    2.69
  -7   2   0   67.59    2.71
   7  -2   0   58.62    2.91
   7  -2   0   66.30    2.54
  -7   2   0   66.01    2.27
   6  -2   0   21.96    1.26
   6  -2   0   21.58    1.48
   6  -2   0   24.22    1.30
  -6   2   0   22.78    1.04
  -6   2   0   23.72    1.32
  -6   2   0   24.19    1.21
   6  -2   0   24.12    1.24
  -6   2   0   22.89    1.06
  -6   2   0   21.75    1.26
   5  -2   0    2.99    0.48
  -5   2   0    3.16    0.37
   5  -2   0    2.56    0.60
   5  -2   0    2.39    0.43
  -5   2   0    3.07    0.51
  -5   2   0    3.02    0.45
  -5   2   0    2.08    0.45
  -5   2   0    2.85    0.38
   4  -2   0    9.67    0.65
  -4   2   0    9.53    0.66
   4  -2   0   10.12    0.82
  -4   2   0    9.71    0.52
  -4   2   0    8.75    0.65
   4  -2   0   11.24    0.66
  -4   2   0   10.07    0.65
  -4   2   0    9.15    0.53
   3  -2   0  420.39   11.35
   3  -2   0  402.50   12.13
  -3   2   0  407.46   11.73
  -3   2   0  414.13   11.36
  -3   2   0  412.93   11.32
   3  -2   0  409.34   11.36
  -3   2   0  408.47   11.74
   2  -2   0  593.93   16.19
   2  -2   0  593.44   16.21
  -2   2   0  587.26   16.80
   2  -2   0  584.71   17.06
   2  -2   0  599.96   16.12
  -2   2   0  580.98   16.82
   1  -2   0 1363.59   40.01
   1  -2   0 1315.14   38.22
   0   2   0  400.77   13.12
   0  -2   0  403.00   11.38
   0  -2   0  394.79   12.08
   0  -2   0  396.17   12.78
   0  -2   0  410.13   11.33
   0   2   0  399.82   11.85
   0   2   0  396.70   11.84
   0   2   0  401.90   13.15
   0   2   0  391.68   11.79
   0  -2   0  398.51   12.69
   0  -2   0  405.54   11.36
   0   2   0  402.67   11.35
  -1  -2   0 1383.11   37.60
   1   2   0 1388.79   36.68
   1   2   0 1366.06   37.52
  -1  -2   0 1397.78   36.74
  -1  -2   0 1408.87   36.61
  -1  -2   0 1364.87   37.93
   1   2   0 1342.63   38.00
   1   2   0 1332.98   42.75
  -1  -2   0 1331.12   36.71
  -1  -2   0 1374.04   37.98
   1   2   0 1356.57   36.71
   1   2   0 1169.24   37.85
   2   2   0   69.02    2.13
   2   2   0   64.81    2.14
  -2  -2   0   69.40    2.22
  -2  -2   0   73.83    2.17
  -2  -2   0   66.81    2.12
  -2  -2   0   68.79    2.13
   2   2   0   63.43    2.18
   2   2   0   70.04    2.12
  -2  -2   0   63.19    2.18
   2   2   0   65.64    2.12
   2   2   0   66.87    2.19
   2   2   0   64.93    2.21
  -3  -2   0 2464.45   67.64
   3   2   0 2459.33   71.37
  -3  -2   0 2575.60   67.89
   3   2   0 2489.61   67.95
   3   2   0 2611.83   67.60
  -3  -2   0 2535.17   67.64
   3   2   0 2499.68   67.73
  -3  -2   0 2542.95   70.10
   3   2   0 2432.04   70.09
   3   2   0 2519.47   70.06
  -3  -2   0 2449.90   70.09
  -4  -2   0 1488.20   40.34
   4   2   0 1431.99   40.89
   4   2   0 1435.50   40.31
  -4  -2   0 1395.44   38.85
   4   2   0 1418.74   38.97
  -4  -2   0 1410.32   40.30
  -4  -2   0 1457.00   38.92
   4   2   0 1404.31   39.04
  -5  -2   0   57.93    2.18
   5   2   0   57.12    2.32
   5   2   0   54.43    2.30
  -5  -2   0   59.98    2.37
  -5  -2   0   60.66    2.37
  -5  -2   0   61.81    2.31
   5   2   0   56.44    2.22
   5   2   0   58.18    2.32
  -6  -2   0   46.83    2.10
   6   2   0   43.48    1.95
   6   2   0   44.07    2.00
   6   2   0   44.02    2.04
  -6  -2   0   45.65    1.94
   6   2   0   49.01    2.11
  -6  -2   0   45.36    2.06
  -7  -2   0   32.63    1.81
  -7  -2   0   32.27    1.67
   7   2   0   31.37    1.71
   7   2   0   29.19    1.66
   7   2   0   34.88    1.86
   7   2   0   33.64    1.83
   7   2   0   32.60    1.79
  -7  -2   0   34.73    1.90
  -8  -2   0    0.84    0.60
   8   2   0    0.51    0.69
   8   2   0    1.13    0.68
   8   2   0    1.27    0.68
  -8  -2   0    1.36    0.69
   9   2   0    0.19    0.60
   9   2   0    0.03    0.75
  -9  -2   0    0.75    0.68
   9   2   0   -0.72    0.65
  -9  -2   0    0.90    0.60
 -10  -2   0    2.43    0.84
  10   2   0    1.79    0.98
 -10  -2   0    2.81    1.01
  10   2   0    3.78    1.13
  11   2   0   -1.46    0.91
 -11  -2   0   -0.50    0.83
  12   2   0   26.60    2.33
 -12  -2   0   24.37    1.93
  13   2   0    0.86    1.34
  13  -3   0   -0.07    1.07
  12  -3   0    2.37    1.08
 -12   3   0    0.27    1.02
  11  -3   0    0.31    0.82
 -11   3   0    1.68    0.97
  10  -3   0   12.90    1.35
 -10   3   0   14.19    1.44
   9  -3   0   52.09    3.03
  -9   3   0   50.64    2.60
   9  -3   0   49.72    2.39
   8  -3   0   10.54    1.31
   8  -3   0   10.40    1.05
  -8   3   0   11.52    1.11
   7  -3   0   10.58    0.93
   7  -3   0    9.08    1.13
   7  -3   0   10.85    0.95
  -7   3   0   11.59    1.00
  -7   3   0    9.24    0.56
  -7   3   0   10.25    0.98
   6  -3   0  118.43    3.92
  -6   3   0  125.66    3.53
  -6   3   0  125.99    4.14
   6  -3   0  121.33    3.92
  -6   3   0  120.66    4.10
   6  -3   0  125.17    4.04
  -6   3   0  129.16    3.84
   6  -3   0  118.71    4.52
  -5   3   0    1.05    0.36
  -5   3   0    0.62    0.27
   5  -3   0    1.91    0.41
   5  -3   0    1.15    0.34
  -5   3   0    1.04    0.38
   5  -3   0    0.84    0.51
   4  -3   0   23.98    1.00
   4  -3   0   22.70    1.28
  -4   3   0   22.70    1.05
  -4   3   0   21.58    1.03
   4  -3   0   25.16    1.04
   3  -3   0  117.32    3.35
   3  -3   0  106.87    3.78
  -3   3   0  118.52    3.28
  -3   3   0  113.91    3.45
   3  -3   0  115.41    3.34
  -3   3   0  114.09    3.45
  -2   3   0  823.65   24.55
  -2   3   0  845.72   24.57
   2  -3   0  866.43   23.39
   2  -3   0  818.36   24.26
   2  -3   0  851.21   23.50
   2  -3   0  861.12   23.23
   1  -3   0  747.74   22.32
   1  -3   0  812.29   22.40
   0   3   0    6.63    0.33
   0  -3   0    8.01    0.35
   0   3   0    6.77    0.27
   0  -3   0    6.75    0.32
   0   3   0    7.04    0.45
   0  -3   0    6.80    0.43
   0  -3   0    7.81    0.35
   0   3   0    6.66    0.34
  -1  -3   0  372.14   10.51
  -1  -3   0  372.22   10.55
  -1  -3   0  371.40   10.19
  -1  -3   0  374.10   10.21
   1   3   0  366.94   10.21
   1   3   0  375.89   10.58
   1   3   0  360.59   10.59
   1   3   0  365.43   10.48
   1   3   0  373.05   10.12
  -1  -3   0  359.90   10.54
  -1  -3   0  376.19   10.23
  -2  -3   0   -0.72    0.24
   2   3   0   -0.70    0.25
   2   3   0   -0.90    0.25
   2   3   0   -0.83    0.16
  -2  -3   0   -0.77    0.25
  -2  -3   0   -0.55    0.26
  -2  -3   0   -0.81    0.24
   2   3   0   -0.11    0.25
   2   3   0   -0.96    0.23
  -2  -3   0   -0.44    0.26
  -3  -3   0  631.40   18.37
   3   3   0  646.80   18.38
   3   3   0  642.34   18.20
  -3  -3   0  656.41   18.40
   3   3   0  640.06   17.80
   3   3   0  671.51   17.72
   3   3   0  640.94   18.53
   3   3   0  639.68   18.41
  -3  -3   0  635.01   17.71
   3   3   0  626.41   17.78
   4   3   0  325.29    9.48
   4   3   0  313.57    9.17
  -4  -3   0  313.21    9.14
  -4  -3   0  326.59    9.54
   4   3   0  312.64    9.23
   4   3   0  329.40    9.52
  -4  -3   0  313.98    9.50
   4   3   0  318.03    9.53
   4   3   0  316.92    9.49
   5   3   0   48.33    2.11
  -5  -3   0   47.17    2.07
  -5  -3   0   43.25    1.98
   5   3   0   44.31    2.02
   5   3   0   47.27    2.01
   5   3   0   46.40    1.92
  -5  -3   0   43.62    1.88
   5   3   0   47.24    1.92
   6   3   0    9.79    0.93
  -6  -3   0   11.94    1.07
  -6  -3   0   11.71    1.03
   6   3   0    9.33    0.88
   6   3   0    9.97    0.95
  -6  -3   0    9.94    0.91
   6   3   0   11.28    1.02
   7   3   0   -0.17    0.54
  -7  -3   0   -1.08    0.46
   7   3   0    0.07    0.52
   7   3   0   -0.65    0.47
   7   3   0   -0.83    0.44
  -7  -3   0   -1.13    0.38
   7   3   0    0.08    0.50
   8   3   0   -0.26    0.58
  -8  -3   0    0.06    0.64
   8   3   0    0.33    0.64
   8   3   0   -0.05    0.63
  -8  -3   0   -0.05    0.65
   9   3   0   14.91    1.43
   9   3   0   13.89    1.44
   9   3   0   14.12    1.37
  -9  -3   0   13.39    1.25
  -9  -3   0   14.98    1.43
 -10  -3   0   17.25    1.54
  10   3   0   15.00    1.60
  10   3   0   19.27    1.74
 -10  -3   0   15.60    1.60
  10   3   0   17.12    1.72
 -11  -3   0   -0.35    0.77
  11   3   0    0.84    1.00
  12   3   0    1.21    1.12
 -12  -3   0   -0.89    0.84
  13   3   0    3.85    1.45
  14   3   0   -0.36    1.33
  13  -4   0    7.34    1.40
 -12   4   0   -0.23    1.01
  12  -4   0    0.45    0.93
 -11   4   0    1.10    0.92
  11  -4   0    4.02    0.97
 -10   4   0    9.48    1.28
  10  -4   0   12.38    1.28
   9  -4   0    3.00    0.83
  -9   4   0    4.60    0.95
   8  -4   0   30.45    2.15
  -8   4   0   30.07    1.78
   8  -4   0   29.66    1.66
  -7   4   0   61.98    2.53
   7  -4   0   59.56    2.39
   7  -4   0   62.77    3.01
  -7   4   0   63.74    2.57
   6  -4   0    8.96    0.79
   6  -4   0    8.50    0.78
  -6   4   0    9.33    0.73
  -6   4   0    8.83    0.83
  -6   4   0    9.26    0.84
   6  -4   0    6.99    0.98
   5  -4   0  112.55    3.50
   5  -4   0  107.40    4.10
   5  -4   0  117.70    3.59
  -5   4   0  112.88    3.66
   5  -4   0  109.09    3.48
  -5   4   0  112.95    3.65
  -5   4   0  118.01    3.33
  -4   4   0   12.50    0.71
   4  -4   0   14.10    1.04
  -4   4   0   12.17    0.70
   4  -4   0   13.89    0.74
   4  -4   0   12.94    0.69
   4  -4   0   13.65    0.69
   3  -4   0  333.48    9.07
  -3   4   0  325.25    9.38
   3  -4   0  317.69    9.87
  -3   4   0  325.66    9.39
   3  -4   0  333.13    9.04
   2  -4   0  469.26   12.67
   2  -4   0  443.55   13.37
   1  -4   0  533.05   15.19
   1  -4   0  542.79   15.56
   0  -4   0 1715.56   46.48
   0  -4   0 1680.36   47.39
   0   4   0 1705.08   48.27
   0   4   0 1767.72   47.36
   0  -4   0 1763.23   46.31
   0  -4   0 1652.31   49.28
   0   4   0 1692.63   48.21
   1   4   0  215.68    6.20
   1   4   0  210.67    6.18
  -1  -4   0  209.24    6.20
  -1  -4   0  205.63    6.12
   1   4   0  204.99    5.93
   1   4   0  212.11    6.21
  -1  -4   0  213.42    5.97
   1   4   0  210.53    5.88
  -1  -4   0  213.36    5.95
   2   4   0   44.30    1.61
   2   4   0   45.80    1.59
   2   4   0   48.53    1.58
  -2  -4   0   44.69    1.64
   2   4   0   45.71    1.68
  -2  -4   0   44.11    1.69
   2   4   0   43.56    1.68
   2   4   0   43.16    1.69
  -2  -4   0   44.99    1.60
   3   4   0   25.73    1.23
   3   4   0   26.28    1.02
   3   4   0   27.63    1.27
   3   4   0   25.41    1.28
  -3  -4   0   25.51    1.22
  -3  -4   0   24.98    1.17
   3   4   0   27.27    1.28
   3   4   0   28.39    1.20
  -4  -4   0   10.51    0.95
   4   4   0   10.73    0.92
   4   4   0   13.34    1.05
   4   4   0   13.44    0.80
   4   4   0   14.07    1.00
  -4  -4   0   12.15    0.98
   4   4   0   15.75    1.05
  -5  -4   0  350.51   10.61
   5   4   0  349.40   10.33
   5   4   0  363.45   10.69
  -5  -4   0  346.88   10.21
   5   4   0  353.63   10.56
   6   4   0   45.36    2.17
  -6  -4   0   46.08    2.18
  -6  -4   0   44.61    2.06
   6   4   0   46.06    2.09
   6   4   0   43.11    2.20
   6   4   0   50.59    2.10
   7   4   0  113.33    4.15
  -7  -4   0  105.81    4.12
   7   4   0  111.98    4.02
  -7  -4   0  104.95    3.89
   7   4   0  110.77    4.07
   7   4   0  113.04    4.20
   8   4   0   24.22    1.73
   8   4   0   26.04    1.67
   8   4   0   26.05    1.78
  -8  -4   0   22.67    1.59
  -8  -4   0   25.62    1.78
  -9  -4   0   -0.05    0.68
   9   4   0    0.07    0.69
   9   4   0    1.11    0.80
  -9  -4   0    1.34    0.82
   9   4   0    0.58    0.79
  10   4   0   13.91    1.52
  10   4   0   14.59    1.64
 -10  -4   0   15.73    1.48
  10   4   0   16.20    1.66
  11   4   0   11.49    1.64
  11   4   0    9.20    1.55
 -11  -4   0   10.56    1.36
  12   4   0    0.16    1.06
 -12  -4   0   -0.48    0.86
  13   4   0   -2.37    1.15
  14   4   0    1.04    1.50
  12  -5   0    3.11    1.14
 -11   5   0    6.94    1.29
  11  -5   0    3.54    1.03
  10  -5   0   10.09    1.16
 -10   5   0    8.85    1.22
  -9   5   0    2.47    0.79
   9  -5   0    1.52    0.72
   8  -5   0    2.56    0.70
   8  -5   0    1.10    0.93
  -8   5   0    1.98    0.76
  -8   5   0    1.51    0.67
   7  -5   0   10.82    1.30
   7  -5   0    8.22    0.84
  -7   5   0    6.72    0.85
  -7   5   0    8.80    0.90
  -6   5   0   47.06    1.88
  -6   5   0   39.80    1.81
   6  -5   0   43.68    1.75
   6  -5   0   43.66    2.31
   5  -5   0    0.29    0.30
   5  -5   0   -0.35    0.31
   5  -5   0    0.00    0.32
  -5   5   0   -0.06    0.33
   5  -5   0   -0.37    0.46
  -5   5   0   -0.23    0.31
   4  -5   0  114.36    3.40
  -4   5   0  113.42    3.56
   4  -5   0  121.25    3.47
   4  -5   0  107.91    4.04
   4  -5   0  119.18    3.42
  -4   5   0  115.67    3.56
   3  -5   0    5.15    0.36
   3  -5   0    4.15    0.36
   3  -5   0    4.02    0.59
  -3   5   0    4.50    0.35
   3  -5   0    4.79    0.37
  -3   5   0    4.80    0.37
   2  -5   0  649.48   17.33
   2  -5   0  604.59   18.21
   1  -5   0 1068.49   30.88
   1  -5   0 1102.76   29.57
   1  -5   0 1051.73   30.13
  -1   5   0 1106.74   30.97
  -1   5   0 1070.92   30.84
   0   5   0  284.99    8.34
   0   5   0  294.18    8.32
   0  -5   0  295.82    8.01
   0  -5   0  281.57    8.41
   0  -5   0  287.36    8.43
   1   5   0    0.00    0.16
   1   5   0   -0.05    0.15
  -1  -5   0   -0.24    0.22
   1   5   0   -0.09    0.25
   1   5   0    0.12    0.22
   1   5   0    0.70    0.26
  -1  -5   0   -0.30    0.18
   1   5   0    0.03    0.17
   2   5   0   62.15    2.01
  -2  -5   0   58.84    2.07
   2   5   0   58.84    2.17
   2   5   0   60.11    2.17
   2   5   0   60.36    2.05
  -2  -5   0   60.91    2.05
  -2  -5   0   54.78    2.15
   2   5   0   60.76    2.00
   2   5   0   58.89    2.13
  -3  -5   0  243.47    7.44
  -3  -5   0  239.20    7.46
   3   5   0  250.02    7.17
   3   5   0  252.17    7.48
  -3  -5   0  248.88    7.22
   3   5   0  247.24    7.54
   3   5   0  262.94    7.21
   3   5   0  238.62    7.23
  -4  -5   0   -0.17    0.36
   4   5   0   -0.16    0.33
   4   5   0   -0.36    0.27
   4   5   0    0.64    0.40
  -4  -5   0    0.09    0.32
   4   5   0    0.33    0.34
   4   5   0    0.18    0.42
   4   5   0   -0.32    0.32
   4   5   0    0.18    0.26
   5   5   0    0.19    0.43
   5   5   0    0.98    0.54
  -5  -5   0    0.01    0.43
   5   5   0    0.52    0.44
  -5  -5   0    0.38    0.46
   5   5   0    0.33    0.36
   5   5   0    2.09    0.53
   6   5   0  831.26   22.97
   6   5   0  798.48   22.67
   6   5   0  820.69   23.71
  -6  -5   0  809.49   22.79
   6   5   0  826.15   23.73
  -6  -5   0  801.28   23.63
   7   5   0   78.76    3.40
  -7  -5   0   83.84    3.43
   7   5   0   79.05    3.32
  -7  -5   0   80.54    3.19
   7   5   0   80.32    3.17
   7   5   0   83.57    3.31
   8   5   0    3.39    0.87
   8   5   0    4.15    0.84
   8   5   0    3.31    0.86
  -8  -5   0    3.74    0.87
   9   5   0   50.78    2.68
   9   5   0   42.58    2.46
  -9  -5   0   45.73    2.42
   9   5   0   47.61    2.53
  10   5   0    1.82    1.08
  10   5   0    0.44    0.92
 -10  -5   0    0.81    0.88
  10   5   0    0.69    0.92
  11   5   0   12.11    1.67
 -11  -5   0   14.44    1.60
  11   5   0   15.26    1.80
  12   5   0    0.85    1.24
 -12  -5   0   -0.20    0.97
  13   5   0   -1.32    1.21
  14   5   0    4.72    1.75
  12  -6   0    0.45    0.95
  11  -6   0   -0.06    0.86
 -11   6   0   -1.04    0.90
 -10   6   0    2.00    0.90
  10  -6   0    1.64    0.84
   9  -6   0    1.61    0.70
  -9   6   0    2.30    0.78
  -8   6   0   11.35    1.09
  -8   6   0   10.71    1.11
   8  -6   0   13.83    1.12
   7  -6   0   81.69    3.65
  -7   6   0   71.92    2.88
   7  -6   0   76.21    2.73
  -7   6   0   76.95    2.92
  -6   6   0   24.09    1.26
   6  -6   0   25.45    1.21
   6  -6   0   24.39    1.76
  -6   6   0   24.96    1.31
  -5   6   0   10.30    0.75
   5  -6   0   10.78    0.73
  -5   6   0   10.63    0.73
   5  -6   0   10.53    1.04
  -4   6   0    8.96    0.62
   4  -6   0   10.77    0.61
   4  -6   0   10.57    0.57
  -4   6   0   10.12    0.62
   4  -6   0    9.47    0.95
   3  -6   0   43.48    1.38
   3  -6   0   43.36    1.92
   3  -6   0   45.59    1.37
  -3   6   0   44.86    1.45
  -3   6   0   42.85    1.43
  -2   6   0  105.25    3.14
   2  -6   0  101.26    3.51
   2  -6   0  103.96    2.98
   2  -6   0  105.12    3.53
   2  -6   0  108.40    3.01
   1  -6   0  350.20    9.52
  -1   6   0  343.16    9.90
  -1   6   0  345.98    9.93
   1  -6   0  349.42   10.20
   1  -6   0  340.71   10.11
   0   6   0  103.68    3.22
   0  -6   0  105.48    3.45
   0  -6   0  103.17    3.20
   0  -6   0  107.66    3.10
   0   6   0  100.60    3.24
   1   6   0    0.82    0.29
   1   6   0    0.91    0.32
   1   6   0    0.64    0.21
   1   6   0    0.71    0.34
   1   6   0    0.91    0.20
  -1  -6   0    0.81    0.34
  -1  -6   0    1.23    0.30
   1   6   0    0.14    0.14
   2   6   0   49.67    1.85
  -2  -6   0   48.70    1.76
  -2  -6   0   45.03    1.89
   2   6   0   44.23    1.68
   2   6   0   47.64    1.90
   2   6   0   46.67    1.68
   2   6   0   44.44    1.84
   3   6   0   58.64    2.07
  -3  -6   0   58.24    2.15
   3   6   0   58.74    2.25
   3   6   0   56.29    2.26
   3   6   0   54.55    2.11
   3   6   0   57.21    2.08
   3   6   0   53.97    2.22
  -3  -6   0   56.15    2.17
  -3  -6   0   56.11    2.27
  -4  -6   0  992.17   28.05
   4   6   0  986.97   26.93
   4   6   0  967.56   27.15
   4   6   0  946.33   28.13
  -4  -6   0  985.05   27.10
   4   6   0 1008.32   27.04
   4   6   0  994.71   27.82
   5   6   0  100.97    3.69
   5   6   0   95.49    3.20
  -5  -6   0   91.95    3.54
   5   6   0  103.79    3.68
  -5  -6   0   90.37    3.41
   5   6   0   93.02    3.50
   5   6   0   99.13    3.45
   6   6   0  233.76    7.64
   6   6   0  230.79    7.41
  -6  -6   0  233.57    7.56
   6   6   0  234.58    7.26
  -6  -6   0  235.07    7.27
   6   6   0  231.64    7.25
   7   6   0   57.11    2.79
   7   6   0   63.86    2.61
  -7  -6   0   59.47    2.71
   7   6   0   68.00    3.00
   7   6   0   67.11    2.86
   8   6   0   23.71    1.76
  -8  -6   0   23.36    1.73
   8   6   0   23.45    1.71
   8   6   0   25.68    1.68
  -9  -6   0    2.90    0.91
   9   6   0    3.23    1.08
   9   6   0    4.05    1.07
   9   6   0    5.26    1.03
  10   6   0   35.77    2.47
 -10  -6   0   33.98    2.32
  10   6   0   36.63    2.32
  10   6   0   37.99    2.51
 -11  -6   0    0.63    0.94
  11   6   0   -0.63    0.84
  11   6   0   -1.83    0.98
  12   6   0    5.26    1.49
  12   6   0    4.47    1.46
 -12  -6   0    5.74    1.41
  13   6   0    0.66    1.41
  12  -7   0   -0.75    0.90
  11  -7   0   -0.09    0.77
 -10   7   0    0.08    0.84
  10  -7   0    0.69    0.79
  -9   7   0   11.70    1.22
   9  -7   0   11.59    1.12
   8  -7   0    1.50    0.63
  -8   7   0    1.70    0.63
  -8   7   0    1.59    0.67
  -7   7   0    1.59    0.54
  -7   7   0    0.52    0.53
   7  -7   0   -0.18    0.75
   7  -7   0    0.11    0.46
   6  -7   0   42.32    2.38
   6  -7   0   41.31    1.62
  -6   7   0   38.61    1.70
  -6   7   0   42.36    1.75
  -5   7   0   20.10    1.00
   5  -7   0   18.71    0.92
   5  -7   0   19.18    1.50
  -5   7   0   18.65    0.97
   4  -7   0   -1.10    0.53
   4  -7   0    0.19    0.29
  -4   7   0    0.33    0.30
  -4   7   0    0.83    0.31
   3  -7   0  153.88    4.37
  -3   7   0  156.17    4.60
  -3   7   0  153.66    4.58
   3  -7   0  160.11    5.23
   2  -7   0  125.19    4.14
   2  -7   0  130.32    3.56
  -2   7   0  120.93    3.69
   2  -7   0  118.12    4.14
  -2   7   0  126.31    3.73
   1  -7   0   27.04    1.38
   1  -7   0   29.07    1.05
  -1   7   0   28.70    1.07
   1  -7   0   27.80    1.23
  -1   7   0   26.98    1.08
   1  -7   0   28.83    1.03
   0  -7   0   47.96    1.64
   0   7   0   46.45    1.73
   0   7   0   47.37    1.71
   0  -7   0   47.90    1.95
  -1  -7   0  117.74    4.17
   1   7   0  126.21    3.67
  -1  -7   0  131.81    3.92
   1   7   0  126.60    3.65
   1   7   0  135.24    4.25
   1   7   0  131.47    4.09
   1   7   0  127.72    4.11
   1   7   0  131.81    3.68
   2   7   0  139.02    4.12
   2   7   0  132.27    4.48
  -2  -7   0  139.39    4.27
   2   7   0  138.71    4.47
   2   7   0  141.08    4.12
   2   7   0  133.88    4.15
  -2  -7   0  133.71    4.52
   2   7   0  143.39    4.56
   3   7   0  151.35    4.90
  -3  -7   0  149.52    4.68
   3   7   0  141.99    4.60
   3   7   0  147.62    4.89
   3   7   0  144.41    4.91
   3   7   0  152.87    4.57
   3   7   0  150.83    4.58
  -3  -7   0  146.80    4.91
   4   7   0   19.17    1.38
   4   7   0   20.36    1.27
   4   7   0   15.33    1.19
   4   7   0   21.22    1.22
  -4  -7   0   18.69    1.29
  -4  -7   0   18.70    1.25
   5   7   0    0.89    0.64
  -5  -7   0    0.30    0.54
   5   7   0    0.81    0.58
   5   7   0    0.33    0.58
  -5  -7   0    0.36    0.55
   5   7   0    0.12    0.56
   6   7   0  102.06    3.93
   6   7   0  107.92    3.87
  -6  -7   0  105.56    3.90
   6   7   0  103.06    4.11
   7   7   0    1.46    0.78
   7   7   0    1.64    0.74
   7   7   0    1.84    0.81
  -7  -7   0    2.57    0.78
  -8  -7   0    6.51    1.10
   8   7   0    4.81    1.05
   8   7   0    3.32    0.97
  -9  -7   0    1.08    0.90
   9   7   0    0.85    0.83
   9   7   0    0.70    0.91
  10   7   0    1.30    0.97
 -10  -7   0    4.39    1.11
  10   7   0    2.72    1.20
  11   7   0    5.99    1.53
 -11  -7   0    9.28    1.44
  11   7   0    6.74    1.49
 -12  -7   0    0.24    1.16
  12   7   0    1.94    1.32
  12   7   0    1.57    1.26
  13   7   0    1.23    1.42
 -10   8   0   22.18    1.73
  10  -8   0   17.75    1.49
  -9   8   0    1.99    0.78
   9  -8   0    1.72    0.72
   8  -8   0   22.52    1.35
  -8   8   0   19.60    1.43
  -8   8   0   21.62    1.49
  -7   8   0   10.69    0.98
   7  -8   0   11.17    1.40
   7  -8   0    9.62    0.83
  -7   8   0    9.15    0.89
  -6   8   0    2.82    0.55
  -6   8   0    2.56    0.54
   6  -8   0    3.29    0.50
   6  -8   0    1.79    0.85
   5  -8   0    0.07    0.59
  -5   8   0    0.04    0.33
  -5   8   0    0.11    0.34
   5  -8   0    0.34    0.33
  -4   8   0  224.79    6.57
   4  -8   0  226.64    7.38
   4  -8   0  223.08    6.24
  -4   8   0  221.43    6.55
   3  -8   0  295.73    9.04
  -3   8   0  288.89    8.35
  -3   8   0  289.81    8.37
   3  -8   0  281.60    8.88
   2  -8   0   12.19    0.96
   2  -8   0   10.64    0.98
  -2   8   0    9.99    0.63
  -2   8   0   11.09    0.64
   1  -8   0    8.53    0.61
   1  -8   0    9.60    0.61
  -1   8   0    9.64    0.62
   1  -8   0    9.73    0.72
   1  -8   0    8.75    0.84
  -1   8   0    9.38    0.64
   0  -8   0   32.55    1.34
   0   8   0   35.00    1.43
   0  -8   0   34.75    1.65
   0   8   0   34.73    1.42
   1   8   0    0.58    0.40
   1   8   0    0.19    0.45
  -1  -8   0    0.66    0.36
  -1  -8   0    0.95    0.45
   1   8   0    0.50    0.41
   2   8   0    2.34    0.59
   2   8   0    0.68    0.32
   2   8   0    0.88    0.51
  -2  -8   0    1.00    0.48
   2   8   0    1.74    0.52
   2   8   0    1.22    0.37
  -2  -8   0    1.03    0.46
   2   8   0    1.46    0.34
   3   8   0   12.91    0.92
   3   8   0   12.68    1.05
  -3  -8   0   12.61    1.05
   3   8   0   11.43    0.91
   3   8   0   13.27    1.08
  -3  -8   0   12.72    1.03
   4   8   0    3.06    0.59
   4   8   0    3.71    0.67
  -4  -8   0    3.79    0.69
   4   8   0    3.98    0.70
   4   8   0    2.76    0.70
   4   8   0    3.40    0.64
   5   8   0   54.05    2.43
   5   8   0   59.03    2.47
   5   8   0   57.35    2.71
  -5  -8   0   59.09    2.56
   6   8   0    6.18    0.92
   6   8   0    6.72    0.93
  -6  -8   0    6.79    0.94
   6   8   0    6.14    0.98
  -7  -8   0    1.66    0.82
   7   8   0    1.17    0.81
   7   8   0    1.09    0.83
   7   8   0    1.45    0.74
  -8  -8   0   11.72    1.37
   8   8   0    8.91    1.26
   8   8   0   11.83    1.41
   9   8   0    9.87    1.42
  -9  -8   0    9.77    1.44
   9   8   0    7.67    1.44
  10   8   0    4.47    1.30
 -10  -8   0    5.53    1.29
  10   8   0    5.49    1.27
  11   8   0   21.44    2.14
  11   8   0   20.25    2.10
 -11  -8   0   15.71    1.88
  12   8   0    2.41    1.45
  12   8   0    2.70    1.24
 -12  -8   0    0.82    1.16
  13   8   0   -0.01    1.30
  -9   9   0    6.03    0.98
  -8   9   0    9.54    1.05
  -8   9   0   11.60    1.08
  -7   9   0   14.67    1.11
  -7   9   0   15.67    1.12
   6  -9   0   49.51    1.76
   6  -9   0   54.32    2.84
  -6   9   0   47.07    1.91
  -6   9   0   49.38    1.95
  -5   9   0   45.21    1.68
   5  -9   0   47.07    1.53
  -5   9   0   44.32    1.66
   5  -9   0   45.52    2.47
   5  -9   0   39.98    2.26
  -4   9   0   10.92    0.65
   4  -9   0   10.36    1.10
  -4   9   0   10.05    0.65
   4  -9   0   12.09    1.17
  -3   9   0    0.65    0.31
   3  -9   0    0.54    0.58
   3  -9   0    0.64    0.60
  -3   9   0    0.19    0.30
  -2   9   0    1.37    0.36
   2  -9   0    1.83    0.64
  -2   9   0    1.35    0.37
   2  -9   0    1.29    0.52
  -1   9   0   71.64    2.38
   1  -9   0   66.40    2.77
  -1   9   0   68.95    2.40
   0   9   0   42.63    1.75
   0   9   0   41.06    1.68
   0  -9   0   40.32    1.96
  -1  -9   0  152.85    5.23
   1   9   0  158.06    5.11
   1   9   0  162.58    5.08
  -2  -9   0    7.53    0.89
   2   9   0    7.77    0.57
   2   9   0    9.51    0.87
   2   9   0    6.98    0.61
  -2  -9   0    7.69    0.79
   2   9   0    8.46    0.86
  -3  -9   0  138.45    4.48
   3   9   0  129.46    4.25
   3   9   0  138.26    4.70
   3   9   0  136.33    4.20
  -3  -9   0  134.51    4.75
   3   9   0  135.95    4.72
  -4  -9   0   53.78    2.53
   4   9   0   53.45    2.28
  -4  -9   0   55.05    2.41
   4   9   0   54.00    2.54
   4   9   0   55.70    2.27
   5   9   0    6.65    0.91
   5   9   0   10.09    1.02
  -5  -9   0    7.07    0.99
   5   9   0    9.08    1.06
   6   9   0   27.53    1.76
   6   9   0   32.08    1.97
   6   9   0   28.25    1.78
  -6  -9   0   30.10    1.89
   7   9   0   -1.05    0.63
  -7  -9   0   -1.36    0.69
   7   9   0   -0.41    0.72
   7   9   0   -1.11    0.63
  -8  -9   0    8.85    1.30
   8   9   0   10.38    1.39
   8   9   0    8.06    1.30
   9   9   0   48.67    2.82
   9   9   0   45.77    2.70
  -9  -9   0   49.85    2.76
  10   9   0    4.09    1.35
 -10  -9   0    4.49    1.30
  10   9   0    4.51    1.20
 -11  -9   0    4.95    1.44
  11   9   0    8.88    1.58
  11   9   0    7.48    1.65
  12   9   0    0.63    1.36
  13   9   0   -1.45    1.42
  -8  10   0    2.08    0.69
  -8  10   0    1.68    0.66
  -7  10   0   13.82    1.03
  -7  10   0   10.35    0.95
  -6  10   0   20.40    1.07
  -6  10   0   19.97    1.08
  -5  10   0   19.12    0.96
   5 -10   0   19.51    1.67
   4 -10   0   17.28    1.49
   4 -10   0   20.31    1.59
  -3  10   0   17.11    0.86
   3 -10   0   18.15    1.46
  -3  10   0   16.74    0.85
   2 -10   0   10.09    1.04
  -2  10   0    9.68    0.71
  -2  10   0   10.03    0.74
  -1  10   0   -0.20    0.37
   1 -10   0    0.56    0.54
  -1  10   0    0.06    0.38
   0 -10   0    2.57    0.68
   0  10   0    2.34    0.54
   0  10   0    2.17    0.51
  -1 -10   0    3.40    0.74
   1  10   0    3.90    0.62
   1  10   0    2.41    0.58
  -2 -10   0   49.07    2.31
   2  10   0   47.35    2.13
   2  10   0   45.91    2.17
   3  10   0   10.48    0.87
  -3 -10   0   10.95    1.15
   3  10   0   12.21    1.14
   3  10   0   11.77    1.09
   4  10   0   88.41    3.19
   4  10   0   84.76    3.57
  -4 -10   0   90.09    3.60
   5  10   0  169.47    6.02
   5  10   0  168.01    5.57
  -6 -10   0    5.01    0.97
   6  10   0    4.61    1.02
   6  10   0    5.78    0.99
   7  10   0    9.35    1.31
   7  10   0    7.24    1.09
  -7 -10   0    7.23    1.17
  -8 -10   0   12.24    1.46
   8  10   0   10.55    1.38
  -9 -10   0   11.37    1.56
   9  10   0   10.42    1.46
  10  10   0    0.60    0.96
 -10 -10   0    1.49    1.17
 -11 -10   0    0.68    1.12
  11  10   0    3.78    1.32
  -8  11   0    0.48    0.55
  -8  11   0    1.11    0.54
  -3  11   0    0.59    0.35
  -3  11   0    0.64    0.34
   3 -11   0    0.36    0.69
  -2  11   0   37.28    1.61
  -2  11   0   40.54    1.59
   2 -11   0   41.38    2.17
  -1  11   0   42.73    1.80
   1 -11   0   42.55    2.19
  -1  11   0   43.22    1.83
   0  11   0   13.61    1.04
   0 -11   0   12.20    1.19
   0  11   0   12.55    1.06
   1  11   0   21.74    1.36
  -1 -11   0   18.77    1.48
   1  11   0   20.23    1.35
   2  11   0   18.61    1.37
  -2 -11   0   23.13    1.59
   2  11   0   17.97    1.38
   3  11   0    2.47    0.42
  -3 -11   0    1.34    0.76
   3  11   0    1.73    0.70
   4  11   0   87.05    3.12
   4  11   0   90.91    3.72
  -4 -11   0   89.46    3.73
   5  11   0    9.39    1.19
   5  11   0    9.74    1.02
   6  11   0   37.65    2.11
   6  11   0   41.61    2.50
   7  11   0    2.30    1.02
   7  11   0    1.03    0.80
   8  11   0    2.95    1.02
   9  11   0    2.82    1.11
  10  11   0    5.81    1.37
 -11 -11   0    5.75    1.56
  -3  12   0   12.50    0.81
  -3  12   0   12.76    0.80
  -2  12   0    0.43    0.44
  -2  12   0    0.09    0.43
  -1  12   0   11.30    0.98
  -1  12   0   11.61    0.99
   0 -12   0   51.35    2.59
   0  12   0   51.31    2.27
   0  12   0   52.38    2.25
   1  12   0   35.99    1.87
   1  12   0   34.46    1.87
  -1 -12   0   37.48    2.17
  -2 -12   0    0.13    0.67
   2  12   0   -0.48    0.57
  -3 -12   0   43.56    2.45
   3  12   0   45.51    2.36
   4  12   0   10.92    0.90
  -4 -12   0    9.34    1.30
   4  12   0    9.19    1.21
   5  12   0    1.64    0.67
   5  12   0    1.19    0.83
   6  12   0    0.43    0.72
   6  12   0    0.49    0.83
   7  12   0    2.75    1.05
   7  12   0    0.13    0.85
   8  12   0   15.51    1.69
   9  12   0    9.94    1.55
  -3  13   0   -0.03    0.38
  -2  13   0    3.69    0.63
  -2  13   0    3.24    0.63
  -1  13   0   32.76    1.72
  -1  13   0   37.57    1.76
   0  13   0    0.76    0.69
   0  13   0   -0.19    0.59
   1  13   0    9.36    1.07
   2  13   0   34.41    2.02
   3  13   0   11.79    1.32
   4  13   0   20.33    1.74
   5  13   0   -0.17    0.73
   5  13   0    0.15    0.55
   6  13   0    1.52    1.00
   6  13   0    1.65    0.83
   7  13   0    4.95    1.15
   8  13   0    0.55    1.00
  -2  14   0    4.44    0.67
  -2  14   0    4.58    0.68
  -1  14   0   -0.30    0.57
  -1  14   0   -0.12    0.60
   0  14   0   45.49    2.21
   1  14   0    1.93    0.74
   2  14   0    3.77    0.91
   3  14   0   14.53    1.51
   4  14   0    1.58    0.90
   5  14   0    1.06    0.95
   6  14   0    6.40    0.94
   6  14   0    5.67    1.35
   7  14   0    4.31    1.02
  -2  15   0    0.45    0.53
  -2  15   0    1.43    0.57
  -1  15   0    0.71    0.69
   0  15   0    3.52    0.82
   1  15   0    1.81    0.78
   2  15   0    1.56    0.81
   3  15   0    0.01    0.82
   4  15   0    2.11    1.07
   5  15   0   -0.91    0.96
   6  15   0   -0.54    0.93
   7  15   0    1.03    0.81
  -2  16   0   -0.02    0.54
   1  16   0    0.56    0.78
   2  16   0    3.49    0.98
   3  16   0    1.75    0.99
   4  16   0    2.45    1.12
   5  16   0    1.02    1.05
   6  16   0    3.20    1.37
   6  16  -1   -0.69    1.03
   5  16  -1    0.74    1.04
   4  16  -1   -0.61    0.80
   3  16  -1    8.74    1.38
   2  16  -1    1.30    0.92
   1  16  -1    0.07    0.74
   7  15  -1    0.35    0.76
   6  15  -1    0.40    1.00
   5  15  -1    4.92    1.28
   4  15  -1    4.68    1.20
   3  15  -1   24.88    2.00
   2  15  -1    0.24    0.77
   1  15  -1   13.54    1.33
   0  15  -1    6.29    0.90
  -1  15  -1    3.79    0.77
  -1  15  -1    2.27    0.73
  -2  15  -1    6.05    0.71
   7  14  -1    5.72    1.05
   6  14  -1   12.25    1.12
   6  14  -1   13.78    1.74
   5  14  -1    4.80    1.19
   4  14  -1   13.74    1.56
   3  14  -1    1.41    0.92
   2  14  -1    0.15    0.72
   1  14  -1   30.60    1.88
   0  14  -1   -0.11    0.63
  -1  14  -1   15.93    1.25
  -1  14  -1   15.38    1.20
  -2  14  -1    1.52    0.53
  -2  14  -1    2.39    0.59
   8  13  -1    3.52    1.20
   7  13  -1    0.08    0.88
   6  13  -1   18.23    1.51
   6  13  -1   19.67    1.91
   5  13  -1    1.74    0.90
   5  13  -1    2.92    0.66
  -4 -13   1    6.09    1.27
   4  13  -1    5.08    1.09
   3  13  -1   48.85    2.63
  -3 -13   1   51.80    2.88
   2  13  -1   10.27    1.16
  -2 -13   1   13.14    1.48
   1  13  -1    0.71    0.62
  -1 -13   1    0.61    0.83
   0  13  -1   23.52    1.45
   0  13  -1   25.04    1.56
  -1  13  -1    0.71    0.60
  -1  13  -1   -0.18    0.55
  -2  13  -1    2.89    0.54
  -2  13  -1    2.84    0.55
   9  12  -1    1.03    1.13
   8  12  -1    1.91    1.04
   7  12  -1   25.22    2.21
   7  12  -1   23.10    1.85
   6  12  -1   23.15    1.91
   6  12  -1   23.64    1.66
   5  12  -1    1.37    0.64
   5  12  -1    1.58    0.86
   4  12  -1   27.18    1.97
   4  12  -1   29.74    1.36
  -4 -12   1   28.58    2.11
   3  12  -1    4.36    0.89
  -3 -12   1    4.00    1.02
  -2 -12   1   16.49    1.54
   2  12  -1   16.08    1.34
   1  12  -1    9.88    1.01
  -1 -12   1    9.50    1.22
   1  12  -1   10.64    1.06
   0  12  -1    4.01    0.69
   0 -12   1    3.06    0.93
   0  12  -1    3.77    0.73
   1 -12   1    3.30    0.94
  -1  12  -1    3.45    0.63
  -1  12  -1    3.75    0.61
   2 -12   1    2.45    0.87
  -2  12  -1    2.26    0.48
  -2  12  -1    2.06    0.46
  10  11  -1    1.99    1.19
   9  11  -1    2.23    1.12
   8  11  -1    5.93    1.17
   7  11  -1   30.22    2.03
   7  11  -1   34.03    2.40
   6  11  -1    8.22    1.26
   6  11  -1    8.94    1.12
   5  11  -1   12.16    1.36
   5  11  -1   12.61    1.14
  -4 -11   1    5.61    1.03
   4  11  -1    2.59    0.63
   4  11  -1    4.83    0.95
  -3 -11   1   22.35    1.70
   3  11  -1   20.39    1.54
   3  11  -1   19.68    0.91
   2  11  -1    3.88    0.77
   2  11  -1    4.64    0.80
  -2 -11   1    6.01    0.99
   1  11  -1    7.49    0.90
   1  11  -1    6.61    0.82
  -1 -11   1    6.07    1.02
   0  11  -1    0.64    0.50
   0  11  -1    1.13    0.49
   0 -11   1    0.87    0.69
  -1  11  -1    4.26    0.63
   1 -11   1    5.00    0.92
  -1  11  -1    4.76    0.61
   2 -11   1   -0.67    0.60
  -2  11  -1   -0.21    0.36
  -2  11  -1    0.35    0.38
   3 -11   1   38.29    2.26
   4 -11   1    6.21    1.13
 -11 -10   1    3.63    1.36
  11  10  -1    3.64    1.31
 -10 -10   1   -3.13    0.81
  10  10  -1    1.32    1.03
   9  10  -1    0.50    0.83
  -9 -10   1    1.89    1.09
   8  10  -1    6.46    1.13
  -8 -10   1    4.09    1.08
  -7 -10   1    1.14    0.88
   7  10  -1    2.96    1.01
   7  10  -1    3.78    0.96
   6  10  -1   42.81    2.28
   6  10  -1   46.01    2.58
   5  10  -1   -0.91    0.64
   5  10  -1    0.00    0.68
  -4 -10   1   11.16    1.28
   4  10  -1    9.58    1.14
   4  10  -1    9.21    0.94
  -3 -10   1   78.62    3.32
   3  10  -1   82.74    3.22
   3  10  -1   76.32    2.63
   3  10  -1   76.69    3.19
   2  10  -1    1.22    0.59
  -2 -10   1    1.59    0.71
   2  10  -1    1.19    0.59
  -1 -10   1   69.92    2.98
   1  10  -1   68.45    2.65
   1  10  -1   66.80    2.65
   0  10  -1   48.75    1.94
   0  10  -1   44.67    1.91
   0 -10   1   47.23    2.31
  -1  10  -1   10.03    0.78
   1 -10   1   11.73    1.15
  -1  10  -1    9.36    0.78
   2 -10   1   30.61    1.82
  -2  10  -1   28.86    1.20
  -2  10  -1   28.83    1.19
   3 -10   1    2.97    0.83
   4 -10   1   30.06    2.01
   5 -10   1   39.25    2.36
   6 -10   1   14.33    1.58
  -7  10  -1   16.37    0.99
  -8  10  -1    1.91    0.62
  -8  10  -1    3.10    0.67
  12   9  -1    0.84    1.47
  11   9  -1    1.63    1.21
 -11  -9   1    3.52    1.30
  11   9  -1    2.97    1.42
  10   9  -1   -0.13    1.13
  10   9  -1   -0.54    0.87
 -10  -9   1   -0.49    0.98
  -9  -9   1    2.32    1.08
   9   9  -1    0.73    0.91
   9   9  -1    1.47    1.14
  -8  -9   1   41.68    2.51
   8   9  -1   43.33    2.52
   8   9  -1   43.08    2.58
   7   9  -1    0.54    0.76
   7   9  -1    1.61    0.82
  -7  -9   1    0.77    0.80
   7   9  -1    0.16    0.69
   6   9  -1   17.09    1.52
   6   9  -1   16.09    1.34
  -6  -9   1   17.00    1.46
   6   9  -1   19.73    1.51
  -5  -9   1   59.69    2.67
   5   9  -1   65.48    2.65
   5   9  -1   61.47    2.90
   5   9  -1   63.16    2.66
   4   9  -1   35.26    1.77
  -4  -9   1   38.55    1.92
   4   9  -1   36.47    2.04
  -4  -9   1   42.01    2.20
  -3  -9   1    0.28    0.55
   3   9  -1   -0.42    0.33
   3   9  -1   -0.36    0.49
  -3  -9   1   -0.71    0.44
   3   9  -1    0.09    0.48
   3   9  -1   -0.61    0.39
  -2  -9   1    3.40    0.75
  -2  -9   1    3.60    0.61
   2   9  -1    3.53    0.64
   2   9  -1    3.37    0.33
   2   9  -1    2.88    0.60
   2   9  -1    3.28    0.37
   1   9  -1   19.71    1.19
  -1  -9   1   18.65    1.32
   1   9  -1   19.39    1.16
   0  -9   1  211.51    6.98
   0   9  -1  222.51    6.60
   0   9  -1  217.88    6.63
  -1   9  -1    9.57    0.70
   1  -9   1   10.46    0.79
   1  -9   1    8.18    0.97
  -1   9  -1   10.04    0.73
  -2   9  -1   26.52    1.07
   2  -9   1   25.92    1.65
  -2   9  -1   26.49    1.05
   2  -9   1   28.18    1.43
   3  -9   1   68.61    2.82
   3  -9   1   69.15    2.99
   4  -9   1    4.70    0.89
   4  -9   1    4.01    0.82
   5  -9   1   14.76    1.40
   5  -9   1   11.06    1.24
  -6   9  -1   20.29    1.00
   6  -9   1   17.98    1.68
  -6   9  -1   17.92    0.98
  -7   9  -1   16.47    1.07
  -7   9  -1   15.34    1.04
  -8   9  -1   16.68    1.22
  -8   9  -1   14.71    1.18
  -9   9  -1    0.29    0.69
  13   8  -1    2.95    1.69
  12   8  -1   -0.26    1.10
 -12  -8   1    3.46    1.37
  12   8  -1   -0.51    1.30
  11   8  -1    2.88    1.28
  11   8  -1    3.86    1.42
 -11  -8   1    1.93    1.20
 -10  -8   1   16.79    1.76
  10   8  -1   19.05    1.92
  10   8  -1   18.76    1.95
   9   8  -1    6.24    1.35
  -9  -8   1    6.47    1.20
   9   8  -1    5.12    1.16
   8   8  -1   25.01    1.93
   8   8  -1   24.87    1.94
  -8  -8   1   21.53    1.76
  -7  -8   1   18.83    1.63
   7   8  -1   21.51    1.81
   7   8  -1   22.99    1.69
   7   8  -1   18.99    1.59
  -6  -8   1    0.46    0.66
   6   8  -1   -0.03    0.48
   6   8  -1    0.50    0.57
   6   8  -1    0.02    0.67
  -5  -8   1   51.92    2.38
   5   8  -1   57.97    2.40
   5   8  -1   54.91    2.61
   5   8  -1   53.08    2.39
   4   8  -1   61.46    2.59
   4   8  -1   60.66    2.35
   4   8  -1   59.59    2.61
   4   8  -1   55.54    2.34
  -4  -8   1   61.47    2.48
  -4  -8   1   54.61    2.62
   3   8  -1  119.34    3.69
  -3  -8   1  113.88    4.15
   3   8  -1  109.66    3.69
  -3  -8   1  115.80    3.84
   3   8  -1  120.75    4.07
   3   8  -1  108.35    4.02
  -2  -8   1   61.45    2.67
   2   8  -1   68.48    2.16
   2   8  -1   64.53    2.18
   2   8  -1   69.07    2.57
  -2  -8   1   68.99    2.44
   2   8  -1   65.00    2.56
  -1  -8   1   23.39    1.41
  -1  -8   1   23.18    1.17
   1   8  -1   22.74    1.18
   1   8  -1   23.02    1.21
   0   8  -1   21.19    1.06
   0   8  -1   22.22    1.04
   0  -8   1   22.07    1.01
   0  -8   1   20.05    1.32
   0  -8   1   20.97    0.90
   1  -8   1   54.63    2.31
  -1   8  -1   52.35    1.81
   1  -8   1   53.35    1.72
   1  -8   1   51.09    1.95
  -1   8  -1   49.24    1.77
  -2   8  -1   51.93    1.74
   2  -8   1   54.85    2.16
   2  -8   1   54.28    2.40
  -2   8  -1   53.56    1.73
   3  -8   1   63.64    2.68
   3  -8   1   60.41    2.60
   4  -8   1   42.38    2.17
   4  -8   1   42.32    2.17
  -5   8  -1    1.16    0.33
   5  -8   1    0.89    0.32
  -5   8  -1    1.14    0.35
   5  -8   1    0.98    0.64
  -6   8  -1   15.65    0.93
   6  -8   1   14.72    0.82
  -6   8  -1   14.32    0.92
   6  -8   1   15.11    1.48
   7  -8   1   -0.55    0.78
   7  -8   1   -0.57    0.42
  -7   8  -1   -0.33    0.47
  -7   8  -1   -0.20    0.47
   8  -8   1    2.03    0.59
  -8   8  -1    3.28    0.73
  -8   8  -1    2.36    0.69
   9  -8   1    7.21    0.89
  -9   8  -1    6.31    0.96
 -10   8  -1    5.78    1.05
  13   7  -1    5.85    1.71
  12   7  -1    0.82    1.21
 -12  -7   1    1.59    1.20
  12   7  -1   -1.09    1.04
 -11  -7   1   44.76    2.87
  11   7  -1   44.23    3.03
  11   7  -1   41.93    2.86
 -10  -7   1    4.18    1.12
  10   7  -1    6.64    1.34
  10   7  -1    3.76    1.22
   9   7  -1    8.10    1.27
   9   7  -1    6.96    1.25
  -9  -7   1    7.31    1.27
   8   7  -1    1.38    0.85
  -8  -7   1    2.30    0.85
   8   7  -1    2.47    0.93
  -7  -7   1   69.32    3.03
   7   7  -1   72.29    3.06
   7   7  -1   67.17    3.09
   7   7  -1   69.61    3.26
   6   7  -1   34.98    1.91
  -6  -7   1   32.29    1.84
   6   7  -1   32.14    1.95
   6   7  -1   30.91    1.83
   5   7  -1   33.79    1.85
   5   7  -1   36.29    1.79
   5   7  -1   33.16    1.78
  -5  -7   1   32.90    1.79
   5   7  -1   31.57    1.84
  -4  -7   1  240.51    7.93
   4   7  -1  239.60    7.89
   4   7  -1  249.07    7.59
   4   7  -1  264.51    7.53
   4   7  -1  258.17    7.50
   4   7  -1  247.23    7.96
  -4  -7   1  262.48    7.65
  -4  -7   1  255.99    7.81
   3   7  -1   16.83    1.01
   3   7  -1   16.87    1.16
   3   7  -1   17.34    1.07
  -3  -7   1   17.53    1.09
   3   7  -1   16.97    1.07
  -3  -7   1   16.92    1.26
   3   7  -1   16.68    1.18
   2   7  -1   67.03    2.60
   2   7  -1   65.25    2.11
   2   7  -1   63.29    2.12
   2   7  -1   60.07    2.13
  -2  -7   1   59.36    2.51
   2   7  -1   58.99    2.38
   2   7  -1   63.26    2.37
  -2  -7   1   64.67    2.28
   1   7  -1  435.22   11.46
  -1  -7   1  402.13   12.33
   1   7  -1  409.59   12.23
  -1  -7   1  416.95   11.73
   1   7  -1  439.96   12.36
   1   7  -1  416.94   12.20
   0  -7   1   11.97    0.63
   0   7  -1   12.72    0.74
   0  -7   1   12.30    0.71
   0   7  -1   12.01    0.71
   0  -7   1   11.48    0.92
  -1   7  -1  154.42    4.68
   1  -7   1  155.38    5.14
   1  -7   1  163.82    4.48
  -1   7  -1  158.61    4.67
   1  -7   1  155.60    4.90
   2  -7   1   -0.22    0.37
   2  -7   1    0.35    0.44
   3  -7   1   16.59    1.18
   3  -7   1   16.56    1.17
   4  -7   1   24.92    1.56
  -4   7  -1   25.11    0.94
  -5   7  -1    0.03    0.31
   5  -7   1    0.04    0.57
  -5   7  -1    0.79    0.34
   5  -7   1    0.87    0.33
  -6   7  -1    0.58    0.41
   6  -7   1    1.44    0.41
  -6   7  -1    1.14    0.44
   6  -7   1    0.97    0.74
  -7   7  -1   21.97    1.26
   7  -7   1   21.16    1.18
   7  -7   1   21.43    1.89
  -7   7  -1   21.28    1.28
  -8   7  -1    0.51    0.58
   8  -7   1    0.17    0.54
  -8   7  -1   -0.49    0.54
   9  -7   1    2.00    0.71
  -9   7  -1    1.18    0.69
 -10   7  -1    1.07    0.85
  10  -7   1    0.85    0.76
  11  -7   1    1.39    0.90
  13   6  -1    3.13    1.57
  12   6  -1    1.13    1.34
 -12  -6   1    4.35    1.26
  12   6  -1    2.73    1.31
 -11  -6   1   12.83    1.61
  11   6  -1   17.29    1.92
  11   6  -1   18.22    1.90
  10   6  -1    0.19    0.95
 -10  -6   1    1.51    0.93
  10   6  -1    0.00    0.90
  -9  -6   1   23.45    1.90
   9   6  -1   24.29    1.89
   9   6  -1   28.07    2.12
   8   6  -1    0.96    0.84
   8   6  -1    0.03    0.65
  -8  -6   1    1.39    0.74
   7   6  -1    1.46    0.78
   7   6  -1    0.65    0.73
   7   6  -1    0.19    0.64
  -7  -6   1    0.60    0.68
   6   6  -1  226.79    7.13
   6   6  -1  219.48    6.94
   6   6  -1  223.00    7.33
  -6  -6   1  219.41    7.23
  -6  -6   1  218.18    6.97
   5   6  -1  101.22    3.71
  -5  -6   1  106.43    3.81
   5   6  -1  114.98    3.96
  -5  -6   1   98.40    3.64
   5   6  -1  100.36    3.87
   5   6  -1  106.76    3.68
   4   6  -1   32.79    1.73
  -4  -6   1   32.40    1.68
   4   6  -1   34.92    1.61
   4   6  -1   31.31    1.63
   4   6  -1   31.17    1.56
  -4  -6   1   32.50    1.62
   3   6  -1  271.56    8.14
  -3  -6   1  270.34    8.19
   3   6  -1  256.23    7.78
   3   6  -1  268.33    7.70
  -3  -6   1  263.70    7.79
   3   6  -1  261.68    8.15
  -3  -6   1  267.14    8.02
   3   6  -1  268.11    8.15
   3   6  -1  273.70    7.74
  -2  -6   1   95.58    3.36
   2   6  -1   96.89    3.36
   2   6  -1   97.71    3.24
   2   6  -1   92.52    3.24
  -2  -6   1   98.11    3.10
   2   6  -1   95.88    2.99
   2   6  -1   92.36    3.00
   1   6  -1    5.86    0.44
   1   6  -1    7.30    0.62
  -1  -6   1    7.38    0.56
  -1  -6   1    6.22    0.66
   1   6  -1    7.45    0.59
   1   6  -1    8.05    0.45
   1   6  -1    7.74    0.43
   1   6  -1    6.57    0.67
   0  -6   1  441.31   13.09
   0   6  -1  448.00   12.94
   0  -6   1  466.28   12.44
   0  -6   1  448.25   13.08
   0   6  -1  456.25   12.91
   1  -6   1   85.32    2.43
  -1   6  -1   85.39    2.56
   1  -6   1   80.38    2.96
   1  -6   1   82.16    2.77
  -1   6  -1   83.79    2.54
   2  -6   1  172.90    5.39
   2  -6   1  168.23    5.44
   3  -6   1    3.47    0.59
  -4   6  -1  154.75    4.53
   4  -6   1  150.32    5.19
  -4   6  -1  152.32    4.52
   5  -6   1    2.02    0.70
   5  -6   1    3.20    0.43
  -5   6  -1    3.26    0.46
  -5   6  -1    2.14    0.42
  -6   6  -1    8.16    0.76
   6  -6   1    6.68    1.01
  -6   6  -1    7.41    0.69
   6  -6   1    7.42    0.64
   7  -6   1    3.70    1.02
   7  -6   1    6.61    0.71
  -7   6  -1    4.31    0.70
  -7   6  -1    4.80    0.69
   8  -6   1   18.57    1.24
  -8   6  -1   20.53    1.44
  -8   6  -1   18.83    1.35
   8  -6   1   19.03    1.84
  -9   6  -1    2.80    0.83
   9  -6   1    2.09    0.73
  10  -6   1   15.49    1.39
 -10   6  -1   13.56    1.42
 -11   6  -1    5.81    1.22
  11  -6   1    6.38    1.18
  12  -6   1    2.08    1.03
  13   5  -1    5.24    1.65
 -12  -5   1    1.48    1.08
  12   5  -1   -0.76    1.08
  11   5  -1    5.44    1.36
  11   5  -1    4.50    1.33
 -11  -5   1    5.05    1.21
  10   5  -1   14.62    1.61
 -10  -5   1   11.71    1.42
  10   5  -1   12.94    1.58
   9   5  -1    3.23    1.06
  -9  -5   1    3.51    0.92
   9   5  -1    2.57    1.07
  -8  -5   1    8.15    1.07
   8   5  -1    6.65    1.09
   8   5  -1    7.64    1.09
   7   5  -1  165.49    5.57
   7   5  -1  164.83    5.71
  -7  -5   1  162.82    5.55
   7   5  -1  171.29    5.90
  -7  -5   1  172.44    5.88
   7   5  -1  162.71    5.59
  -6  -5   1    2.28    0.75
   6   5  -1    3.30    0.82
   6   5  -1    2.61    0.80
   6   5  -1    4.32    0.76
  -6  -5   1    2.10    0.82
   6   5  -1    4.21    0.85
  -5  -5   1   98.89    3.56
  -5  -5   1   99.55    3.69
   5   5  -1  103.33    3.67
   5   5  -1  112.26    3.82
   5   5  -1  100.09    3.57
   5   5  -1   99.84    3.74
   5   5  -1  106.72    3.58
   4   5  -1  110.58    3.91
   4   5  -1  105.02    3.68
   4   5  -1  117.50    3.91
  -4  -5   1  114.98    3.74
   4   5  -1  111.30    3.77
   4   5  -1  119.05    3.72
  -4  -5   1  110.20    3.83
   4   5  -1  112.85    3.70
   4   5  -1  112.85    3.94
   3   5  -1   12.11    0.79
  -3  -5   1   13.11    0.98
  -3  -5   1   11.91    0.83
   3   5  -1   10.33    0.82
   3   5  -1   12.30    0.95
   3   5  -1   11.87    0.80
   3   5  -1   11.89    0.81
   3   5  -1   11.44    0.90
  -3  -5   1   12.05    0.86
   3   5  -1    7.95    0.71
  -2  -5   1   61.79    2.31
   2   5  -1   62.07    2.05
  -2  -5   1   59.79    1.88
   2   5  -1   63.09    2.21
  -2  -5   1   61.53    2.10
   2   5  -1   59.98    2.20
   2   5  -1   61.62    2.03
  -2  -5   1   59.66    2.12
   2   5  -1   57.85    2.06
   2   5  -1   60.33    2.29
   1   5  -1    5.13    0.39
   1   5  -1    3.96    0.42
   1   5  -1    5.55    0.48
   1   5  -1    5.17    0.38
  -1  -5   1    3.53    0.48
  -1  -5   1    5.44    0.46
   1   5  -1    4.29    0.51
   0  -5   1  167.32    4.69
   0   5  -1  167.04    4.85
   0  -5   1  164.20    4.66
   0  -5   1  162.72    5.09
   0   5  -1  157.87    4.86
   0  -5   1  166.28    4.64
  -1   5  -1    1.44    0.17
   1  -5   1    0.61    0.31
  -1   5  -1    1.73    0.18
   1  -5   1    1.48    0.41
   1  -5   1    1.53    0.19
   1  -5   1    2.14    0.19
   2  -5   1   61.63    2.27
   3  -5   1  167.71    5.42
  -4   5  -1   14.27    0.71
   4  -5   1   13.81    1.11
  -4   5  -1   14.41    0.70
   4  -5   1   16.41    0.72
  -5   5  -1  148.30    4.58
  -5   5  -1  148.60    4.58
   5  -5   1  149.24    5.21
   6  -5   1    0.36    0.61
  -6   5  -1   -0.99    0.39
   6  -5   1    0.88    0.42
  -6   5  -1   -0.48    0.42
   7  -5   1   31.94    1.57
   7  -5   1   35.81    2.19
  -7   5  -1   34.19    1.71
  -7   5  -1   32.45    1.65
   8  -5   1   29.24    2.12
  -8   5  -1   30.30    1.73
   8  -5   1   27.89    1.59
  -8   5  -1   30.53    1.78
   9  -5   1   -0.12    0.58
  -9   5  -1    0.24    0.65
 -10   5  -1    1.88    0.88
  10  -5   1    1.72    0.81
  11  -5   1   12.99    1.39
 -11   5  -1   13.65    1.53
  12  -5   1    0.18    0.97
  13   4  -1   13.76    2.03
  12   4  -1    4.42    1.43
 -12  -4   1    5.00    1.22
 -11  -4   1    8.11    1.30
  11   4  -1    9.87    1.53
  11   4  -1    7.59    1.47
 -10  -4   1   13.75    1.47
  10   4  -1   17.33    1.74
  10   4  -1   19.61    1.75
   9   4  -1    1.13    0.80
   9   4  -1    1.02    0.82
   9   4  -1    1.40    0.84
  -9  -4   1    0.77    0.76
   8   4  -1    3.00    0.85
   8   4  -1    4.36    0.90
   8   4  -1    4.83    0.88
  -8  -4   1    4.65    0.93
  -8  -4   1    5.13    0.88
   8   4  -1    4.12    0.95
   7   4  -1   45.09    2.34
  -7  -4   1   43.18    2.30
  -7  -4   1   44.04    2.15
   7   4  -1   48.32    2.31
   7   4  -1   45.02    2.19
   7   4  -1   44.81    2.29
   7   4  -1   44.09    2.18
  -6  -4   1   69.46    2.88
   6   4  -1   71.48    2.76
   6   4  -1   72.10    2.79
   6   4  -1   68.26    2.85
  -6  -4   1   68.83    2.76
   6   4  -1   69.32    2.90
   6   4  -1   67.90    2.75
  -5  -4   1   34.51    1.67
  -5  -4   1   35.33    1.74
   5   4  -1   32.86    1.74
   5   4  -1   34.56    1.57
   5   4  -1   33.95    1.69
   5   4  -1   34.08    1.63
   5   4  -1   34.43    1.63
   4   4  -1  303.83    8.98
   4   4  -1  311.95    9.30
   4   4  -1  309.92    8.92
  -4  -4   1  306.60    8.94
   4   4  -1  323.98    9.34
   4   4  -1  310.20    9.34
   4   4  -1  295.54    9.00
  -4  -4   1  311.83    9.29
  -3  -4   1   62.14    2.30
  -3  -4   1   60.69    1.99
  -3  -4   1   57.18    2.18
   3   4  -1   62.00    2.29
   3   4  -1   60.74    2.10
   3   4  -1   58.57    2.11
   3   4  -1   58.95    2.23
   3   4  -1   58.97    2.16
   3   4  -1   48.49    2.12
   3   4  -1   63.58    2.12
  -3  -4   1   60.83    2.13
   2   4  -1  979.93   26.75
  -2  -4   1  938.90   25.99
   2   4  -1  990.10   25.97
  -2  -4   1  928.85   26.91
   2   4  -1  976.47   26.98
  -2  -4   1  956.71   27.44
   2   4  -1  948.59   26.12
   2   4  -1  941.11   26.03
   2   4  -1  972.77   25.84
   2   4  -1  930.78   26.99
  -2  -4   1  930.91   26.75
   1   4  -1    1.05    0.30
  -1  -4   1    1.31    0.25
   1   4  -1    1.44    0.23
  -1  -4   1    1.22    0.26
  -1  -4   1    1.34    0.33
   1   4  -1    1.05    0.24
   1   4  -1    1.23    0.20
  -1  -4   1    1.66    0.27
  -1  -4   1    1.63    0.24
   1   4  -1    1.19    0.23
   1   4  -1    0.87    0.25
   0  -4   1    1.48    0.21
   0   4  -1    0.53    0.19
   0  -4   1    1.30    0.21
   0  -4   1    1.37    0.35
   0   4  -1    0.93    0.21
   0  -4   1    1.48    0.20
   0   4  -1    1.40    0.33
   1  -4   1 1288.97   35.49
   1  -4   1 1258.91   35.45
   3  -4   1   48.73    1.45
  -3   4  -1   46.81    1.49
   3  -4   1   47.62    1.46
   3  -4   1   45.82    1.94
  -3   4  -1   47.04    1.50
  -4   4  -1   -0.56    0.22
   4  -4   1    0.46    0.43
   4  -4   1   -0.06    0.21
   4  -4   1   -0.20    0.23
  -4   4  -1   -0.13    0.23
  -5   4  -1    0.24    0.29
   5  -4   1    0.16    0.46
  -5   4  -1    0.90    0.32
   5  -4   1    0.28    0.32
  -6   4  -1  134.42    3.67
  -6   4  -1  121.16    4.09
   6  -4   1  115.96    4.58
  -6   4  -1  126.43    4.13
  -6   4  -1  122.89    3.64
  -7   4  -1   34.56    1.76
  -7   4  -1   35.23    1.77
   7  -4   1   36.85    2.18
  -7   4  -1   37.48    1.38
   7  -4   1   33.73    1.64
  -8   4  -1   39.32    1.53
  -8   4  -1   38.58    2.03
   8  -4   1   37.28    1.87
  -8   4  -1   36.26    1.97
   8  -4   1   41.94    2.50
   9  -4   1   33.47    1.88
  -9   4  -1   36.93    1.48
  -9   4  -1   31.09    1.97
 -10   4  -1    0.43    0.78
  10  -4   1    0.10    0.74
  11  -4   1    2.28    0.94
 -11   4  -1    2.71    1.07
 -12   4  -1    2.45    1.11
  12  -4   1    0.98    0.97
  13  -4   1    0.49    1.02
  13   3  -1   -0.38    1.24
 -12  -3   1    7.36    1.39
  12   3  -1    8.45    1.63
  11   3  -1   11.55    1.53
 -11  -3   1   11.70    1.39
  10   3  -1    0.73    0.89
 -10  -3   1   -0.62    0.68
  10   3  -1    0.32    0.79
  10   3  -1    0.02    0.88
   9   3  -1   13.43    1.39
   9   3  -1   17.20    1.64
  -9  -3   1   14.51    1.33
   9   3  -1   14.20    1.36
  -9  -3   1   17.27    1.55
   9   3  -1   16.28    1.51
   8   3  -1    9.61    1.15
  -8  -3   1   11.57    1.14
   8   3  -1   11.14    1.14
   8   3  -1   11.22    1.18
  -8  -3   1    9.86    1.17
   8   3  -1   11.99    1.20
   7   3  -1   25.37    1.59
  -7  -3   1   23.11    1.56
   7   3  -1   25.40    1.66
  -7  -3   1   24.26    1.48
   7   3  -1   23.64    1.52
   7   3  -1   24.68    1.59
   7   3  -1   24.32    1.55
  -6  -3   1    4.32    0.71
   6   3  -1    6.53    0.80
   6   3  -1    4.43    0.73
  -6  -3   1    4.48    0.73
   6   3  -1    3.05    0.69
   6   3  -1    4.20    0.69
   6   3  -1    4.44    0.74
  -6  -3   1    4.70    0.72
   5   3  -1   50.56    2.17
   5   3  -1   51.54    2.10
   5   3  -1   50.27    2.09
   5   3  -1   54.22    2.24
  -5  -3   1   53.01    2.20
   5   3  -1   50.93    2.08
  -5  -3   1   49.94    2.06
  -5  -3   1   55.07    2.25
   4   3  -1  488.72   13.89
  -4  -3   1  494.85   13.94
   4   3  -1  467.35   13.42
  -4  -3   1  470.53   13.87
   4   3  -1  467.86   13.93
   4   3  -1  464.01   13.44
   4   3  -1  490.58   13.82
  -4  -3   1  458.30   13.34
  -4  -3   1  496.08   13.93
   4   3  -1  472.71   13.31
   4   3  -1  459.03   13.88
   3   3  -1  558.22   16.04
   3   3  -1  554.15   15.35
   3   3  -1  578.36   15.43
  -3  -3   1  530.29   15.97
   3   3  -1  535.74   15.47
  -3  -3   1  557.78   15.43
  -3  -3   1  559.17   16.09
   3   3  -1  556.31   15.50
  -3  -3   1  565.95   16.02
   3   3  -1  569.72   16.02
   3   3  -1  560.48   15.89
  -2  -3   1  167.80    5.02
   2   3  -1  172.03    5.13
   2   3  -1  175.93    4.90
  -2  -3   1  172.76    4.96
   2   3  -1  168.21    4.94
   2   3  -1  163.72    4.94
   2   3  -1  165.38    5.12
  -2  -3   1  169.63    4.93
  -2  -3   1  163.89    5.08
  -2  -3   1  163.23    5.13
   2   3  -1  174.72    4.91
   1   3  -1 1906.59   50.21
   1   3  -1 1893.50   52.34
  -1  -3   1 1861.99   50.50
  -1  -3   1 1901.01   50.47
   1   3  -1 1806.07   51.05
  -1  -3   1 1853.73   51.76
  -1  -3   1 1920.65   50.66
   1   3  -1 1813.56   52.37
   1   3  -1 1901.33   51.72
   1   3  -1 1805.67   50.68
  -1  -3   1 1878.90   52.33
  -1  -3   1 1890.09   50.12
   0  -3   1  776.14   21.15
   0   3  -1  769.99   22.24
   0   3  -1  811.18   21.71
   0  -3   1  793.87   21.39
   0   3  -1  767.31   22.19
   0   3  -1  796.76   21.88
   0  -3   1  777.30   21.33
   0  -3   1  790.22   21.39
   0  -3   1  763.40   21.89
   1  -3   1    5.47    0.24
   3  -3   1   97.05    2.79
  -3   3  -1   96.26    2.88
   3  -3   1   91.31    3.25
   3  -3   1   96.39    2.78
  -3   3  -1   94.13    2.87
   4  -3   1  663.70   20.44
  -4   3  -1  727.50   19.14
  -4   3  -1  689.78   19.83
  -4   3  -1  696.59   19.82
   4  -3   1  715.12   19.14
   4  -3   1  705.62   19.18
  -4   3  -1  695.61   19.19
  -5   3  -1   38.69    1.61
   5  -3   1   43.43    1.55
   5  -3   1   41.49    1.61
  -5   3  -1   39.41    1.62
   5  -3   1   37.81    1.91
   6  -3   1    1.47    0.67
   6  -3   1    2.67    0.51
  -6   3  -1    2.21    0.48
  -6   3  -1    1.24    0.45
  -6   3  -1    0.47    0.25
  -7   3  -1   52.76    2.24
   7  -3   1   47.54    2.52
  -7   3  -1   49.62    2.20
  -8   3  -1    8.20    0.94
   8  -3   1   10.32    0.99
   8  -3   1    9.61    1.23
  -8   3  -1   10.37    1.08
   9  -3   1   -0.75    0.64
  -9   3  -1   -0.67    0.65
   9  -3   1    0.37    0.89
 -10   3  -1   26.04    1.90
  10  -3   1   23.53    1.70
 -10   3  -1   25.18    1.44
  11  -3   1    1.36    0.85
 -11   3  -1    1.99    1.01
  12  -3   1   -1.01    0.82
 -12   3  -1   -0.56    1.01
  13  -3   1    1.99    1.13
  13   2  -1   12.53    1.92
  12   2  -1    3.10    1.31
 -12  -2   1    1.51    1.06
 -11  -2   1   20.47    1.81
  11   2  -1   20.99    1.95
  10   2  -1    0.17    0.94
  10   2  -1   -1.43    0.73
 -10  -2   1    1.00    0.80
 -10  -2   1   -0.80    0.64
   9   2  -1    3.12    0.88
   9   2  -1    3.04    0.97
   9   2  -1    2.74    0.84
  -9  -2   1    3.91    0.98
   9   2  -1    2.79    0.83
  -9  -2   1    2.64    0.77
  -8  -2   1   -0.33    0.61
   8   2  -1   -0.28    0.55
  -8  -2   1    0.36    0.58
   8   2  -1    0.55    0.71
   8   2  -1    0.25    0.63
   8   2  -1    0.11    0.60
   7   2  -1   13.63    1.20
  -7  -2   1   12.62    1.05
  -7  -2   1   12.70    1.15
   7   2  -1   14.91    1.19
   7   2  -1   12.37    1.14
   7   2  -1   13.37    1.19
   6   2  -1  155.49    5.14
  -6  -2   1  159.55    5.27
  -6  -2   1  151.81    5.21
   6   2  -1  160.63    5.22
   6   2  -1  149.71    5.01
   6   2  -1  155.08    5.28
  -6  -2   1  165.82    5.01
   6   2  -1  148.12    4.98
   5   2  -1  865.41   23.99
  -5  -2   1  910.48   24.86
  -5  -2   1  850.01   24.78
   5   2  -1  908.95   24.64
   5   2  -1  866.82   24.01
   5   2  -1  866.98   23.79
  -5  -2   1  840.44   23.84
   5   2  -1  835.51   24.73
   5   2  -1  839.59   25.09
   4   2  -1 1063.93   30.58
   4   2  -1 1110.17   30.31
   4   2  -1 1074.93   31.00
  -4  -2   1 1075.02   30.60
  -4  -2   1 1051.63   29.48
  -4  -2   1 1092.63   30.98
   4   2  -1 1051.23   29.34
   4   2  -1 1058.70   29.62
   4   2  -1 1059.81   29.59
  -4  -2   1 1111.78   30.62
  -4  -2   1 1121.63   29.58
  -3  -2   1  685.85   19.96
   3   2  -1  732.30   19.25
   3   2  -1  711.16   19.96
  -3  -2   1  710.79   19.98
  -3  -2   1  711.87   19.30
   3   2  -1  680.64   19.32
   3   2  -1  707.89   19.16
   3   2  -1  687.91   19.97
   3   2  -1  681.12   20.19
   3   2  -1  705.30   19.78
  -3  -2   1  687.36   19.24
   3   2  -1  681.50   19.31
  -3  -2   1  727.06   19.35
  -3  -2   1  703.80   20.19
   2   2  -1    9.93    0.62
  -2  -2   1    9.77    0.62
  -2  -2   1    9.93    0.52
   2   2  -1   12.15    0.64
   2   2  -1    9.93    0.58
  -2  -2   1   10.58    0.60
  -2  -2   1   11.61    0.62
  -2  -2   1   10.42    0.59
   2   2  -1   10.21    0.59
   2   2  -1    8.94    0.58
  -2  -2   1   11.33    0.63
   2   2  -1   10.36    0.57
  -2  -2   1    9.67    0.60
   2   2  -1   10.90    0.60
  -1  -2   1  394.71   10.89
   1   2  -1  381.98   10.82
   1   2  -1  396.84   10.49
   1   2  -1  384.26   10.43
  -1  -2   1  386.18   10.52
  -1  -2   1  376.30   10.87
  -1  -2   1  391.59   10.42
   1   2  -1  356.33   10.86
   1   2  -1  373.77   10.90
  -1  -2   1  384.73   10.50
   1   2  -1  378.03   10.55
   1   2  -1  375.93   10.53
  -1  -2   1  371.53   10.82
  -1  -2   1  389.20   10.53
   0  -2   1 1263.09   35.13
   0   2  -1 1234.22   36.23
   0  -2   1 1281.93   34.86
   0   2  -1 1292.54   36.07
   0  -2   1 1280.77   34.79
   0  -2   1 1242.97   36.68
   0  -2   1 1250.84   36.57
   0   2  -1 1240.28   36.32
   0   2  -1 1268.40   35.77
   0   2  -1 1301.16   35.10
   0   2  -1 1243.39   35.09
   0  -2   1 1236.44   34.90
   0  -2   1 1299.84   34.39
   1  -2   1 3017.06   88.76
  -2   2  -1 1516.86   44.56
  -2   2  -1 1569.97   45.18
   2  -2   1 1600.96   43.01
  -2   2  -1 1595.53   44.31
   2  -2   1 1578.31   43.13
  -2   2  -1 1534.06   44.93
  -3   2  -1   62.40    2.08
  -3   2  -1   67.39    2.10
   3  -2   1   66.59    2.04
   3  -2   1   66.10    2.03
   4  -2   1  376.92   10.42
  -4   2  -1  373.62   10.78
  -4   2  -1  372.86   10.35
  -4   2  -1  378.56   10.28
  -4   2  -1  365.90   10.77
   4  -2   1  376.09   10.42
  -4   2  -1  379.27   10.27
   4  -2   1  357.56   11.18
  -5   2  -1  315.50    8.57
   5  -2   1  304.31    8.81
  -5   2  -1  314.86    9.14
  -5   2  -1  321.05    8.73
   5  -2   1  310.90    8.78
   5  -2   1  299.50    9.54
  -5   2  -1  306.22    8.56
  -5   2  -1  288.58    9.07
  -6   2  -1    0.23    0.37
  -6   2  -1    0.39    0.24
  -6   2  -1    0.21    0.28
  -6   2  -1    0.09    0.34
  -6   2  -1    0.51    0.39
   6  -2   1    0.01    0.36
   6  -2   1    0.04    0.45
   6  -2   1   -0.10    0.34
   7  -2   1   12.68    1.27
  -7   2  -1   14.25    1.13
   7  -2   1   14.15    1.12
  -7   2  -1   15.46    1.15
  -7   2  -1   14.85    0.85
  -7   2  -1   14.04    0.83
   8  -2   1    6.91    1.13
  -8   2  -1    4.88    0.63
  -8   2  -1    6.07    0.91
  -9   2  -1    1.80    0.81
   9  -2   1    2.87    0.82
  -9   2  -1    0.93    0.50
   9  -2   1    1.98    0.92
 -10   2  -1    1.36    0.49
  10  -2   1    0.86    0.83
 -10   2  -1    1.47    0.87
 -11   2  -1    1.13    1.03
  11  -2   1    1.01    0.91
  12  -2   1    0.83    0.95
 -12   2  -1    2.15    1.06
 -13   2  -1    1.43    1.23
  13  -2   1    0.32    1.10
  13   1  -1    1.61    1.34
 -12  -1   1   27.24    1.95
  12   1  -1   25.56    2.33
  11   1  -1    1.24    1.07
 -11  -1   1    2.16    1.14
 -11  -1   1    0.44    0.86
 -10  -1   1   -0.49    0.68
  10   1  -1   -0.17    0.85
 -10  -1   1   -0.05    0.77
  -9  -1   1    2.72    0.81
  -9  -1   1    1.58    0.84
   9   1  -1    0.95    0.76
   9   1  -1    2.37    0.89
   9   1  -1    1.40    0.94
   9   1  -1    0.70    0.81
   8   1  -1   87.36    3.39
  -8  -1   1   82.32    3.20
  -8  -1   1   86.61    3.56
   8   1  -1   85.29    3.50
   8   1  -1   78.78    3.30
   8   1  -1   95.54    3.79
   7   1  -1   71.40    2.79
  -7  -1   1   67.98    2.65
   7   1  -1   64.06    2.93
   7   1  -1   71.36    2.88
  -7  -1   1   67.52    2.89
   7   1  -1   68.62    2.79
   6   1  -1    1.61    0.52
   6   1  -1    3.22    0.62
  -6  -1   1    2.15    0.54
  -6  -1   1    1.72    0.50
   6   1  -1    1.94    0.62
  -6  -1   1    3.20    0.61
   6   1  -1    1.48    0.52
  -6  -1   1    2.85    0.54
   6   1  -1    1.26    0.52
  -5  -1   1   35.07    1.57
   5   1  -1   33.86    1.53
   5   1  -1   33.28    1.56
  -5  -1   1   33.28    1.59
  -5  -1   1   31.54    1.48
   5   1  -1   33.44    1.64
   5   1  -1   33.23    1.60
  -5  -1   1   31.92    1.59
   5   1  -1   35.35    1.61
   4   1  -1  828.02   22.90
   4   1  -1  825.36   24.25
   4   1  -1  821.77   23.10
  -4  -1   1  890.22   23.13
  -4  -1   1  843.62   24.22
   4   1  -1  830.25   23.84
  -4  -1   1  853.69   23.89
  -4  -1   1  811.64   22.97
   4   1  -1  830.21   23.10
  -4  -1   1  850.24   23.05
  -4  -1   1  836.77   23.88
   3   1  -1  401.92   11.48
  -3  -1   1  399.21   11.84
   3   1  -1  397.30   11.46
   3   1  -1  405.38   11.84
  -3  -1   1  425.90   11.88
  -3  -1   1  409.74   12.00
  -3  -1   1  426.20   11.47
  -3  -1   1  401.29   11.40
   3   1  -1  417.45   11.84
   3   1  -1  408.37   11.36
  -3  -1   1  419.10   11.46
   3   1  -1  408.72   12.03
   2   1  -1 2549.17   73.49
  -2  -1   1 2737.74   70.81
   2   1  -1 2603.68   75.38
  -2  -1   1 2663.68   73.48
   2   1  -1 2575.83   71.00
   2   1  -1 2734.18   71.17
   2   1  -1 2606.38   72.76
   2   1  -1 2672.97   73.34
  -2  -1   1 2586.58   73.39
  -2  -1   1 2558.52   74.83
   2   1  -1 2663.91   71.08
   2   1  -1 2594.23   71.86
  -2  -1   1 2544.30   71.48
  -2  -1   1 2669.36   71.46
   1   1  -1   96.32    2.75
   1   1  -1  101.27    2.89
   1   1  -1   95.80    2.78
   1   1  -1   94.47    2.86
   1   1  -1   93.20    2.78
  -1  -1   1   95.69    2.78
  -1  -1   1   95.21    2.87
  -1  -1   1   94.98    2.76
  -1  -1   1   95.58    2.77
  -1  -1   1   91.35    2.86
  -1  -1   1   92.38    2.86
  -1  -1   1   96.35    2.74
   1   1  -1   92.82    2.73
   0  -1   1 1209.09   35.39
   0  -1   1 1286.31   34.03
   0  -1   1 1301.31   33.65
   0  -1   1 1241.94   34.48
   0   1  -1 1093.78   34.13
   0   1  -1 1229.60   35.70
   0  -1   1 1227.88   34.18
   0   1  -1 1271.68   34.54
   0  -1   1 1191.71   35.44
   0  -1   1 1276.18   34.14
   0   1  -1 1260.34   34.42
   0   1  -1 1144.24   35.17
   1  -1   1  196.97    5.62
  -1   1  -1  198.04    5.86
   1  -1   1  195.86    6.53
   1  -1   1  197.58    5.58
   1  -1   1  197.34    5.55
  -1   1  -1  193.64    5.63
  -1   1  -1  196.05    5.86
   1  -1   1  194.98    6.48
  -2   1  -1    5.92    0.30
   2  -1   1    5.01    0.30
  -2   1  -1    5.38    0.32
   2  -1   1    5.19    0.32
  -2   1  -1    5.10    0.33
   2  -1   1    5.67    0.33
  -2   1  -1    5.43    0.33
  -3   1  -1  641.42   18.90
  -3   1  -1  682.90   18.29
  -3   1  -1  666.72   18.23
   3  -1   1  664.80   18.31
   3  -1   1  670.53   18.27
   3  -1   1  664.80   18.86
  -3   1  -1  676.45   18.93
  -3   1  -1  678.23   18.23
  -4   1  -1   85.26    2.69
  -4   1  -1   90.29    2.76
   4  -1   1   84.91    3.09
  -4   1  -1   84.49    2.87
   4  -1   1   88.97    2.81
  -4   1  -1   85.52    2.66
   4  -1   1   89.32    2.77
  -4   1  -1   92.24    2.91
  -5   1  -1   89.11    2.77
  -5   1  -1   79.49    2.64
  -5   1  -1   79.51    2.86
   5  -1   1   82.56    2.81
   5  -1   1   80.93    2.74
  -5   1  -1   82.29    2.88
   5  -1   1   83.79    3.11
  -5   1  -1   81.03    2.62
  -6   1  -1  129.56    3.96
   6  -1   1  127.58    4.18
  -6   1  -1  137.05    4.09
  -6   1  -1  132.10    4.33
   6  -1   1  127.44    4.09
  -6   1  -1  125.79    4.27
  -6   1  -1  121.49    3.90
   6  -1   1  117.99    4.50
  -7   1  -1   92.48    3.44
  -7   1  -1   90.59    3.39
   7  -1   1   88.64    3.32
  -7   1  -1   89.40    3.03
  -7   1  -1   94.82    3.25
  -7   1  -1   90.13    3.00
   7  -1   1   84.05    3.63
  -8   1  -1  279.81    8.85
   8  -1   1  272.60    9.22
  -8   1  -1  278.64    8.12
   9  -1   1   16.41    1.43
  -9   1  -1   16.65    1.24
  -9   1  -1   16.16    1.54
   9  -1   1   16.67    1.69
 -10   1  -1    9.69    1.31
  10  -1   1    9.72    1.25
 -10   1  -1   10.49    0.95
  11  -1   1    2.87    1.08
 -11   1  -1    2.95    1.08
 -11   1  -1    3.76    0.78
 -12   1  -1    0.13    0.60
  12  -1   1   -0.55    0.86
 -12   1  -1    1.79    1.14
  13  -1   1   -1.28    0.97
 -13   1  -1    0.38    1.21
  13   0  -1    0.57    1.15
 -12   0   1   -0.65    0.78
  12   0  -1   -0.17    1.04
 -11   0   1    0.23    1.01
 -11   0   1    1.89    0.84
  11   0  -1   -0.38    0.95
 -10   0   1    6.01    1.18
  10   0  -1    9.33    1.25
 -10   0   1    7.67    0.99
   9   0  -1    1.18    0.70
  -9   0   1    0.99    0.78
  -9   0   1   -0.14    0.58
   9   0  -1    0.44    0.72
   9   0  -1    1.28    0.94
   8   0  -1   10.34    1.31
  -8   0   1   10.76    1.01
   8   0  -1   11.77    1.25
  -8   0   1   10.20    1.13
   8   0  -1   11.40    1.11
   8   0  -1   10.45    1.14
   7   0  -1  243.11    7.48
  -7   0   1  225.58    7.12
  -7   0   1  234.85    7.60
   7   0  -1  237.14    7.30
  -7   0   1  248.27    7.68
   7   0  -1  230.73    7.86
   7   0  -1  242.10    7.34
  -6   0   1    0.06    0.42
   6   0  -1   -0.14    0.41
   6   0  -1   -0.28    0.46
   6   0  -1    0.12    0.46
   6   0  -1    0.30    0.54
  -6   0   1   -0.04    0.36
   6   0  -1   -0.31    0.41
  -6   0   1   -0.38    0.43
  -6   0   1    0.15    0.39
  -5   0   1    1.79    0.50
  -5   0   1    1.78    0.42
  -5   0   1    1.60    0.44
  -5   0   1    3.42    0.48
  -5   0   1    1.70    0.46
   5   0  -1    2.54    0.50
   5   0  -1    2.09    0.44
   5   0  -1    1.39    0.49
   5   0  -1    2.63    0.49
   4   0  -1   -0.05    0.25
   4   0  -1    0.21    0.29
  -4   0   1    0.00    0.24
  -4   0   1   -0.04    0.29
   4   0  -1    0.21    0.34
  -4   0   1   -0.30    0.25
   4   0  -1   -0.15    0.29
   4   0  -1    0.08    0.27
  -4   0   1    0.03    0.26
  -3   0   1    1.34    0.27
  -3   0   1    1.51    0.29
   3   0  -1    1.67    0.31
   3   0  -1    1.52    0.32
  -3   0   1    1.60    0.34
   3   0  -1    1.65    0.31
   3   0  -1    1.67    0.32
   3   0  -1    2.57    0.38
  -3   0   1    1.60    0.30
  -3   0   1    1.37    0.29
  -3   0   1    1.87    0.35
  -2   0   1   31.80    1.25
   2   0  -1   32.16    1.19
  -2   0   1   32.10    1.15
   2   0  -1   31.77    1.16
   2   0  -1   31.90    1.19
   2   0  -1   34.50    1.18
  -2   0   1   34.45    1.19
   2   0  -1   32.83    1.16
  -2   0   1   31.60    1.20
   2   0  -1   31.80    1.25
   2   0  -1   33.89    1.20
  -2   0   1   33.84    1.18
  -1   0   1 4674.75  135.44
   1   0  -1 4750.57  128.65
  -1   0   1 4760.37  128.95
   1   0  -1 4814.44  127.59
   1   0  -1 4507.85  133.01
  -1   0   1 4769.91  133.42
  -1   0   1 4620.80  128.54
  -1   0   1 4834.44  128.36
   1   0  -1 4838.64  133.14
   1   0  -1 4658.08  129.02
   1   0  -1 4656.53  128.02
  -1   0   1 4777.34  127.04
   1   0  -1 4647.90  131.79
   1   0   1 1370.08   40.88
  -1   0  -1 1476.59   41.23
   1   0   1 1457.63   41.27
   1   0   1 1501.91   39.84
  -1   0  -1 1521.14   39.98
  -1   0  -1 1219.59   40.70
   1   0   1 1506.74   39.43
  -1   0  -1 1464.08   39.95
  -2   0  -1  308.00    8.88
  -2   0  -1  310.29    8.55
  -2   0  -1  329.61    8.60
  -2   0  -1  299.57    8.55
  -2   0  -1  297.38    8.86
   2   0   1  311.84    8.59
   2   0   1  314.72    8.54
   2   0   1  301.15    8.86
   2   0   1  311.38    8.84
  -3   0  -1  300.84    8.09
   3   0   1  283.21    8.33
  -3   0  -1  293.74    8.07
  -3   0  -1  280.70    8.36
  -3   0  -1  281.18    8.02
  -3   0  -1  286.95    8.38
   3   0   1  287.84    8.11
  -4   0  -1    7.85    0.57
   4   0   1    8.13    0.61
  -4   0  -1    8.53    0.63
   4   0   1    8.69    0.72
  -4   0  -1    9.35    0.61
  -4   0  -1    8.57    0.66
   4   0   1    8.69    0.62
  -4   0  -1    8.10    0.63
   4   0   1    8.41    0.62
  -5   0  -1  509.76   14.89
  -5   0  -1  521.87   14.93
  -5   0  -1  532.11   14.39
   5   0   1  513.14   14.39
   5   0   1  511.25   14.79
   5   0   1  489.60   15.22
  -5   0  -1  502.99   14.24
  -5   0  -1  524.99   14.32
   5   0   1  512.04   14.43
   6   0   1    0.44    0.41
  -6   0  -1    0.24    0.38
   6   0   1    0.11    0.52
  -6   0  -1    0.05    0.33
  -6   0  -1    0.51    0.47
  -6   0  -1    0.32    0.45
  -6   0  -1    0.33    0.40
  -7   0  -1  168.59    5.75
  -7   0  -1  171.59    5.37
   7   0   1  164.13    5.99
   7   0   1  177.33    5.68
  -7   0  -1  181.50    5.47
  -7   0  -1  182.84    5.88
   8   0   1   43.71    2.47
  -8   0  -1   42.89    2.27
   8   0   1   46.38    2.30
  -8   0  -1   41.12    1.95
  -9   0  -1   19.75    1.34
   9   0   1   21.37    1.80
   9   0   1   21.17    1.59
  -9   0  -1   19.70    1.62
 -10   0  -1   11.27    1.12
  10   0   1   12.96    1.37
 -10   0  -1   11.97    1.40
  11   0   1    8.64    1.34
 -11   0  -1    9.32    1.10
 -11   0  -1   11.51    1.52
  12   0   1   10.60    1.51
 -12   0  -1   12.39    1.73
 -12   0  -1    9.30    1.13
 -13   0  -1    2.46    0.85
  13   0   1    2.38    1.25
  13  -1  -1    2.82    1.22
 -12   1   1    3.30    0.80
 -12   1   1    1.27    1.13
  12  -1  -1    2.13    1.14
  11  -1  -1    0.89    0.96
 -11   1   1    2.03    1.03
 -11   1   1    1.91    0.75
  10  -1  -1    2.74    0.97
 -10   1   1    2.65    1.01
 -10   1   1    2.18    0.76
   9  -1  -1   12.67    1.26
   9  -1  -1   12.85    1.49
  -9   1   1   15.68    1.19
  -9   1   1   13.93    1.37
   8  -1  -1   34.98    1.91
  -8   1   1   32.50    1.68
  -8   1   1   34.43    2.00
   8  -1  -1   35.49    2.21
   8  -1  -1   34.04    1.92
   7  -1  -1   30.45    1.70
   7  -1  -1   32.28    2.05
   7  -1  -1   30.49    1.73
  -7   1   1   32.47    1.80
   7  -1  -1   27.25    1.69
  -7   1   1   28.98    1.49
  -7   1   1   30.72    1.77
  -6   1   1   69.35    2.49
   6  -1  -1   68.33    2.59
  -6   1   1   69.11    2.63
   6  -1  -1   61.16    2.76
  -6   1   1   56.05    2.30
   6  -1  -1   65.89    2.47
  -6   1   1   61.71    2.54
   6  -1  -1   64.49    2.47
  -6   1   1   66.55    2.33
  -5   1   1   14.20    0.91
   5  -1  -1   12.49    0.89
  -5   1   1   12.71    0.80
  -5   1   1   12.13    0.90
   5  -1  -1   13.77    0.95
   5  -1  -1   12.08    0.99
  -5   1   1   11.67    0.83
  -5   1   1   12.14    0.91
   5  -1  -1   11.93    0.87
   4  -1  -1  121.22    4.06
   4  -1  -1  122.23    3.78
  -4   1   1  125.35    3.71
   4  -1  -1  124.97    3.73
  -4   1   1  120.17    3.62
  -4   1   1  120.80    3.86
   4  -1  -1  122.53    3.77
  -4   1   1  119.94    4.05
  -4   1   1  119.42    3.85
  -4   1   1  106.90    3.62
   4  -1  -1  118.56    3.68
   3  -1  -1  178.09    5.05
   3  -1  -1  172.66    5.40
  -3   1   1  167.01    5.18
  -3   1   1  173.64    5.39
   3  -1  -1  170.92    4.97
  -3   1   1  170.89    4.95
  -3   1   1  176.80    5.20
  -3   1   1  177.38    5.01
   3  -1  -1  171.00    5.02
   3  -1  -1  170.44    5.13
   2  -1  -1  163.16    4.61
  -2   1   1  163.63    4.60
  -2   1   1  157.14    4.75
   2  -1  -1  162.15    4.61
   2  -1  -1  160.77    4.57
  -2   1   1  157.41    4.56
   2  -1  -1  161.18    4.56
   2  -1  -1  166.75    4.73
   2  -1  -1  158.23    4.93
  -2   1   1  162.24    4.77
  -2   1   1  161.83    4.92
   2  -1  -1  158.72    4.73
  -1   1   1  214.82    6.28
   1  -1  -1  218.80    6.27
   1  -1  -1  215.33    6.06
  -1   1   1  222.00    6.07
   1  -1  -1  220.28    6.04
   1  -1  -1  209.57    6.40
  -1   1   1  220.82    6.28
   1  -1  -1  219.16    6.26
   1  -1  -1  214.34    6.00
  -1   1   1  220.19    6.07
   1  -1  -1  216.32    6.08
  -1   1   1  212.41    6.40
   0  -1  -1 3145.90   77.38
   0   1   1 2480.91   77.35
   0  -1  -1 2924.58   80.56
   0  -1  -1 2393.86   76.87
   0   1   1 2883.48   77.91
   0   1   1 2942.78   80.80
   0  -1  -1 2948.82   78.14
  -1  -1  -1   78.90    2.38
   1   1   1   75.60    2.27
  -1  -1  -1   76.43    2.36
   1   1   1   80.78    2.31
   1   1   1   77.76    2.38
  -1  -1  -1   81.50    2.30
   1   1   1   74.18    2.35
  -1  -1  -1   78.52    2.28
   2   1   1 1231.96   35.03
   2   1   1 1229.35   34.97
  -2  -1  -1 1267.70   33.80
  -2  -1  -1 1210.28   35.01
   2   1   1 1275.25   33.75
   2   1   1 1259.93   33.85
  -2  -1  -1 1286.26   33.91
  -2  -1  -1 1219.60   33.79
   3   1   1   45.06    1.57
   3   1   1   50.69    1.65
   3   1   1   44.45    1.62
  -3  -1  -1   43.81    1.59
  -3  -1  -1   42.22    1.62
  -3  -1  -1   44.44    1.59
   3   1   1   42.37    1.59
  -3  -1  -1   45.31    1.56
   4   1   1  104.58    3.50
  -4  -1  -1  113.17    3.44
  -4  -1  -1  107.06    3.36
  -4  -1  -1  104.76    3.52
  -4  -1  -1  110.95    3.42
   4   1   1  109.75    3.48
  -5  -1  -1   16.01    0.97
   5   1   1   15.47    1.00
  -5  -1  -1   16.36    1.04
   5   1   1   16.80    1.02
  -5  -1  -1   17.74    1.07
  -5  -1  -1   17.38    1.01
   5   1   1   13.94    1.04
  -6  -1  -1   10.22    0.90
  -6  -1  -1   10.34    0.88
   6   1   1   10.49    0.92
   6   1   1    9.50    0.84
   6   1   1    8.79    0.88
  -6  -1  -1   10.00    0.85
  -7  -1  -1   40.99    1.84
   7   1   1   41.55    1.97
  -7  -1  -1   37.84    1.93
  -7  -1  -1   31.47    1.82
   7   1   1   37.05    1.99
  -7  -1  -1   36.44    1.73
  -8  -1  -1   13.10    1.24
   8   1   1   13.02    1.24
  -8  -1  -1   11.84    1.04
   8   1   1   13.81    1.33
   9   1   1   14.34    1.47
   9   1   1   12.84    1.32
  -9  -1  -1   13.01    1.18
   9   1   1   15.08    1.36
  -9  -1  -1   15.95    1.47
  10   1   1   12.94    1.58
 -10  -1  -1   11.43    1.40
 -10  -1  -1   10.91    1.16
  10   1   1    9.56    1.27
 -11  -1  -1    8.25    1.15
  11   1   1    7.27    1.32
 -11  -1  -1    8.46    1.42
  12   1   1   26.30    2.22
 -12  -1  -1   27.18    1.89
  13   1   1    0.60    1.13
 -13   2   1    7.69    1.68
  13  -2  -1    3.24    1.33
 -12   2   1   -0.05    1.01
  12  -2  -1    0.07    1.00
 -11   2   1    1.33    0.58
 -11   2   1   -0.12    0.95
  11  -2  -1    0.27    0.84
  10  -2  -1   27.07    1.91
 -10   2   1   29.38    1.48
 -10   2   1   26.32    2.02
  -9   2   1   36.81    2.20
  -9   2   1   39.65    1.73
   9  -2  -1   34.30    2.42
   9  -2  -1   36.24    2.05
  -8   2   1   27.01    1.39
  -8   2   1   26.73    1.74
   8  -2  -1   28.70    2.05
   8  -2  -1   31.65    1.71
   8  -2  -1   26.19    1.64
   7  -2  -1  122.18    4.21
   7  -2  -1  129.40    4.37
   7  -2  -1  116.73    4.72
  -7   2   1  122.56    3.92
  -7   2   1  128.49    4.44
  -7   2   1  120.36    4.40
  -7   2   1  130.39    3.99
   7  -2  -1  127.87    4.23
  -6   2   1  244.24    6.98
  -6   2   1  228.43    6.79
   6  -2  -1  224.31    6.97
   6  -2  -1  230.21    7.72
  -6   2   1  243.31    7.37
  -6   2   1  235.43    6.84
  -6   2   1  229.36    7.31
   6  -2  -1  247.27    7.17
   6  -2  -1  233.81    7.02
  -5   2   1    4.05    0.51
   5  -2  -1    4.44    0.57
  -5   2   1    4.64    0.57
   5  -2  -1    5.05    0.55
  -5   2   1    4.82    0.46
   5  -2  -1    4.32    0.56
  -5   2   1    3.72    0.44
   5  -2  -1    3.23    0.63
  -5   2   1    4.29    0.54
  -4   2   1   19.02    0.94
  -4   2   1   18.63    0.90
   4  -2  -1   16.40    0.86
  -4   2   1   17.94    0.80
   4  -2  -1   17.92    0.91
  -4   2   1   16.12    0.90
   4  -2  -1   14.46    1.02
   4  -2  -1   17.14    0.87
  -4   2   1   16.94    0.78
  -3   2   1   46.21    1.46
   3  -2  -1   44.91    1.52
   3  -2  -1   44.20    1.53
  -3   2   1   44.78    1.46
   3  -2  -1   43.45    1.78
  -3   2   1   41.76    1.57
  -3   2   1   46.23    1.53
  -3   2   1   45.08    1.79
  -3   2   1   45.62    1.60
   3  -2  -1   46.95    1.57
  -2   2   1  394.34   10.69
  -2   2   1  394.71   11.05
  -2   2   1  376.57   11.05
   2  -2  -1  396.47   10.68
   2  -2  -1  398.60   10.63
  -2   2   1  386.30   11.34
  -2   2   1  385.82   10.65
   2  -2  -1  390.62   10.70
  -2   2   1  382.91   10.67
   2  -2  -1  379.26   10.58
   2  -2  -1  379.82   11.35
   2  -2  -1  381.60   11.00
   1  -2  -1 1701.21   49.21
  -1   2   1 1760.48   48.21
   1  -2  -1 1773.20   47.32
   1  -2  -1 1707.95   49.33
   1  -2  -1 1743.41   47.54
   1  -2  -1 1718.69   47.13
  -1   2   1 1716.17   49.04
  -1   2   1 1706.93   47.88
  -1   2   1 1665.45   49.14
  -1   2   1 1735.96   49.08
   1  -2  -1 1734.02   46.86
   0  -2  -1  153.09    4.33
   0  -2  -1  152.95    4.47
   0  -2  -1  148.39    4.46
   0  -2  -1  158.16    4.56
   0   2   1  149.58    4.48
   0  -2  -1  153.32    4.36
   0   2   1  148.29    4.49
   0   2   1  154.37    4.35
   0  -2  -1  151.27    4.32
   1   2   1 2826.65   78.43
  -1  -2  -1 2894.45   80.63
  -1  -2  -1 2866.33   78.23
  -1  -2  -1 2921.34   77.75
   1   2   1 2829.65   80.56
   1   2   1 2971.88   78.42
  -1  -2  -1 2800.59   81.12
   1   2   1 2855.09   81.41
  -2  -2  -1 2851.58   80.67
   2   2   1 2887.61   83.55
  -2  -2  -1 3080.50   79.97
   2   2   1 2915.07   83.24
   2   2   1 3062.22   80.53
  -2  -2  -1 2925.15   83.56
  -2  -2  -1 3051.04   83.52
  -3  -2  -1 1155.44   32.19
   3   2   1 1109.19   31.09
  -3  -2  -1 1167.24   31.15
   3   2   1 1114.16   32.18
   3   2   1 1178.76   31.02
  -3  -2  -1 1104.48   31.02
  -3  -2  -1 1093.14   32.14
   3   2   1 1154.64   32.14
  -3  -2  -1 1198.07   31.09
  -4  -2  -1   38.26    1.64
  -4  -2  -1   39.41    1.64
  -4  -2  -1   41.50    1.63
  -4  -2  -1   38.39    1.53
   4   2   1   34.65    1.60
   4   2   1   40.14    1.65
   4   2   1   38.27    1.63
  -5  -2  -1  393.88   11.48
  -5  -2  -1  421.79   11.61
  -5  -2  -1  421.35   12.04
  -5  -2  -1  392.50   11.96
   5   2   1  421.39   11.99
   5   2   1  396.71   11.62
   5   2   1  390.52   12.10
   6   2   1    0.07    0.43
  -6  -2  -1   -0.14    0.40
  -6  -2  -1   -0.06    0.37
   6   2   1    0.05    0.39
   6   2   1   -0.32    0.40
  -6  -2  -1    0.27    0.39
  -6  -2  -1   -0.50    0.40
  -7  -2  -1   10.65    1.03
   7   2   1   11.13    1.03
   7   2   1   11.12    1.06
   7   2   1    9.13    0.98
  -7  -2  -1    9.26    0.87
  -7  -2  -1   10.57    1.06
  -8  -2  -1    5.24    0.89
   8   2   1    4.20    0.86
  -8  -2  -1    6.02    0.84
   8   2   1    5.87    0.94
   9   2   1    1.12    0.81
  -9  -2  -1    1.82    0.76
  -9  -2  -1    1.95    0.70
   9   2   1    1.78    0.84
   9   2   1    2.27    0.80
  10   2   1   22.15    1.83
 -10  -2  -1   20.29    1.62
 -10  -2  -1   20.33    1.85
  10   2   1   18.63    1.84
  11   2   1    5.85    1.22
 -11  -2  -1    7.46    1.33
 -11  -2  -1    5.39    1.08
 -12  -2  -1   -1.28    0.86
  12   2   1   -0.30    1.08
  13   2   1    3.11    1.38
  14   2   1   -0.99    1.27
  13  -3  -1    4.68    1.37
  12  -3  -1    0.34    0.97
 -12   3   1    2.42    1.15
 -11   3   1   -0.08    0.84
  11  -3  -1    0.87    0.90
 -10   3   1    2.62    0.96
  10  -3  -1    3.83    0.95
   9  -3  -1   13.87    1.27
  -9   3   1   12.29    0.76
  -9   3   1   10.66    1.26
  -8   3   1   16.99    1.43
   8  -3  -1   18.79    1.67
   8  -3  -1   20.08    1.41
  -8   3   1   17.78    0.93
  -7   3   1   79.50    2.50
  -7   3   1   73.90    3.03
   7  -3  -1   75.32    3.42
   7  -3  -1   77.13    2.91
   7  -3  -1   77.09    2.88
  -7   3   1   80.80    3.10
  -7   3   1   80.26    2.49
   6  -3  -1   65.01    3.00
   6  -3  -1   69.92    2.54
   6  -3  -1   68.37    2.56
   6  -3  -1   74.50    2.70
  -6   3   1   70.24    2.23
  -6   3   1   73.82    2.49
  -6   3   1   71.03    2.71
  -6   3   1   69.44    2.23
  -6   3   1   68.76    2.69
  -5   3   1  200.39    5.60
   5  -3  -1  190.55    5.64
   5  -3  -1  183.71    5.61
  -5   3   1  190.43    5.37
  -5   3   1  189.11    5.37
   5  -3  -1  189.46    5.71
   5  -3  -1  180.78    6.27
  -5   3   1  192.57    5.89
  -5   3   1  188.13    5.87
  -4   3   1   31.31    1.05
  -4   3   1   31.07    1.32
   4  -3  -1   33.64    1.33
   4  -3  -1   32.60    1.61
   4  -3  -1   30.79    1.26
  -4   3   1   32.66    1.34
  -4   3   1   32.42    1.23
   4  -3  -1   32.03    1.27
  -4   3   1   32.34    1.06
  -3   3   1  136.19    4.06
   3  -3  -1  133.82    3.92
   3  -3  -1  129.51    3.87
   3  -3  -1  132.34    4.39
  -3   3   1  129.76    4.05
   3  -3  -1  138.97    3.95
  -3   3   1  136.70    4.39
   2  -3  -1   93.11    3.14
  -2   3   1   95.69    2.87
   2  -3  -1   95.21    2.78
  -2   3   1   95.89    3.14
  -2   3   1   90.09    2.86
   2  -3  -1   93.60    2.75
   2  -3  -1   96.98    2.79
   1  -3  -1  497.12   14.61
   1  -3  -1  507.69   13.75
  -1   3   1  502.91   14.38
  -1   3   1  491.92   14.40
   1  -3  -1  514.07   13.82
  -1   3   1  504.84   14.59
   1  -3  -1  506.92   13.90
   1  -3  -1  516.55   13.87
   0  -3  -1   37.09    1.18
   0   3   1   36.65    1.15
   0  -3  -1   35.94    1.18
   0  -3  -1   35.59    1.21
   0  -3  -1   38.25    1.20
   0   3   1   37.01    1.16
   0   3   1   36.25    1.23
   0   3   1   36.57    1.22
   0   3   1   36.76    1.24
   1   3   1  543.19   15.50
   1   3   1  534.43   15.53
  -1  -3  -1  555.34   15.50
   1   3   1  547.69   15.00
  -1  -3  -1  533.25   15.34
  -1  -3  -1  564.64   14.99
   1   3   1  537.74   15.32
  -1  -3  -1  542.24   15.49
  -1  -3  -1  543.65   14.96
   1   3   1  549.99   14.94
  -1  -3  -1  563.81   15.51
   2   3   1  692.30   19.72
   2   3   1  704.06   20.13
  -2  -3  -1  706.02   20.39
   2   3   1  708.70   20.43
   2   3   1  735.82   19.66
  -2  -3  -1  717.21   19.69
  -2  -3  -1  745.07   19.73
  -2  -3  -1  749.59   20.43
   3   3   1 4839.48  124.38
   3   3   1 4561.78  129.41
  -3  -3  -1 4580.45  125.23
  -3  -3  -1 4589.16  129.20
   3   3   1 4655.81  128.14
  -3  -3  -1 4516.73  128.30
   3   3   1 4446.95  124.15
   4   3   1 1072.80   30.04
  -4  -3  -1 1129.14   31.11
   4   3   1 1111.78   31.11
  -4  -3  -1 1085.83   29.96
   4   3   1 1126.17   31.06
   4   3   1 1081.96   31.41
  -4  -3  -1 1065.83   31.05
   5   3   1  553.33   15.81
  -5  -3  -1  552.22   15.68
  -5  -3  -1  595.38   16.39
   5   3   1  555.05   16.42
  -5  -3  -1  545.63   16.29
   5   3   1  553.66   16.29
   6   3   1   18.46    1.21
  -6  -3  -1   18.88    1.30
  -6  -3  -1   16.41    1.21
   6   3   1   18.92    1.27
  -6  -3  -1   18.15    1.22
   6   3   1   17.53    1.23
   7   3   1    1.02    0.58
   7   3   1    1.53    0.61
  -7  -3  -1    1.46    0.65
   7   3   1    1.98    0.64
  -7  -3  -1    0.15    0.55
  -8  -3  -1  120.22    4.30
   8   3   1  123.14    4.53
  -8  -3  -1  121.78    4.60
   8   3   1  119.89    4.57
  -9  -3  -1    7.45    1.07
   9   3   1    6.52    1.05
  -9  -3  -1    6.90    1.01
   9   3   1    7.50    1.10
   9   3   1    6.00    1.08
 -10  -3  -1   -0.82    0.62
  10   3   1   -0.75    0.86
  10   3   1   -1.43    0.62
  10   3   1    0.26    0.88
 -10  -3  -1   -0.02    0.75
  11   3   1   25.84    2.12
 -11  -3  -1   23.08    1.86
 -12  -3  -1   -1.01    0.87
  12   3   1   -0.20    1.10
  13   3   1   -0.07    1.17
  14   3   1    1.20    1.41
 -12   4   1    0.64    1.15
  12  -4  -1    2.22    1.11
 -11   4   1   -0.30    0.89
  11  -4  -1    0.38    0.86
 -10   4   1    1.51    0.84
  10  -4  -1    1.10    0.86
  -9   4   1   15.76    1.44
   9  -4  -1   15.59    1.42
   8  -4  -1   -0.03    0.79
  -8   4   1   -0.19    0.59
   8  -4  -1   -0.07    0.62
  -7   4   1    1.60    0.62
   7  -4  -1    0.91    0.56
  -7   4   1    1.05    0.54
   7  -4  -1    0.14    0.65
  -6   4   1  126.37    4.24
  -6   4   1  122.10    4.22
   6  -4  -1  124.42    4.02
   6  -4  -1  130.50    4.05
   6  -4  -1  126.24    4.75
  -5   4   1    0.03    0.35
   5  -4  -1    0.02    0.31
   5  -4  -1   -0.02    0.33
   5  -4  -1    0.12    0.36
  -5   4   1    0.24    0.27
   5  -4  -1    0.70    0.53
  -5   4   1    0.09    0.33
  -4   4   1   -0.03    0.26
  -4   4   1    0.05    0.27
   4  -4  -1    0.26    0.40
   4  -4  -1    0.30    0.28
  -4   4   1    0.09    0.23
   4  -4  -1    0.07    0.25
   4  -4  -1    1.04    0.32
  -3   4   1  561.87   14.80
   3  -4  -1  526.90   14.65
   3  -4  -1  546.20   14.81
   3  -4  -1  551.95   14.78
  -3   4   1  520.26   15.29
   3  -4  -1  510.90   15.82
  -3   4   1  545.94   15.30
   2  -4  -1 2147.85   58.26
   2  -4  -1 2098.82   57.58
  -2   4   1 2160.40   60.21
   2  -4  -1 2128.88   60.87
  -2   4   1 2123.52   60.16
   2  -4  -1 2163.48   57.88
  -2   4   1 2152.82   60.83
   1  -4  -1  295.63    8.70
   1  -4  -1  289.69    8.09
  -1   4   1  294.72    8.48
   1  -4  -1  301.43    8.16
   1  -4  -1  294.75    8.19
  -1   4   1  299.89    8.69
  -1   4   1  289.25    8.45
   0   4   1    4.79    0.38
   0   4   1    4.00    0.36
   0   4   1    4.83    0.35
   0   4   1    4.85    0.28
   0  -4  -1    5.16    0.40
   0   4   1    5.06    0.29
   0  -4  -1    4.72    0.36
   1   4   1   84.44    2.64
   1   4   1   84.26    2.53
   1   4   1   81.62    2.65
  -1  -4  -1   81.86    2.59
   1   4   1   81.57    2.60
  -1  -4  -1   82.49    2.53
  -1  -4  -1   83.10    2.59
   2   4   1  474.56   13.27
   2   4   1  456.22   13.70
  -2  -4  -1  492.29   13.72
  -2  -4  -1  470.11   13.54
  -2  -4  -1  486.00   13.25
   2   4   1  473.82   13.76
   2   4   1  480.06   13.54
   2   4   1  491.98   13.21
   3   4   1  332.44    9.77
   3   4   1  353.24    9.43
  -3  -4  -1  329.48    9.76
  -3  -4  -1  328.00    9.41
   3   4   1  326.00    9.47
   3   4   1  327.12    9.64
   3   4   1  325.68    9.81
  -4  -4  -1 1448.13   40.00
   4   4   1 1461.59   40.11
  -4  -4  -1 1456.71   41.47
   4   4   1 1443.43   41.51
   4   4   1 1478.70   41.46
   4   4   1 1460.72   41.93
   4   4   1 1539.48   41.03
  -5  -4  -1  659.45   19.07
  -5  -4  -1  675.42   19.83
   5   4   1  690.07   19.88
   5   4   1  684.92   19.93
   5   4   1  681.37   19.23
   5   4   1  719.86   19.72
  -6  -4  -1  237.24    7.61
  -6  -4  -1  235.18    7.27
   6   4   1  236.45    7.52
   6   4   1  247.14    7.65
   6   4   1  238.74    7.45
  -7  -4  -1   43.35    2.22
   7   4   1   44.06    2.11
   7   4   1   42.75    2.19
  -7  -4  -1   38.38    2.00
   7   4   1   42.39    2.24
   8   4   1   36.13    2.17
  -8  -4  -1   34.31    1.95
   8   4   1   37.91    2.09
  -8  -4  -1   36.90    2.14
  -9  -4  -1   26.78    1.88
  -9  -4  -1   26.71    1.76
   9   4   1   26.77    1.90
   9   4   1   23.34    1.79
   9   4   1   22.54    1.80
  10   4   1   24.31    2.02
 -10  -4  -1   24.83    1.82
  10   4   1   21.44    1.90
  10   4   1   25.29    2.04
  11   4   1    4.79    1.24
  11   4   1    1.84    1.14
 -11  -4  -1    0.94    0.86
 -12  -4  -1    1.46    0.94
  12   4   1   -0.51    1.08
  13   4   1    0.53    1.19
  14   4   1    3.85    1.64
  12  -5  -1    0.11    0.94
  11  -5  -1    0.61    0.89
 -11   5   1    0.15    0.96
  10  -5  -1    1.59    0.81
 -10   5   1   -0.29    0.77
  -9   5   1    7.99    1.12
   9  -5  -1    8.77    1.05
  -8   5   1   33.27    1.87
   8  -5  -1   33.57    1.81
   8  -5  -1   31.72    2.27
  -7   5   1   17.49    1.26
  -7   5   1   16.22    1.22
   7  -5  -1   15.92    1.14
   7  -5  -1   20.59    1.67
  -6   5   1   24.26    0.97
  -6   5   1   24.20    1.33
   6  -5  -1   21.28    1.21
  -6   5   1   21.12    1.25
   6  -5  -1   21.77    1.68
   5  -5  -1   13.05    0.88
  -5   5   1   14.86    0.61
  -5   5   1   13.40    0.87
   5  -5  -1   13.44    0.92
   5  -5  -1   13.04    1.23
  -5   5   1   12.85    0.89
   5  -5  -1   13.68    0.84
  -4   5   1   50.95    1.87
   4  -5  -1   51.51    2.28
   4  -5  -1   51.28    1.78
  -4   5   1   51.43    1.87
   4  -5  -1   53.80    1.79
   4  -5  -1   54.51    1.85
  -3   5   1   62.79    2.07
   3  -5  -1   66.00    2.02
   3  -5  -1   61.72    1.97
   3  -5  -1   60.26    2.43
  -3   5   1   63.65    2.08
   3  -5  -1   63.03    1.99
   2  -5  -1  521.63   14.32
  -2   5   1  529.98   14.91
   2  -5  -1  509.20   15.32
   2  -5  -1  537.17   14.39
  -2   5   1  522.54   14.86
   2  -5  -1  520.36   14.24
   1  -5  -1   58.49    1.81
  -1   5   1   59.56    1.91
   1  -5  -1   60.16    1.83
   1  -5  -1   57.17    2.07
   1  -5  -1   62.03    1.87
  -1   5   1   58.42    1.89
   1  -5  -1   59.90    2.05
   0   5   1  514.62   14.81
   0   5   1  526.73   14.17
   0  -5  -1  530.59   14.29
   0  -5  -1  515.41   14.72
   0   5   1  530.31   15.03
   0   5   1  520.51   14.86
   0   5   1  511.64   14.85
   1   5   1  325.52    9.27
   1   5   1  335.94    9.57
  -1  -5  -1  332.48    9.57
   1   5   1  337.92    9.24
  -1  -5  -1  330.99    9.31
   1   5   1  338.57    9.99
   1   5   1  337.44    9.66
   1   5   1  327.83    9.69
   2   5   1    4.65    0.49
   2   5   1    6.31    0.51
  -2  -5  -1    5.68    0.54
   2   5   1    4.73    0.47
   2   5   1    6.12    0.57
  -2  -5  -1    5.14    0.49
  -2  -5  -1    5.14    0.49
   2   5   1    4.71    0.52
   3   5   1  259.53    7.65
   3   5   1  258.27    7.76
   3   5   1  254.91    7.61
   3   5   1  261.53    7.92
  -3  -5  -1  262.42    7.59
  -3  -5  -1  261.02    7.84
   3   5   1  271.04    7.56
   4   5   1   69.83    2.69
   4   5   1   72.76    2.65
   4   5   1   66.47    2.58
  -4  -5  -1   69.22    2.53
   4   5   1   69.41    2.63
   4   5   1   70.48    2.36
   4   5   1   72.47    2.52
  -4  -5  -1   68.11    2.61
   5   5   1   15.88    1.15
  -5  -5  -1   13.55    1.11
  -5  -5  -1   14.83    1.19
   5   5   1   15.30    1.13
   5   5   1   16.82    0.97
   5   5   1   14.51    1.20
   6   5   1  266.23    8.26
   6   5   1  270.84    8.32
   6   5   1  262.66    8.47
  -6  -5  -1  276.33    8.50
  -6  -5  -1  262.14    8.11
   7   5   1   27.77    1.68
  -7  -5  -1   28.93    1.83
   7   5   1   28.40    1.79
  -7  -5  -1   29.88    1.72
   7   5   1   33.20    1.97
  -8  -5  -1   35.65    2.00
   8   5   1   37.06    2.20
   8   5   1   36.04    2.11
  -8  -5  -1   38.04    2.22
   8   5   1   39.12    2.07
   9   5   1    1.62    0.82
   9   5   1    0.02    0.71
   9   5   1    0.10    0.75
  -9  -5  -1    0.15    0.71
  10   5   1   43.81    2.63
  10   5   1   39.51    2.47
 -10  -5  -1   40.01    2.40
  10   5   1   40.96    2.46
  11   5   1    3.18    1.19
  11   5   1    4.34    1.23
 -11  -5  -1    1.41    0.87
  12   5   1    3.21    1.43
 -12  -5  -1    4.33    1.22
  13   5   1    0.74    1.32
  14   5   1   -0.36    1.39
  12  -6  -1   -0.94    0.87
  11  -6  -1    0.31    0.88
 -11   6   1   -0.79    0.88
  10  -6  -1    3.77    0.95
 -10   6   1    2.38    0.96
   9  -6  -1    0.33    0.65
  -9   6   1   -0.60    0.65
  -8   6   1   17.18    1.40
   8  -6  -1   18.94    1.34
   7  -6  -1   17.46    1.21
  -7   6   1   19.78    1.34
   7  -6  -1   19.62    1.81
  -7   6   1   20.53    1.38
   6  -6  -1   60.66    2.89
  -6   6   1   62.03    2.38
   6  -6  -1   59.50    2.22
  -6   6   1   57.32    2.33
   5  -6  -1    5.60    0.59
  -5   6   1    6.16    0.62
   5  -6  -1    5.43    0.87
  -5   6   1    6.21    0.63
  -4   6   1   39.85    1.59
   4  -6  -1   43.98    1.60
   4  -6  -1   45.34    1.53
   4  -6  -1   41.04    1.52
   4  -6  -1   40.87    2.05
  -4   6   1   43.27    1.62
   3  -6  -1    4.81    0.67
   3  -6  -1    7.78    0.53
  -3   6   1    6.84    0.52
  -3   6   1    6.88    0.53
   3  -6  -1    7.56    0.53
   3  -6  -1    8.21    0.55
   2  -6  -1  212.13    5.98
   2  -6  -1  218.05    6.06
  -2   6   1  213.78    6.26
   2  -6  -1  219.49    6.04
   2  -6  -1  211.97    6.66
  -2   6   1  213.57    6.28
  -1   6   1    0.12    0.20
   1  -6  -1    0.23    0.28
   1  -6  -1    0.29    0.21
   1  -6  -1    0.08    0.20
  -1   6   1    0.06    0.20
   0   6   1   54.22    1.90
   0  -6  -1   55.82    1.80
   0   6   1   55.59    1.88
   0  -6  -1   52.97    1.96
   1   6   1  225.44    6.29
   1   6   1  216.20    6.31
   1   6   1  222.44    6.67
  -1  -6  -1  226.68    6.43
   1   6   1  221.41    6.71
  -1  -6  -1  220.98    6.65
   1   6   1  232.83    6.66
   2   6   1    2.38    0.42
   2   6   1    1.24    0.37
  -2  -6  -1    1.10    0.36
  -2  -6  -1    1.34    0.35
   2   6   1    1.61    0.36
   2   6   1    1.67    0.35
   3   6   1   67.45    2.48
  -3  -6  -1   68.93    2.48
   3   6   1   68.75    2.53
  -3  -6  -1   64.29    2.39
   3   6   1   65.29    2.07
   3   6   1   64.90    2.40
   3   6   1   69.78    2.36
   3   6   1   70.15    2.59
   4   6   1   56.74    1.97
   4   6   1   58.32    2.35
   4   6   1   57.22    2.42
  -4  -6  -1   58.86    2.35
   4   6   1   62.71    2.43
   4   6   1   58.89    2.22
   4   6   1   55.91    2.28
  -4  -6  -1   57.34    2.26
  -5  -6  -1   -0.53    0.48
   5   6   1    2.50    0.65
  -5  -6  -1   -0.65    0.42
   5   6   1   -0.10    0.34
   5   6   1   -0.24    0.52
   5   6   1    0.01    0.44
   6   6   1   25.36    1.36
  -6  -6  -1   21.16    1.63
   6   6   1   26.61    1.64
   6   6   1   22.46    1.62
  -6  -6  -1   23.00    1.53
   7   6   1   -0.33    0.52
   7   6   1   -0.14    0.59
   7   6   1    1.04    0.69
  -7  -6  -1   -0.08    0.57
   7   6   1   -0.95    0.50
   8   6   1    6.53    1.03
   8   6   1    6.45    1.07
  -8  -6  -1    5.99    0.99
   8   6   1    7.50    1.00
   9   6   1   45.03    2.57
  -9  -6  -1   41.91    2.34
   9   6   1   43.84    2.37
   9   6   1   41.73    2.52
  10   6   1    1.80    0.98
 -10  -6  -1    1.91    0.96
  10   6   1    3.50    1.14
  10   6   1    3.63    1.18
 -11  -6  -1    6.72    1.34
  11   6   1    6.03    1.43
  11   6   1    3.71    1.31
  12   6   1    9.99    1.78
 -12  -6  -1    7.41    1.49
  12   6   1    6.32    1.55
  13   6   1    0.77    1.38
  14   6   1    0.80    1.49
  12  -7  -1   -0.78    0.85
  11  -7  -1   -0.95    0.81
  10  -7  -1   15.22    1.40
 -10   7   1   14.51    1.51
   9  -7  -1    0.45    0.70
  -9   7   1    1.45    0.81
  -8   7   1    3.10    0.76
   8  -7  -1    3.41    0.71
  -7   7   1   31.05    1.66
   7  -7  -1   32.56    1.57
  -7   7   1   31.92    1.71
   7  -7  -1   32.49    2.27
   6  -7  -1   -0.60    0.42
  -6   7   1    0.02    0.44
   6  -7  -1    0.62    0.74
  -6   7   1    0.36    0.49
  -5   7   1    3.91    0.56
  -5   7   1    4.40    0.57
   5  -7  -1    3.27    0.81
   5  -7  -1    4.57    0.54
   4  -7  -1  192.97    6.32
   4  -7  -1  183.10    5.37
  -4   7   1  191.22    5.65
  -4   7   1  183.24    5.64
  -3   7   1   72.87    2.42
   3  -7  -1   73.58    2.30
  -3   7   1   70.79    2.39
   3  -7  -1   76.31    2.30
   3  -7  -1   76.23    2.34
   3  -7  -1   74.10    2.89
   2  -7  -1  108.30    3.74
   2  -7  -1  116.95    3.34
   2  -7  -1  116.13    3.35
   2  -7  -1  117.28    3.86
   2  -7  -1  111.40    3.30
  -2   7   1  111.07    3.48
  -2   7   1  110.22    3.45
   1  -7  -1    2.03    0.44
   1  -7  -1    2.01    0.32
   1  -7  -1    2.05    0.32
  -1   7   1    2.95    0.35
  -1   7   1    2.36    0.34
   0  -7  -1  169.25    5.37
   0   7   1  174.37    5.33
   0  -7  -1  179.35    5.10
   0   7   1  175.99    5.28
  -1  -7  -1    1.67    0.38
   1   7   1    1.72    0.30
   1   7   1    2.03    0.27
   1   7   1    2.38    0.42
   1   7   1    1.68    0.27
  -1  -7  -1    1.46    0.43
   1   7   1    1.42    0.41
   1   7   1    1.84    0.43
   2   7   1   14.18    0.97
   2   7   1   11.94    0.75
  -2  -7  -1   11.67    0.84
   2   7   1   12.31    0.92
   2   7   1   12.11    0.88
  -2  -7  -1   12.71    0.89
   2   7   1   11.78    0.78
   2   7   1   11.77    0.78
   3   7   1  134.81    4.59
  -3  -7  -1  135.27    4.36
   3   7   1  146.61    4.58
   3   7   1  143.26    4.26
   3   7   1  130.62    4.30
   3   7   1  134.18    4.25
   3   7   1  138.69    4.50
  -3  -7  -1  129.37    4.46
   4   7   1  305.75    9.44
   4   7   1  343.99    9.41
   4   7   1  316.33    9.34
   4   7   1  322.13    9.91
  -4  -7  -1  321.01    9.45
  -4  -7  -1  320.94    9.72
   4   7   1  323.53    9.71
  -5  -7  -1   64.77    2.66
   5   7   1   66.85    2.29
   5   7   1   71.04    2.69
   5   7   1   66.99    2.81
   5   7   1   66.78    2.74
  -5  -7  -1   66.18    2.75
   5   7   1   61.89    2.85
   6   7   1   79.86    2.83
   6   7   1   74.82    3.19
  -6  -7  -1   78.84    3.13
   6   7   1   78.69    3.10
   6   7   1   82.20    3.39
   7   7   1   15.18    1.38
   7   7   1   15.56    1.46
   7   7   1   15.42    1.18
  -7  -7  -1   15.05    1.35
   7   7   1   16.52    1.46
   8   7   1   79.92    3.40
  -8  -7  -1   73.48    3.31
   8   7   1   80.97    3.53
   8   7   1   80.23    3.21
   9   7   1    3.00    1.04
  -9  -7  -1    2.61    0.94
   9   7   1    1.74    0.88
   9   7   1    4.24    1.06
 -10  -7  -1   -0.26    0.81
  10   7   1    0.64    0.89
  10   7   1   -0.60    0.93
 -11  -7  -1    5.13    1.26
  11   7   1    5.89    1.46
  11   7   1    3.21    1.27
  12   7   1   -0.26    1.19
 -12  -7  -1    0.85    1.15
  12   7   1   -2.51    0.95
  13   7   1   -0.86    1.24
 -10   8   1    1.50    0.89
  10  -8  -1    1.59    0.82
   9  -8  -1   29.87    1.76
  -9   8   1   30.86    1.96
   8  -8  -1    6.29    0.82
  -8   8   1    7.26    0.98
  -7   8   1   11.52    1.09
  -7   8   1   13.08    1.09
   7  -8  -1   10.65    1.41
   7  -8  -1   11.84    0.99
  -6   8   1    9.87    0.92
   6  -8  -1   10.68    0.86
  -6   8   1   12.89    0.97
   6  -8  -1   11.36    1.35
   5  -8  -1   -0.12    0.63
  -5   8   1    0.09    0.38
  -5   8   1    0.04    0.38
   5  -8  -1   -0.53    0.31
   4  -8  -1    0.21    0.32
  -4   8   1    0.23    0.36
   4  -8  -1   -0.67    0.60
  -4   8   1    0.19    0.35
   3  -8  -1  350.05    9.61
   3  -8  -1  351.26   10.71
   3  -8  -1  344.84   10.41
  -3   8   1  342.77   10.08
  -3   8   1  350.57   10.06
   2  -8  -1  174.01    5.47
  -2   8   1  169.24    5.10
  -2   8   1  167.00    5.13
   1  -8  -1   19.18    0.92
   1  -8  -1   19.09    1.15
  -1   8   1   18.49    0.95
  -1   8   1   19.78    0.96
   1  -8  -1   18.38    0.90
  -1   8   1   18.88    0.97
   0  -8  -1   68.87    2.34
   0  -8  -1   72.13    2.34
   0   8   1   67.85    2.44
   0   8   1   69.17    2.41
   0  -8  -1   66.11    2.54
   1   8   1  234.10    6.93
  -1  -8  -1  226.48    6.64
   1   8   1  228.88    6.90
   1   8   1  220.91    6.94
  -1  -8  -1  223.30    6.92
  -2  -8  -1  311.12    9.01
   2   8   1  314.55    9.31
   2   8   1  295.86    8.81
  -2  -8  -1  297.69    9.28
   2   8   1  314.85    8.78
   2   8   1  322.28    9.39
   2   8   1  312.89    9.43
   2   8   1  321.85    8.79
   3   8   1    3.66    0.59
   3   8   1    3.55    0.65
   3   8   1    4.42    0.70
  -3  -8  -1    4.39    0.68
   3   8   1    4.58    0.69
  -3  -8  -1    3.81    0.64
   3   8   1    3.86    0.57
   4   8   1  148.51    4.86
   4   8   1  151.39    5.27
   4   8   1  149.06    4.95
   4   8   1  158.55    5.24
  -4  -8  -1  156.81    5.01
   4   8   1  154.64    4.87
   5   8   1  215.07    6.66
  -5  -8  -1  210.52    6.74
   5   8   1  213.02    6.77
   5   8   1  214.44    7.10
   6   8   1    0.00    0.57
   6   8   1   -0.94    0.48
  -6  -8  -1   -0.65    0.55
   6   8   1   -1.14    0.55
   7   8   1   78.27    3.45
  -7  -8  -1   73.67    3.18
   7   8   1   73.45    3.25
   7   8   1   75.36    3.19
  -8  -8  -1    3.28    0.91
   8   8   1    2.53    0.99
   8   8   1    2.21    0.89
   9   8   1  120.01    4.98
   9   8   1  127.11    4.91
  -9  -8  -1  125.22    4.87
  10   8   1   10.36    1.53
  10   8   1   14.80    1.73
 -10  -8  -1   13.29    1.59
  11   8   1    2.20    1.26
 -11  -8  -1    0.52    0.96
  11   8   1    1.86    1.23
 -12  -8  -1    1.07    1.18
  12   8   1    0.90    1.34
  12   8   1   -0.50    1.13
  13   8   1   -0.15    1.30
  -9   9   1   -0.08    0.76
  -8   9   1    3.16    0.79
   8  -9  -1    3.39    0.72
  -7   9   1   24.49    1.51
   7  -9  -1   26.00    1.35
  -7   9   1   26.10    1.50
  -6   9   1   11.02    0.96
   6  -9  -1   12.35    0.87
  -6   9   1    9.98    0.93
   5  -9  -1   17.62    0.93
  -5   9   1   18.36    1.06
  -5   9   1   18.63    1.07
   4  -9  -1   15.24    0.83
  -4   9   1   18.20    0.96
   4  -9  -1   15.80    1.27
  -3   9   1   57.30    2.03
   3  -9  -1   57.34    2.48
  -3   9   1   59.12    2.06
  -2   9   1   13.37    0.84
   2  -9  -1   16.13    1.18
  -2   9   1   13.38    0.85
  -1   9   1  139.06    4.48
   1  -9  -1  143.67    4.74
  -1   9   1  144.56    4.46
   0  -9  -1  143.92    4.84
   0   9   1  149.89    4.68
   0  -9  -1  150.83    4.54
   0   9   1  146.12    4.73
  -1  -9  -1   80.07    2.81
   1   9   1   82.39    2.96
  -1  -9  -1   83.40    3.06
   1   9   1   82.38    3.00
  -2  -9  -1  130.27    4.42
   2   9   1  126.03    3.90
   2   9   1  125.53    4.43
   2   9   1  130.54    3.87
   2   9   1  133.05    4.40
   2   9   1  135.19    4.45
  -2  -9  -1  130.44    4.21
   3   9   1   74.70    3.04
   3   9   1   76.04    2.69
   3   9   1   78.43    2.64
   3   9   1   83.06    3.06
  -3  -9  -1   74.79    2.83
  -3  -9  -1   74.30    2.99
   3   9   1   75.61    2.70
   4   9   1  150.78    5.43
   4   9   1  162.99    5.02
  -4  -9  -1  160.84    5.19
   4   9   1  151.08    5.03
   5   9   1    2.22    0.70
   5   9   1    1.86    0.69
  -5  -9  -1    1.34    0.70
   5   9   1    0.99    0.68
   6   9   1   11.19    1.23
  -6  -9  -1   12.34    1.17
   6   9   1   11.21    1.15
   6   9   1    9.72    1.11
   7   9   1   82.14    3.69
  -7  -9  -1   80.14    3.45
   7   9   1   84.70    3.43
   7   9   1   80.14    3.51
   8   9   1   99.22    4.22
   8   9   1  103.24    4.20
  -8  -9  -1  104.29    4.23
   9   9   1    0.66    0.93
  -9  -9  -1    0.81    1.00
   9   9   1    0.88    1.06
  10   9   1    9.58    1.55
  10   9   1    8.01    1.52
 -10  -9  -1    8.13    1.40
  11   9   1   10.47    1.74
  11   9   1   11.25    1.80
 -11  -9  -1   15.86    1.85
  12   9   1    2.29    1.31
 -12  -9  -1    2.55    1.37
  12   9   1    4.55    1.53
  13   9   1    6.29    1.84
  -8  10   1    5.26    0.89
  -7  10   1   -0.24    0.57
  -7  10   1   -0.17    0.55
  -6  10   1    6.32    0.74
  -6  10   1    5.58    0.72
   5 -10  -1   18.11    0.90
  -5  10   1   15.61    1.01
  -5  10   1   16.23    1.02
   4 -10  -1   10.55    1.13
  -4  10   1    9.44    0.79
  -4  10   1   11.10    0.80
   3 -10  -1   24.81    1.58
  -3  10   1   25.50    1.20
  -3  10   1   25.25    1.18
  -2  10   1   45.13    1.78
  -2  10   1   44.45    1.74
   2 -10  -1   43.55    2.08
  -1  10   1   69.93    2.51
   1 -10  -1   71.58    2.81
  -1  10   1   68.11    2.54
   0 -10  -1   49.68    2.18
   0  10   1   49.78    2.05
   0  10   1   49.70    2.02
  -1 -10  -1    8.56    0.94
   1  10   1   10.82    0.93
   1  10   1   11.01    0.98
   2  10   1    7.94    0.91
  -2 -10  -1    7.99    0.92
   2  10   1    8.47    0.89
   2  10   1    9.02    0.53
   3  10   1   22.18    1.48
   3  10   1   20.46    1.45
   3  10   1   18.79    1.11
  -3 -10  -1   20.42    1.45
   4  10   1  178.36    6.07
   4  10   1  169.78    5.50
   5  10   1   11.31    1.27
   5  10   1    9.39    1.06
  -5 -10  -1   10.27    1.12
   6  10   1   58.33    2.91
  -6 -10  -1   60.40    2.79
   6  10   1   54.97    2.68
   7  10   1    1.60    0.84
  -7 -10  -1    2.22    0.88
   7  10   1    3.16    0.86
   8  10   1   15.96    1.60
   8  10   1   14.94    1.60
  -8 -10  -1   15.34    1.55
  -9 -10  -1   15.33    1.67
   9  10   1   21.05    1.91
   9  10   1   16.23    1.72
  10  10   1    9.75    1.63
 -10 -10  -1   11.80    1.63
  11  10   1   -0.48    1.06
 -11 -10  -1    1.42    1.13
  -7  11   1    1.20    0.58
  -7  11   1    0.66    0.58
  -6  11   1   -0.20    0.46
  -6  11   1    0.00    0.49
  -5  11   1   13.48    0.93
  -5  11   1   15.03    0.96
  -4  11   1    0.25    0.41
  -4  11   1    0.03    0.40
  -3  11   1    4.24    0.55
  -3  11   1    3.43    0.53
  -2  11   1    8.73    0.82
  -2  11   1    8.14    0.74
   1 -11  -1   52.67    2.39
  -1  11   1   50.31    2.05
  -1  11   1   49.15    2.07
   0 -11  -1   55.84    2.51
   0  11   1   59.76    2.42
   0  11   1   57.59    2.34
   1  11   1   81.69    3.21
  -1 -11  -1   85.34    3.30
   1  11   1   83.84    3.15
   2  11   1   18.27    1.42
  -2 -11  -1   16.19    1.35
   2  11   1   16.61    1.34
   3  11   1   16.91    1.43
   3  11   1   14.66    0.93
  -3 -11  -1   16.60    1.39
   4  11   1    4.72    0.75
   4  11   1    3.45    0.91
   5  11   1    5.29    0.88
   5  11   1    9.96    1.23
   6  11   1    0.12    0.75
   6  11   1    0.17    0.64
   7  11   1   13.52    1.40
   7  11   1   13.41    1.54
   8  11   1    1.83    0.92
   9  11   1    1.03    0.94
  10  11   1   -0.77    0.83
 -10 -11  -1    0.15    1.04
 -11 -11  -1    0.27    1.19
  -5  12   1   -0.08    0.41
  -4  12   1   12.13    0.89
  -4  12   1   13.94    0.93
  -3  12   1   21.46    1.17
  -3  12   1   18.42    1.09
  -2  12   1    4.78    0.66
  -2  12   1    5.15    0.71
  -1  12   1   15.09    1.12
  -1  12   1   13.49    1.08
   0  12   1   17.93    1.28
   0  12   1   16.18    1.24
   1  12   1    5.80    0.87
   1  12   1    7.64    0.91
   2  12   1   65.56    2.93
  -2 -12  -1   68.49    2.97
  -3 -12  -1    2.60    0.89
   3  12   1    3.36    0.87
   4  12   1    5.27    0.73
   4  12   1    3.91    0.95
   5  12   1    6.29    0.88
   5  12   1    5.21    1.08
   6  12   1    2.09    0.82
   6  12   1    1.62    0.88
   7  12   1   13.54    1.60
   7  12   1   12.35    1.40
   8  12   1    1.13    1.02
   9  12   1    4.75    1.24
  -3  13   1   15.68    1.05
  -3  13   1   16.08    1.05
  -2  13   1    7.76    0.81
  -2  13   1    6.48    0.82
  -1  13   1    2.75    0.71
  -1  13   1    5.21    0.81
   0  13   1   67.02    2.84
   0  13   1   68.35    2.84
   1  13   1    0.28    0.71
   2  13   1    3.62    0.89
   3  13   1   10.96    1.27
   4  13   1    5.31    0.55
   4  13   1    4.83    1.08
   5  13   1    1.95    0.91
   5  13   1    0.92    0.64
   6  13   1    9.35    1.39
   6  13   1    8.79    1.12
   7  13   1   29.55    2.06
   8  13   1   28.84    2.21
   9  13   1    0.02    1.11
  -3  14   1   -0.50    0.47
  -3  14   1    0.31    0.51
  -2  14   1    1.54    0.63
  -2  14   1    1.62    0.61
  -1  14   1   25.86    1.58
  -1  14   1   23.60    1.52
   0  14   1    0.80    0.67
   1  14   1   31.40    1.94
   2  14   1    2.55    0.96
   3  14   1    9.73    1.30
   4  14   1   -0.01    0.78
   5  14   1   -0.14    0.51
   5  14   1    0.53    0.92
   6  14   1    9.39    1.11
   6  14   1    8.26    1.46
   7  14   1    7.00    1.18
   8  14   1    0.57    0.98
  -3  15   1   -0.55    0.46
  -2  15   1    0.19    0.60
  -2  15   1   -0.27    0.57
  -1  15   1    0.65    0.72
   0  15   1   -0.19    0.61
   1  15   1    5.18    0.99
   2  15   1    2.38    0.90
   3  15   1   10.19    1.39
   4  15   1   23.11    2.03
   5  15   1    0.87    1.02
   6  15   1    2.68    1.20
   7  15   1   -0.29    0.80
   0  16   1   -0.64    0.66
   1  16   1   14.98    1.46
   2  16   1    0.76    0.87
   3  16   1    1.04    0.96
   4  16   1    1.41    0.98
   5  16   1    5.01    1.35
   6  16   1    0.75    1.25
   4  16  -2    8.09    1.41
   3  16  -2    1.52    0.97
   6  15  -2    0.42    1.05
   5  15  -2    1.31    1.02
   4  15  -2    2.85    1.10
   3  15  -2   18.80    1.78
   2  15  -2    2.65    0.97
   1  15  -2    0.43    0.71
   0  15  -2   11.97    1.15
  -1  15  -2    3.60    0.81
  -1  15  -2    3.30    0.76
   7  14  -2    1.54    0.87
   6  14  -2    2.20    1.17
   6  14  -2    2.70    0.75
   5  14  -2   11.74    1.58
   4  14  -2   -1.14    0.79
   3  14  -2    2.28    0.92
   2  14  -2    4.82    1.00
   1  14  -2    5.40    0.97
   0  14  -2   18.60    1.36
  -1  14  -2   -0.54    0.55
  -1  14  -2   -0.17    0.57
  -2  14  -2    4.48    0.61
  -2  14  -2    3.92    0.61
   8  13  -2    0.37    1.06
   7  13  -2    8.28    1.23
   6  13  -2    4.60    0.91
   6  13  -2    5.53    1.30
   5  13  -2    6.77    0.79
   5  13  -2    8.90    1.36
   4  13  -2    6.89    1.23
  -4 -13   2    5.54    1.25
  -3 -13   2    5.71    1.29
   3  13  -2    7.03    1.14
   2  13  -2    3.00    0.85
  -2 -13   2    3.30    1.09
   1  13  -2   -0.34    0.55
  -1 -13   2   -0.74    0.80
   0  13  -2   -0.75    0.54
   0 -13   2    0.78    0.91
   0  13  -2    0.35    0.63
  -1  13  -2   31.61    1.63
  -1  13  -2   31.22    1.60
  -2  13  -2    0.68    0.48
  -2  13  -2    1.03    0.46
   9  12  -2   24.05    2.19
   8  12  -2    3.44    1.21
   7  12  -2    0.69    0.94
   7  12  -2    1.71    0.92
   6  12  -2    8.59    1.12
   6  12  -2    8.99    1.39
   5  12  -2    1.13    0.61
   5  12  -2    1.55    0.86
  -4 -12   2    2.81    1.05
   4  12  -2    3.63    0.94
   4  12  -2    2.66    0.54
   3  12  -2    4.58    0.93
  -3 -12   2    4.27    1.11
  -2 -12   2    0.74    0.81
   2  12  -2   -1.16    0.51
   1  12  -2   14.86    1.22
  -1 -12   2   15.05    1.54
   1  12  -2   14.50    1.30
   0  12  -2   -0.33    0.56
   0  12  -2   -0.36    0.48
   0 -12   2    0.39    0.79
  -1  12  -2   21.13    1.25
  -1  12  -2   18.51    1.19
   1 -12   2   24.62    1.88
  -2  12  -2    0.70    0.43
   2 -12   2    0.56    0.81
  -2  12  -2    0.65    0.40
   3 -12   2    0.33    0.82
  10  11  -2   18.05    2.02
   9  11  -2   -1.56    0.79
   8  11  -2   -0.07    0.84
   7  11  -2    6.73    1.17
   7  11  -2    7.98    1.35
   6  11  -2   17.54    1.51
   6  11  -2   16.19    1.61
  -5 -11   2    3.08    1.04
   5  11  -2    2.14    0.84
   5  11  -2    1.62    0.67
   4  11  -2    8.65    0.83
   4  11  -2    7.31    1.06
  -4 -11   2    7.88    1.21
   3  11  -2   19.38    1.52
  -3 -11   2   19.35    1.66
   3  11  -2   18.96    0.82
   2  11  -2   10.31    1.06
   2  11  -2   13.96    1.20
  -2 -11   2   12.22    1.35
   1  11  -2   -0.14    0.50
   1  11  -2    0.80    0.55
  -1 -11   2    1.29    0.69
   0  11  -2   15.89    1.11
   0  11  -2   16.25    1.17
   0 -11   2   17.35    1.56
  -1  11  -2    1.32    0.50
  -1  11  -2    1.12    0.48
   1 -11   2    0.72    0.76
  -2  11  -2   47.71    1.82
  -2  11  -2   51.36    1.85
   2 -11   2   52.65    2.70
   3 -11   2    1.75    0.90
   4 -11   2   17.38    1.67
   5 -11   2    1.10    0.96
 -11 -10   2   -0.74    1.16
 -10 -10   2    1.86    1.04
  10  10  -2    1.03    1.02
  -9 -10   2   -1.04    0.87
   9  10  -2   -0.40    0.80
  -8 -10   2   -0.25    0.81
   8  10  -2    1.70    0.90
   7  10  -2    5.17    1.20
   7  10  -2    8.05    1.15
   6  10  -2    3.95    0.92
   6  10  -2    3.81    1.01
  -5 -10   2   50.56    2.78
   5  10  -2   52.28    2.37
   5  10  -2   53.69    2.76
  -4 -10   2    1.14    0.76
   4  10  -2   -0.68    0.48
   4  10  -2    0.15    0.63
  -3 -10   2   48.59    2.53
   3  10  -2   47.84    2.35
   3  10  -2   49.57    1.85
   2  10  -2   18.02    1.27
  -2 -10   2   17.12    1.51
   2  10  -2   16.82    1.26
   1  10  -2    0.33    0.47
  -1 -10   2   -0.32    0.61
   1  10  -2   -0.33    0.44
   0  10  -2  115.44    3.94
   0 -10   2  113.38    4.43
   0  10  -2  123.61    3.96
  -1  10  -2    0.84    0.42
  -1  10  -2    0.71    0.42
   1 -10   2    0.71    0.68
  -2  10  -2    1.21    0.37
   2 -10   2    0.57    0.66
  -2  10  -2    0.62    0.35
   3 -10   2   51.85    2.69
   4 -10   2    8.23    1.20
   5 -10   2   26.96    2.00
   6 -10   2   21.92    1.88
  -8  10  -2    6.74    0.71
  -9  10  -2   -0.16    0.58
  11   9  -2    2.47    1.38
  11   9  -2    1.58    1.15
 -11  -9   2   -0.51    1.05
  10   9  -2    5.00    1.33
 -10  -9   2    3.43    1.26
  10   9  -2    4.44    1.41
  -9  -9   2   -0.67    0.81
   9   9  -2   -0.03    0.87
   9   9  -2   -0.06    1.02
   8   9  -2    2.30    0.96
  -8  -9   2   -0.57    0.78
   8   9  -2    1.40    1.04
   7   9  -2   19.55    1.59
   7   9  -2   20.31    1.76
  -7  -9   2   21.66    1.71
   7   9  -2   20.76    1.69
  -6  -9   2   43.55    2.26
   6   9  -2   37.38    2.12
   6   9  -2   43.47    2.46
   6   9  -2   38.95    2.12
  -5  -9   2  100.91    3.82
  -5  -9   2  100.67    4.12
   5   9  -2  100.16    4.01
   5   9  -2   95.34    3.64
  -4  -9   2   16.69    1.36
   4   9  -2   13.20    1.08
  -4  -9   2   13.30    1.32
   4   9  -2   15.03    1.31
  -3  -9   2   20.87    1.35
   3   9  -2   20.06    1.38
   3   9  -2   18.37    1.08
  -3  -9   2   19.11    1.48
   3   9  -2   19.74    1.36
   2   9  -2   64.53    2.55
   2   9  -2   59.50    1.91
  -2  -9   2   63.77    2.79
   2   9  -2   59.95    1.93
   2   9  -2   62.73    2.56
   1   9  -2   66.75    2.60
  -1  -9   2   69.50    2.95
   1   9  -2   67.16    2.57
   0   9  -2    2.66    0.52
   0  -9   2    2.68    0.41
   0  -9   2    4.67    0.84
   0   9  -2    2.67    0.54
   1  -9   2   88.55    3.59
   1  -9   2   94.43    3.12
  -1   9  -2   90.47    3.00
  -1   9  -2   90.90    2.98
  -2   9  -2    3.04    0.38
   2  -9   2    2.82    0.77
  -2   9  -2    3.13    0.38
   2  -9   2    2.95    0.60
   3  -9   2   28.34    1.88
   3  -9   2   31.19    1.67
   4  -9   2   74.83    3.12
   4  -9   2   72.92    3.28
   5  -9   2   -0.87    0.63
   5  -9   2   -0.88    0.67
   6  -9   2   20.51    1.80
  -6   9  -2   18.41    0.90
   6  -9   2   17.49    1.65
  -7   9  -2    7.86    0.72
  -7   9  -2    7.87    0.72
  -8   9  -2    0.01    0.55
  -8   9  -2    0.22    0.57
  -9   9  -2    0.20    0.66
  13   8  -2   -0.05    1.51
  12   8  -2    0.59    1.41
 -11  -8   2    3.07    1.26
  11   8  -2    3.13    1.34
  11   8  -2    5.01    1.56
  10   8  -2   -0.62    0.97
  10   8  -2    1.22    1.09
 -10  -8   2    0.55    0.97
   9   8  -2    3.80    1.21
   9   8  -2    3.50    1.10
  -9  -8   2    2.95    1.12
  -8  -8   2   10.07    1.31
   8   8  -2   10.03    1.39
   8   8  -2   10.49    1.39
   7   8  -2   15.86    1.43
   7   8  -2   14.73    1.44
   7   8  -2   16.06    1.55
  -7  -8   2   18.43    1.54
   6   8  -2   13.90    1.23
  -6  -8   2   10.80    1.13
   6   8  -2   13.40    1.24
   6   8  -2   12.62    1.28
   5   8  -2    0.42    0.59
   5   8  -2   -0.34    0.51
  -5  -8   2    1.12    0.61
   5   8  -2    1.79    0.63
  -4  -8   2   47.92    2.20
   4   8  -2   50.63    2.31
   4   8  -2   42.66    2.01
   4   8  -2   51.01    2.08
   4   8  -2   47.95    2.27
  -4  -8   2   46.38    2.42
   3   8  -2  260.51    7.84
   3   8  -2  264.21    7.77
   3   8  -2  277.74    7.80
   3   8  -2  263.00    8.38
   3   8  -2  282.67    8.41
  -3  -8   2  259.84    7.97
  -3  -8   2  270.11    8.54
   2   8  -2    7.89    0.80
   2   8  -2    7.15    0.57
  -2  -8   2    7.64    0.73
  -2  -8   2    7.05    0.93
   2   8  -2    9.09    0.83
   2   8  -2    7.26    0.62
   1   8  -2  254.75    7.91
   1   8  -2  266.96    7.92
  -1  -8   2  253.80    8.20
  -1  -8   2  268.82    7.59
   0   8  -2    2.61    0.44
   0   8  -2    2.63    0.45
   0  -8   2    1.93    0.34
   0  -8   2    2.36    0.42
   0  -8   2    3.22    0.66
  -1   8  -2    5.29    0.48
   1  -8   2    5.72    0.57
   1  -8   2    5.45    0.81
  -1   8  -2    6.51    0.55
   2  -8   2   31.00    1.77
   2  -8   2   30.09    1.47
  -2   8  -2   28.92    1.07
  -2   8  -2   28.98    1.08
   3  -8   2  147.74    5.25
   3  -8   2  153.91    5.14
   4  -8   2   15.62    1.39
   4  -8   2   14.94    1.31
   5  -8   2    1.04    0.65
   6  -8   2    4.30    1.00
  -6   8  -2    4.23    0.52
   6  -8   2    4.31    0.46
  -6   8  -2    3.14    0.49
  -7   8  -2   17.84    1.12
  -7   8  -2   18.09    1.11
   7  -8   2   17.93    1.01
   7  -8   2   19.00    1.81
  -8   8  -2    0.31    0.57
   8  -8   2   -0.16    0.49
  -8   8  -2    0.55    0.56
  -9   8  -2   -0.43    0.57
 -10   8  -2    0.51    0.77
  13   7  -2    1.81    1.48
  12   7  -2    2.83    1.34
 -12  -7   2    2.04    1.27
  12   7  -2    1.05    1.34
  11   7  -2   -1.28    1.14
  11   7  -2    1.61    1.26
 -11  -7   2    0.47    1.01
  10   7  -2    7.11    1.36
  10   7  -2    6.65    1.36
 -10  -7   2    6.91    1.31
   9   7  -2    8.34    1.38
   9   7  -2    6.67    1.27
  -9  -7   2    8.68    1.27
   8   7  -2   35.87    2.23
  -8  -7   2   33.78    2.19
   8   7  -2   37.81    2.30
   7   7  -2    0.14    0.75
   7   7  -2    0.56    0.75
   7   7  -2    0.88    0.66
  -7  -7   2    0.57    0.65
   6   7  -2   33.14    2.02
   6   7  -2   36.55    1.95
  -6  -7   2   33.23    1.88
   6   7  -2   35.37    1.93
   5   7  -2  123.56    4.45
   5   7  -2  139.17    4.46
   5   7  -2  129.86    4.73
  -5  -7   2  129.40    4.47
  -4  -7   2   33.75    1.70
   4   7  -2   32.02    1.64
   4   7  -2   35.00    1.79
   4   7  -2   32.64    1.81
  -4  -7   2   32.01    1.71
  -4  -7   2   34.52    1.94
   4   7  -2   34.35    1.64
   4   7  -2   38.85    1.66
   3   7  -2  230.19    7.30
  -3  -7   2  220.28    7.35
   3   7  -2  238.63    6.81
   3   7  -2  238.53    7.28
   3   7  -2  241.90    6.84
   3   7  -2  220.28    6.85
  -3  -7   2  230.59    6.95
   2   7  -2   90.66    3.22
   2   7  -2   91.42    3.21
   2   7  -2   91.58    2.85
  -2  -7   2   90.41    3.42
   2   7  -2   86.13    2.87
  -2  -7   2   92.97    3.07
   2   7  -2   91.65    2.89
   1   7  -2    0.31    0.35
   1   7  -2    0.25    0.36
  -1  -7   2    0.63    0.49
   1   7  -2   -0.32    0.16
   1   7  -2   -0.29    0.23
  -1  -7   2    0.42    0.36
   0  -7   2  106.62    3.93
   0  -7   2  112.87    3.38
   0   7  -2  108.97    3.55
   0   7  -2  115.13    3.56
   0  -7   2  115.07    3.40
   1  -7   2    2.67    0.34
  -1   7  -2    3.14    0.36
   1  -7   2    4.10    0.71
   1  -7   2    2.93    0.33
  -1   7  -2    2.40    0.34
   1  -7   2    2.84    0.46
   2  -7   2   86.53    3.09
   2  -7   2   87.67    3.34
   3  -7   2   36.12    1.76
   3  -7   2   33.37    1.82
   4  -7   2   31.12    1.74
  -5   7  -2    8.18    0.62
   5  -7   2    9.93    1.08
  -5   7  -2    8.49    0.62
  -6   7  -2   -0.25    0.37
   6  -7   2   -0.75    0.55
   6  -7   2   -0.54    0.30
  -6   7  -2   -0.12    0.36
   7  -7   2   -0.02    0.76
   7  -7   2    0.41    0.44
  -7   7  -2    0.07    0.49
  -7   7  -2    0.24    0.49
  -8   7  -2   26.72    1.53
   8  -7   2   27.06    1.40
  -8   7  -2   24.50    1.52
   9  -7   2    0.87    0.68
  -9   7  -2    2.73    0.76
  10  -7   2    5.33    0.95
 -10   7  -2    4.78    0.97
  11  -7   2   -0.35    0.79
  13   6  -2   10.94    2.02
 -12  -6   2    1.19    1.09
  12   6  -2   -0.69    1.26
  12   6  -2    0.69    1.24
  11   6  -2    2.20    1.34
 -11  -6   2    3.36    1.24
  11   6  -2    2.47    1.25
  10   6  -2   19.16    1.87
  10   6  -2   14.98    1.73
 -10  -6   2   16.54    1.70
   9   6  -2    4.32    1.12
  -9  -6   2    2.84    1.00
   9   6  -2    3.21    1.06
   8   6  -2   58.07    2.79
   8   6  -2   50.32    2.62
  -8  -6   2   51.09    2.62
   8   6  -2   53.02    2.74
   7   6  -2    9.27    1.15
  -7  -6   2    8.94    1.10
   7   6  -2    8.97    1.06
   7   6  -2    8.26    1.11
   7   6  -2    7.42    1.03
   6   6  -2   42.60    2.17
   6   6  -2   42.09    2.18
  -6  -6   2   42.54    2.14
   6   6  -2   44.89    2.19
   6   6  -2   45.35    2.32
   5   6  -2  117.91    4.19
   5   6  -2  129.11    4.48
   5   6  -2  119.81    4.24
   5   6  -2  124.37    4.47
   5   6  -2  127.37    4.22
  -5  -6   2  123.51    4.36
  -5  -6   2  120.59    4.20
  -4  -6   2  288.30    8.88
   4   6  -2  287.99    8.64
   4   6  -2  293.08    8.52
   4   6  -2  284.69    8.60
   4   6  -2  285.90    9.00
  -4  -6   2  288.88    8.62
  -4  -6   2  287.12    9.04
  -4  -6   2  301.98    8.64
   4   6  -2  299.66    8.55
   3   6  -2  318.87    8.83
  -3  -6   2  309.21    8.95
   3   6  -2  318.98    9.32
   3   6  -2  299.78    8.89
  -3  -6   2  304.67    9.15
  -3  -6   2  299.74    9.34
   3   6  -2  295.44    8.87
   3   6  -2  299.55    9.30
   3   6  -2  305.78    8.78
  -3  -6   2  313.48    8.93
   2   6  -2   16.65    0.99
   2   6  -2   15.96    0.89
  -2  -6   2   16.30    0.67
   2   6  -2   19.00    1.21
   2   6  -2   16.16    1.01
  -2  -6   2   15.20    0.93
  -2  -6   2   16.10    1.10
   2   6  -2   15.55    0.89
   1   6  -2    1.08    0.23
  -1  -6   2    2.47    0.40
  -1  -6   2    1.78    0.48
   1   6  -2    2.11    0.51
   1   6  -2    2.62    0.41
   1   6  -2    1.64    0.37
   1   6  -2    2.71    0.28
   1   6  -2    2.17    0.28
  -1  -6   2    2.66    0.40
   0  -6   2  171.52    4.83
   0  -6   2  171.36    4.81
   0  -6   2  162.32    5.36
   0   6  -2  163.41    5.03
   0   6  -2  167.50    5.03
   1  -6   2   81.51    3.09
   1  -6   2   84.89    2.50
  -1   6  -2   86.44    2.63
  -1   6  -2   86.21    2.64
   1  -6   2   85.73    2.51
   2  -6   2   23.14    1.35
   3  -6   2  809.15   23.57
  -4   6  -2   27.00    1.03
   4  -6   2   29.24    1.61
  -4   6  -2   26.95    1.03
  -5   6  -2   96.22    3.08
  -5   6  -2   97.09    3.07
   5  -6   2   94.12    3.74
   6  -6   2    0.56    0.68
  -6   6  -2    0.69    0.42
  -6   6  -2    0.95    0.42
  -7   6  -2    6.24    0.75
   7  -6   2    6.14    0.68
  -7   6  -2    5.62    0.72
   7  -6   2    5.70    1.05
  -8   6  -2    3.09    0.74
  -8   6  -2    2.51    0.70
   8  -6   2    2.80    0.66
   9  -6   2    5.40    0.91
  -9   6  -2    6.38    0.99
 -10   6  -2    4.57    0.98
  10  -6   2    3.07    0.89
  11  -6   2   20.45    1.71
 -11   6  -2   22.07    1.86
  12  -6   2   -1.31    0.85
  13   5  -2    1.84    1.48
  12   5  -2    0.97    1.29
 -12  -5   2   -1.45    0.94
  11   5  -2   14.19    1.80
  11   5  -2   14.03    1.77
 -11  -5   2   11.62    1.49
  10   5  -2    8.71    1.39
 -10  -5   2    9.79    1.30
  10   5  -2   11.74    1.51
  -9  -5   2   38.75    2.30
   9   5  -2   40.09    2.37
   9   5  -2   41.65    2.48
   9   5  -2   39.19    2.37
   8   5  -2    4.50    0.95
  -8  -5   2    4.99    0.93
   8   5  -2    6.86    1.01
   8   5  -2    6.35    1.04
   7   5  -2   70.93    3.19
  -7  -5   2   70.77    3.02
   7   5  -2   70.44    3.11
   7   5  -2   75.01    3.08
   7   5  -2   68.49    2.97
  -6  -5   2  278.53    8.61
   6   5  -2  261.58    8.35
  -6  -5   2  264.44    8.23
   6   5  -2  270.86    8.30
   6   5  -2  276.12    8.24
   6   5  -2  266.43    8.62
   5   5  -2    6.64    0.84
   5   5  -2    7.12    0.87
   5   5  -2    5.92    0.79
   5   5  -2    5.97    0.76
  -5  -5   2    5.78    0.80
  -5  -5   2    7.43    0.82
   5   5  -2    5.28    0.76
   4   5  -2   26.41    1.41
   4   5  -2   27.98    1.39
  -4  -5   2   27.14    1.21
  -4  -5   2   25.46    1.52
   4   5  -2   27.34    1.45
  -4  -5   2   26.69    1.39
   4   5  -2   25.77    1.35
   4   5  -2   24.28    1.39
  -4  -5   2   23.70    1.40
   4   5  -2   29.32    1.52
   3   5  -2  140.73    4.43
  -3  -5   2  144.67    4.63
  -3  -5   2  142.50    4.49
   3   5  -2  140.97    4.71
   3   5  -2  138.58    4.49
   3   5  -2  154.33    4.49
  -3  -5   2  144.42    4.80
   3   5  -2  148.81    4.81
  -3  -5   2  147.62    4.43
   3   5  -2  141.96    4.52
   2   5  -2  284.89    8.35
   2   5  -2  282.18    8.69
   2   5  -2  290.81    8.24
  -2  -5   2  294.82    8.60
  -2  -5   2  300.39    8.36
   2   5  -2  291.37    8.33
   2   5  -2  296.70    8.27
   2   5  -2  288.75    8.68
  -2  -5   2  292.97    8.78
   2   5  -2  298.99    8.78
  -1  -5   2   46.23    1.94
   1   5  -2   48.14    1.65
   1   5  -2   50.26    1.57
  -1  -5   2   50.24    1.68
   1   5  -2   51.34    1.99
   1   5  -2   39.02    1.53
  -1  -5   2   48.58    1.68
   1   5  -2   47.99    1.76
   1   5  -2   47.41    1.77
   1   5  -2   50.33    1.60
   0  -5   2   10.92    0.82
   0   5  -2   10.57    0.83
   0  -5   2   10.75    0.59
   0   5  -2   11.90    0.62
   0  -5   2   11.41    0.60
   0   5  -2    9.84    0.60
   1  -5   2  147.08    4.22
   1  -5   2  146.69    4.79
   1  -5   2  150.19    4.18
  -1   5  -2  147.37    4.39
   1  -5   2  152.33    4.20
  -1   5  -2  152.05    4.39
   2  -5   2    0.86    0.39
  -4   5  -2  117.33    3.57
   4  -5   2  118.88    4.17
   4  -5   2  118.64    3.44
  -4   5  -2  115.57    3.56
  -5   5  -2   53.51    1.91
   5  -5   2   49.29    2.39
  -5   5  -2   54.73    1.92
  -6   5  -2  178.27    5.47
  -6   5  -2  170.80    5.43
   6  -5   2  173.42    6.11
  -7   5  -2   10.92    0.94
  -7   5  -2    7.90    0.83
   7  -5   2    8.35    1.18
   8  -5   2    0.93    0.58
   8  -5   2    1.39    0.88
  -8   5  -2    0.91    0.59
  -8   5  -2    0.50    0.62
   9  -5   2   12.92    1.17
  -9   5  -2   14.95    1.32
 -10   5  -2    0.50    0.78
  10  -5   2    1.44    0.76
 -11   5  -2    3.48    1.05
  11  -5   2    3.29    0.99
  12  -5   2    9.21    1.36
  13   4  -2   14.50    2.10
 -12  -4   2   -0.14    0.95
  12   4  -2    1.16    1.24
  11   4  -2    0.24    0.87
 -11  -4   2    1.64    0.98
  11   4  -2    1.44    1.16
 -10  -4   2    6.27    1.17
  10   4  -2   10.24    1.45
  10   4  -2    7.16    1.22
  10   4  -2    6.20    1.23
  -9  -4   2   44.25    2.44
   9   4  -2   47.02    2.64
   9   4  -2   52.66    2.70
   9   4  -2   45.56    2.51
   8   4  -2   47.83    2.45
  -8  -4   2   47.27    2.42
   8   4  -2   51.47    2.50
  -8  -4   2   51.62    2.62
   8   4  -2   50.59    2.58
  -7  -4   2   65.33    2.82
  -7  -4   2   73.15    3.12
   7   4  -2   74.04    3.10
   7   4  -2   68.63    3.07
   7   4  -2   72.39    2.99
   7   4  -2   64.19    2.87
   6   4  -2    6.60    0.85
   6   4  -2    4.82    0.89
  -6  -4   2    7.31    0.89
  -6  -4   2    6.66    0.90
   6   4  -2    7.60    0.99
   6   4  -2    5.35    0.84
   5   4  -2    4.38    0.69
   5   4  -2    4.83    0.71
  -5  -4   2    4.82    0.60
   5   4  -2    4.30    0.66
   5   4  -2    4.15    0.68
  -5  -4   2    3.48    0.64
  -5  -4   2    3.39    0.62
   4   4  -2    3.70    0.58
  -4  -4   2    4.57    0.58
  -4  -4   2    3.34    0.53
  -4  -4   2    2.91    0.44
   4   4  -2    3.22    0.54
   4   4  -2    2.98    0.59
   4   4  -2    4.20    0.61
   4   4  -2    3.37    0.55
   4   4  -2    3.89    0.58
  -3  -4   2  471.22   13.55
  -3  -4   2  446.02   13.54
   3   4  -2  471.32   13.14
   3   4  -2  466.30   13.53
   3   4  -2  458.30   13.61
   3   4  -2  456.61   13.12
   3   4  -2  468.75   12.99
  -3  -4   2  470.47   13.55
   3   4  -2  484.06   13.07
  -3  -4   2  469.61   13.09
   2   4  -2   64.47    2.14
   2   4  -2   63.94    2.28
   2   4  -2   66.58    2.31
   2   4  -2   63.91    2.38
   2   4  -2   61.39    2.15
   2   4  -2   60.34    2.15
  -2  -4   2   63.43    2.23
   2   4  -2   66.58    2.15
  -2  -4   2   64.89    2.19
  -2  -4   2   63.30    2.38
   1   4  -2    9.98    0.61
  -1  -4   2    9.45    0.59
  -1  -4   2    9.81    0.61
  -1  -4   2    9.14    0.55
   1   4  -2    9.44    0.55
   1   4  -2    9.03    0.61
   1   4  -2    8.91    0.57
   1   4  -2   10.70    0.57
   1   4  -2    8.53    0.71
   0  -4   2  173.83    4.81
   0   4  -2  173.26    5.26
   0  -4   2  173.67    4.87
   0   4  -2  172.32    4.72
   0   4  -2  166.92    4.83
   0  -4   2  164.72    5.25
   0   4  -2  174.62    5.04
   0  -4   2  171.79    4.84
   0   4  -2  164.89    5.03
   1  -4   2  877.90   23.04
  -1   4  -2  840.59   23.97
   1  -4   2  838.91   23.00
  -1   4  -2  840.19   24.02
   1  -4   2  854.74   22.79
   1  -4   2  805.05   23.70
   2  -4   2    7.30    0.37
  -3   4  -2  170.87    5.04
   3  -4   2  173.08    4.84
  -3   4  -2  171.81    5.05
   3  -4   2  174.42    4.84
  -4   4  -2  283.79    8.11
   4  -4   2  281.05    7.81
  -4   4  -2  271.10    8.07
   5  -4   2    0.10    0.45
  -5   4  -2    0.26    0.32
  -5   4  -2   -0.17    0.30
   5  -4   2    0.18    0.32
  -6   4  -2   57.02    1.69
  -6   4  -2   55.33    2.14
   6  -4   2   51.72    2.59
  -6   4  -2   52.18    2.11
   7  -4   2   61.44    2.98
  -7   4  -2   61.78    2.50
  -7   4  -2   62.40    2.50
  -7   4  -2   61.60    1.97
   8  -4   2   15.60    1.59
  -8   4  -2   18.44    1.37
  -8   4  -2   19.84    1.42
  -8   4  -2   19.06    0.91
   9  -4   2   -0.44    0.57
  -9   4  -2    1.11    0.68
  10  -4   2   10.39    1.18
 -10   4  -2    9.43    1.26
 -11   4  -2    0.73    0.89
  11  -4   2    0.96    0.84
  12  -4   2   -0.44    0.81
 -12   4  -2    0.51    1.01
  13  -4   2    0.46    0.99
  13   3  -2    6.51    1.66
  12   3  -2    1.02    1.21
 -12  -3   2    0.76    1.00
 -11  -3   2    1.59    0.98
  11   3  -2   -0.48    1.01
  10   3  -2    5.80    1.24
  10   3  -2    3.16    1.03
  10   3  -2    4.60    1.09
 -10  -3   2    3.50    0.92
   9   3  -2    1.10    0.81
  -9  -3   2    1.20    0.79
  -9  -3   2   -0.25    0.64
   9   3  -2   -0.58    0.64
   9   3  -2    1.60    0.78
   8   3  -2    0.02    0.61
   8   3  -2   -0.88    0.54
  -8  -3   2    0.35    0.64
   8   3  -2    0.46    0.63
  -8  -3   2    0.67    0.69
   7   3  -2   40.55    2.04
   7   3  -2   41.11    2.06
   7   3  -2   41.34    2.18
  -7  -3   2   38.46    1.98
  -7  -3   2   43.63    2.23
  -6  -3   2   16.78    1.28
  -6  -3   2   19.71    1.27
   6   3  -2   19.06    1.29
   6   3  -2   19.33    1.35
   6   3  -2   21.50    1.38
   5   3  -2    6.08    0.71
  -5  -3   2    6.29    0.75
   5   3  -2    6.61    0.73
   5   3  -2    7.47    0.83
   5   3  -2    7.17    0.78
  -5  -3   2    6.68    0.71
  -5  -3   2    7.87    0.80
  -4  -3   2   -0.26    0.33
   4   3  -2    0.17    0.36
   4   3  -2   -0.22    0.30
  -4  -3   2    0.02    0.30
  -4  -3   2   -0.45    0.30
   4   3  -2   -0.49    0.31
   4   3  -2   -0.18    0.35
   4   3  -2    0.00    0.36
   4   3  -2   -0.15    0.31
   3   3  -2  425.37   11.78
   3   3  -2  426.31   12.23
  -3  -3   2  420.27   12.31
  -3  -3   2  410.61   12.24
   3   3  -2  408.15   11.88
  -3  -3   2  415.33   12.27
   3   3  -2  413.04   11.88
   3   3  -2  417.15   12.31
  -3  -3   2  420.63   11.84
   3   3  -2  438.86   11.83
   3   3  -2  439.62   12.31
  -2  -3   2  123.26    3.97
   2   3  -2  120.44    3.75
  -2  -3   2  121.74    3.87
   2   3  -2  126.82    3.97
   2   3  -2  128.65    3.73
   2   3  -2  119.98    3.76
   2   3  -2  125.62    3.93
   2   3  -2  126.87    3.72
  -2  -3   2  121.39    3.74
   1   3  -2  141.48    4.30
  -1  -3   2  137.30    4.03
   1   3  -2  139.49    4.20
  -1  -3   2  144.29    4.07
   1   3  -2  133.89    4.03
   1   3  -2  134.79    4.02
   1   3  -2  136.99    3.98
  -1  -3   2  136.61    4.15
   1   3  -2  138.17    4.21
  -1  -3   2  136.97    4.31
   0   3  -2  432.69   12.16
   0  -3   2  444.29   12.11
   0  -3   2  441.96   12.01
   0  -3   2  444.34   12.11
   0  -3   2  452.73   12.15
   0  -3   2  434.48   12.53
   0   3  -2  433.48   12.58
   0   3  -2  435.44   12.56
   0  -3   2  436.98   12.61
   0   3  -2  442.06   12.12
   0   3  -2  459.60   12.61
   0   3  -2  441.57   12.17
  -1   3  -2   49.76    1.57
   1  -3   2   50.19    1.49
   1  -3   2   47.61    1.83
   1  -3   2   51.04    1.50
  -1   3  -2   48.60    1.56
  -1   3  -2   49.12    1.50
   1  -3   2   50.01    1.48
   1  -3   2   49.45    1.52
  -2   3  -2  104.10    3.08
   2  -3   2  103.66    2.94
   2  -3   2  102.65    2.96
  -2   3  -2  102.31    3.07
  -3   3  -2  333.98    9.70
   3  -3   2  347.32    9.35
  -3   3  -2  334.07    9.69
  -4   3  -2   16.47    0.68
  -4   3  -2   17.51    0.70
  -4   3  -2   15.41    0.80
   4  -3   2   16.61    0.82
  -4   3  -2   16.31    0.82
  -5   3  -2  116.35    3.75
   5  -3   2  113.23    4.17
   5  -3   2  120.48    3.67
  -5   3  -2  117.21    3.78
  -5   3  -2  113.24    3.46
  -5   3  -2  119.45    3.47
  -6   3  -2   39.77    1.74
   6  -3   2   37.11    2.02
   6  -3   2   41.53    1.73
  -6   3  -2   40.33    1.50
  -6   3  -2   38.18    1.71
  -7   3  -2    2.59    0.63
  -7   3  -2    2.83    0.52
   7  -3   2    3.66    0.86
  -7   3  -2    2.13    0.62
  -8   3  -2   -0.80    0.49
  -8   3  -2   -0.69    0.49
   8  -3   2   -0.92    0.62
  -8   3  -2   -0.90    0.38
   9  -3   2    2.03    1.00
  -9   3  -2    1.49    0.75
  -9   3  -2    2.02    0.56
 -10   3  -2   -0.29    0.73
  10  -3   2   -0.32    0.72
 -10   3  -2    0.37    0.50
 -11   3  -2    1.60    1.01
  11  -3   2    1.75    0.90
  12  -3   2    0.16    0.87
 -12   3  -2    0.97    1.02
  13  -3   2   -0.97    0.95
  13   2  -2    0.67    1.38
  12   2  -2   -0.12    1.19
 -12  -2   2    0.56    1.05
 -11  -2   2    3.41    1.06
  11   2  -2    4.27    1.34
 -10  -2   2   14.28    1.40
  10   2  -2   14.53    1.62
  10   2  -2   14.85    1.58
   9   2  -2   -0.45    0.67
   9   2  -2   -0.61    0.60
  -9  -2   2    0.02    0.73
   9   2  -2   -0.05    0.66
  -9  -2   2    0.05    0.65
   8   2  -2   52.03    2.50
   8   2  -2   52.57    2.52
  -8  -2   2   53.61    2.45
   8   2  -2   56.62    2.71
   8   2  -2   52.04    2.65
  -8  -2   2   51.96    2.66
   7   2  -2    1.24    0.64
   7   2  -2    1.37    0.60
   7   2  -2    1.30    0.64
   7   2  -2    1.20    0.61
  -7  -2   2    0.75    0.60
  -7  -2   2    1.57    0.60
  -6  -2   2   31.43    1.62
  -6  -2   2   33.13    1.76
   6   2  -2   29.90    1.72
   6   2  -2   32.84    1.71
   6   2  -2   35.58    1.76
  -6  -2   2   32.79    1.77
   6   2  -2   32.36    1.72
   6   2  -2   32.79    1.79
  -5  -2   2   80.37    2.84
  -5  -2   2   78.53    3.00
   5   2  -2   79.38    2.87
   5   2  -2   78.67    2.97
   5   2  -2   75.95    2.95
   5   2  -2   76.21    2.83
  -5  -2   2   82.26    2.99
   5   2  -2   80.05    2.97
  -5  -2   2   84.93    3.04
   4   2  -2  565.96   16.12
  -4  -2   2  555.88   16.23
   4   2  -2  552.26   15.55
  -4  -2   2  540.88   15.59
   4   2  -2  561.67   15.73
  -4  -2   2  581.86   16.27
  -4  -2   2  558.64   16.38
   4   2  -2  565.02   16.25
   4   2  -2  557.55   15.71
   3   2  -2  354.53   10.33
   3   2  -2  359.26   10.30
  -3  -2   2  353.54   10.41
   3   2  -2  350.26   10.01
  -3  -2   2  343.05    9.95
   3   2  -2  352.76    9.92
  -3  -2   2  339.14   10.32
   3   2  -2  351.08   10.36
   3   2  -2  346.81   10.02
  -3  -2   2  359.15   10.36
   3   2  -2  370.44    9.97
  -2  -2   2   71.19    2.37
   2   2  -2   68.68    2.29
   2   2  -2   69.15    2.25
  -2  -2   2   67.67    2.26
   2   2  -2   68.34    2.38
   2   2  -2   74.48    2.28
   2   2  -2   71.02    2.38
  -2  -2   2   68.11    2.39
   2   2  -2   66.97    2.27
  -2  -2   2   69.74    2.31
  -2  -2   2   69.90    2.37
  -2  -2   2   71.12    2.31
   2   2  -2   71.94    2.38
   1   2  -2  900.82   23.47
  -1  -2   2  849.70   24.14
  -1  -2   2  906.48   23.59
   1   2  -2  744.36   24.29
   1   2  -2  856.74   23.52
   1   2  -2  868.57   24.38
   1   2  -2  879.77   24.13
  -1  -2   2  885.43   24.33
  -1  -2   2  861.69   24.34
   1   2  -2  878.10   23.34
   1   2  -2  848.49   23.60
  -1  -2   2  895.04   23.51
  -1  -2   2  852.55   23.48
   0   2  -2  380.54   11.00
   0  -2   2  394.02   10.50
   0   2  -2  382.32   10.65
   0  -2   2  382.59   10.58
   0   2  -2  384.23   10.99
   0  -2   2  384.55   10.98
   0  -2   2  385.44   10.97
   0   2  -2  390.50   10.97
   0  -2   2  383.61   10.95
   0  -2   2  381.35   10.61
   0   2  -2  374.46   10.49
   0  -2   2  398.04   10.60
   0   2  -2  387.34   10.62
   1  -2   2 1297.98   34.23
   1  -2   2 1243.29   38.66
  -1   2  -2 1215.84   35.92
  -1   2  -2 1261.91   35.69
  -1   2  -2 1216.14   34.64
   1  -2   2 1278.33   34.36
   1  -2   2 1290.59   34.33
  -2   2  -2  296.38    8.30
   2  -2   2  291.34    7.98
  -2   2  -2  278.84    8.03
   2  -2   2  292.39    7.95
  -2   2  -2  281.82    8.28
   2  -2   2  289.79    8.00
  -3   2  -2  268.03    7.47
  -3   2  -2  263.43    7.73
   3  -2   2  267.01    7.47
  -3   2  -2  270.28    7.75
  -4   2  -2  100.47    3.30
  -4   2  -2  110.65    3.51
  -4   2  -2  115.68    3.20
  -4   2  -2  113.43    3.36
  -4   2  -2  115.01    3.55
  -4   2  -2  114.20    3.21
   4  -2   2  114.91    3.43
  -5   2  -2   40.20    1.37
  -5   2  -2   42.57    1.38
  -5   2  -2   38.94    1.66
  -5   2  -2   43.56    1.56
   5  -2   2   42.76    1.67
  -5   2  -2   41.56    1.69
  -5   2  -2   40.86    1.55
  -6   2  -2    0.29    0.38
  -6   2  -2    0.27    0.29
  -6   2  -2    0.43    0.37
  -6   2  -2    0.17    0.38
  -6   2  -2    0.47    0.24
   6  -2   2    1.28    0.43
   6  -2   2    0.18    0.47
  -7   2  -2   74.10    2.33
  -7   2  -2   68.23    2.79
  -7   2  -2   72.54    2.32
  -7   2  -2   72.50    2.86
  -7   2  -2   73.76    2.33
   7  -2   2   66.94    3.11
  -8   2  -2   77.31    2.52
  -8   2  -2   82.88    3.27
  -8   2  -2   75.08    3.14
   8  -2   2   77.15    3.53
  -9   2  -2   10.35    0.83
  -9   2  -2   10.19    1.23
   9  -2   2   11.61    1.44
  -9   2  -2   10.34    1.00
 -10   2  -2    4.88    0.48
  10  -2   2    5.58    1.04
 -10   2  -2    5.57    1.09
 -10   2  -2    5.68    0.83
 -11   2  -2   15.62    1.30
 -11   2  -2   15.49    1.70
  11  -2   2   15.00    1.51
 -12   2  -2    2.39    1.08
  12  -2   2    2.20    1.00
  13  -2   2    0.96    1.05
 -13   2  -2    0.40    1.05
  13   1  -2   -1.57    1.19
 -12  -1   2    1.84    1.03
  12   1  -2   -0.49    1.10
 -11  -1   2   11.42    1.38
  11   1  -2    9.08    1.45
 -10  -1   2   71.07    3.45
  10   1  -2   71.98    3.35
 -10  -1   2   62.20    2.94
  10   1  -2   69.94    3.30
   9   1  -2   67.03    3.29
   9   1  -2   66.45    3.00
  -9  -1   2   63.34    2.79
   9   1  -2   69.06    3.16
   9   1  -2   59.10    2.91
  -9  -1   2   68.43    3.16
  -8  -1   2    0.91    0.66
   8   1  -2    2.01    0.89
   8   1  -2    1.12    0.76
   8   1  -2    1.50    0.78
   8   1  -2    2.75    0.86
  -8  -1   2    0.69    0.70
   7   1  -2   12.57    1.15
  -7  -1   2   15.39    1.29
   7   1  -2   15.43    1.34
  -7  -1   2   14.38    1.16
   7   1  -2   15.04    1.28
   7   1  -2   12.02    1.19
   6   1  -2   85.31    3.21
   6   1  -2   82.64    3.30
  -6  -1   2   89.97    3.18
   6   1  -2   80.60    3.06
  -6  -1   2   84.91    3.25
   6   1  -2   84.08    3.09
  -6  -1   2   87.16    3.29
   6   1  -2   87.69    3.22
  -6  -1   2   81.01    3.02
  -5  -1   2    1.87    0.50
   5   1  -2    0.57    0.46
  -5  -1   2    1.15    0.47
   5   1  -2    1.33    0.50
  -5  -1   2    1.77    0.51
   5   1  -2    1.32    0.46
  -5  -1   2    1.92    0.50
   5   1  -2    1.59    0.53
  -5  -1   2    1.82    0.50
   5   1  -2    1.97    0.56
   5   1  -2    1.71    0.49
  -4  -1   2  122.65    3.99
   4   1  -2  119.22    3.82
   4   1  -2  121.94    3.99
   4   1  -2  115.53    3.75
   4   1  -2  118.67    3.87
  -4  -1   2  121.20    3.97
  -4  -1   2  113.67    3.74
   4   1  -2  115.38    3.97
  -4  -1   2  124.85    3.85
   4   1  -2  119.49    3.93
  -4  -1   2  114.76    3.93
  -3  -1   2  477.86   12.70
   3   1  -2  448.21   12.68
  -3  -1   2  472.09   12.69
   3   1  -2  451.80   13.07
   3   1  -2  451.91   12.98
  -3  -1   2  465.55   13.12
  -3  -1   2  441.27   13.25
  -3  -1   2  434.45   13.07
   3   1  -2  453.94   12.56
   3   1  -2  447.22   12.67
  -3  -1   2  437.22   12.58
   3   1  -2  453.98   13.10
  -2  -1   2  193.94    5.84
  -2  -1   2  204.33    5.63
  -2  -1   2  192.37    5.79
   2   1  -2  189.28    5.61
   2   1  -2  200.44    5.57
  -2  -1   2  189.46    5.75
  -2  -1   2  201.93    5.61
  -2  -1   2  191.44    5.78
   2   1  -2  189.08    5.78
   2   1  -2  189.05    5.53
   2   1  -2  194.50    5.60
   2   1  -2  196.36    5.79
   2   1  -2  188.57    5.74
  -2  -1   2  190.66    5.56
  -1  -1   2  224.95    6.38
  -1  -1   2  238.16    6.43
   1   1  -2  237.87    6.39
  -1  -1   2  232.25    6.42
  -1  -1   2  221.86    6.62
   1   1  -2  232.77    6.35
   1   1  -2  232.21    6.60
   1   1  -2  229.61    6.64
  -1  -1   2  232.14    6.63
   1   1  -2  221.40    6.41
   1   1  -2  193.25    6.58
   1   1  -2  231.14    6.43
  -1  -1   2  233.83    6.62
   0   1  -2   11.83    0.54
   0   1  -2   12.61    0.51
   0   1  -2   12.15    0.55
   0  -1   2   12.51    0.52
   0  -1   2   13.94    0.62
   0   1  -2   11.51    0.52
   0  -1   2   11.64    0.53
   0  -1   2   12.79    0.54
   0   1  -2   11.85    0.52
   0  -1   2   12.12    0.54
   0  -1   2   12.94    0.53
   0   1  -2   12.43    0.52
   0  -1   2   12.24    0.55
  -1   1  -2 2923.63   81.92
   1  -1   2 2881.64   81.52
   1  -1   2 2894.63   81.68
   1  -1   2 2916.91   79.06
   1  -1   2 2918.70   78.72
  -1   1  -2 2826.00   79.39
  -1   1  -2 2859.13   82.00
  -1   1  -2 2934.86   79.33
   1  -1   2 2834.64   78.71
  -2   1  -2  213.91    6.31
   2  -1   2  217.59    6.06
  -2   1  -2  216.59    6.12
  -2   1  -2  216.78    6.06
  -2   1  -2  221.72    6.33
   2  -1   2  216.51    6.28
   2  -1   2  216.76    6.10
  -2   1  -2  221.98    6.07
  -3   1  -2    7.02    0.48
  -3   1  -2    6.50    0.46
   3  -1   2    6.72    0.44
  -3   1  -2    6.62    0.42
  -3   1  -2    6.28    0.46
  -3   1  -2    6.23    0.40
  -3   1  -2    5.75    0.42
   3  -1   2    6.64    0.48
  -3   1  -2    7.01    0.46
  -4   1  -2    2.56    0.31
  -4   1  -2    2.24    0.37
  -4   1  -2    1.92    0.29
   4  -1   2    1.99    0.34
  -4   1  -2    2.29    0.35
  -4   1  -2    2.34    0.36
  -5   1  -2   13.33    0.84
  -5   1  -2   10.80    0.68
  -5   1  -2   10.11    0.79
  -5   1  -2   10.74    0.68
  -5   1  -2   11.13    0.84
   5  -1   2   12.05    0.84
   6  -1   2    0.87    0.52
  -6   1  -2    0.57    0.32
  -6   1  -2    1.34    0.47
   6  -1   2    1.72    0.47
  -6   1  -2    1.39    0.47
  -6   1  -2    0.99    0.38
  -6   1  -2    1.48    0.47
  -7   1  -2    0.44    0.41
  -7   1  -2    0.81    0.49
   7  -1   2    0.56    0.68
   7  -1   2    0.85    0.51
  -7   1  -2   -0.10    0.31
  -7   1  -2    0.05    0.45
  -8   1  -2   -0.20    0.67
   8  -1   2   -1.05    0.76
  -8   1  -2    0.02    0.56
  -9   1  -2  124.70    4.72
   9  -1   2  122.77    5.04
  -9   1  -2  121.76    3.99
  10  -1   2    1.53    0.82
 -10   1  -2    1.95    0.65
 -10   1  -2    0.43    0.79
 -11   1  -2   12.67    1.04
 -11   1  -2   12.42    1.28
 -11   1  -2   13.55    1.61
  11  -1   2   12.59    1.47
 -12   1  -2    8.59    1.50
  12  -1   2    7.93    1.37
 -12   1  -2    9.12    1.17
  13  -1   2   -1.16    0.94
 -13   1  -2    3.26    1.33
  13   0  -2    3.81    1.35
  12   0  -2    0.84    1.14
 -12   0   2   -0.77    0.84
 -11   0   2   31.93    2.43
  11   0  -2   33.52    2.36
 -11   0   2   29.06    1.95
  10   0  -2   -0.46    0.80
 -10   0   2    0.36    0.73
 -10   0   2    1.13    0.93
   9   0  -2   47.06    2.72
   9   0  -2   46.28    2.39
  -9   0   2   44.37    2.18
  -9   0   2   46.65    2.56
   9   0  -2   44.84    2.42
   8   0  -2   82.57    3.43
   8   0  -2   78.41    3.20
   8   0  -2   81.83    3.62
  -8   0   2   80.14    3.39
  -8   0   2   79.74    3.06
   8   0  -2   79.58    3.25
   7   0  -2  115.81    4.16
  -7   0   2  114.12    3.88
  -7   0   2  114.81    4.23
   7   0  -2  109.48    3.99
   7   0  -2  113.50    4.39
   7   0  -2  115.08    4.05
   6   0  -2  100.93    3.58
   6   0  -2  102.49    3.57
  -6   0   2  105.76    3.56
  -6   0   2   98.49    3.70
  -6   0   2  102.19    3.49
   6   0  -2   98.50    3.87
   6   0  -2  110.75    3.75
   6   0  -2  107.32    3.66
   5   0  -2   41.63    1.81
   5   0  -2   39.25    1.88
  -5   0   2   40.01    1.81
  -5   0   2   40.06    1.73
   5   0  -2   41.38    1.75
   5   0  -2   42.55    1.78
  -5   0   2   40.15    1.69
  -5   0   2   40.76    1.90
   5   0  -2   39.57    1.73
  -4   0   2  410.98   12.14
  -4   0   2  418.83   11.52
  -4   0   2  414.49   11.50
  -4   0   2  400.27   11.43
  -4   0   2  399.03   11.91
   4   0  -2  400.42   11.54
   4   0  -2  410.57   11.53
   4   0  -2  403.37   11.41
   4   0  -2  401.79   11.85
   4   0  -2  408.54   12.17
  -3   0   2   28.50    1.16
  -3   0   2   25.32    1.16
  -3   0   2   24.80    1.08
   3   0  -2   25.17    1.12
  -3   0   2   25.36    1.12
  -3   0   2   25.06    1.19
   3   0  -2   25.49    1.15
   3   0  -2   27.32    1.13
   3   0  -2   24.31    1.10
  -2   0   2   59.28    1.92
  -2   0   2   60.42    1.94
   2   0  -2   60.68    1.94
   2   0  -2   61.18    1.92
   2   0  -2   58.97    1.97
  -2   0   2   57.07    1.99
  -2   0   2   61.95    1.94
   2   0  -2   60.50    1.99
   2   0  -2   58.63    1.98
  -2   0   2   49.66    1.95
   2   0  -2   57.61    1.89
   2   0  -2   58.72    1.95
  -1   0   2  335.25    9.22
  -1   0   2  331.16    9.53
  -1   0   2  322.38    9.42
   1   0  -2  339.02    9.54
   1   0  -2  336.51    9.18
  -1   0   2  343.03    9.22
   1   0  -2  329.43    9.22
   1   0  -2  335.78    9.42
   1   0  -2  334.87    9.13
  -1   0   2  332.52    9.20
   1   0  -2  326.64    9.53
  -1   0   2  318.81    9.52
   0   0   2  644.20   16.71
   0   0  -2  595.06   17.46
   0   0  -2  641.03   16.75
   0   0  -2  610.53   16.94
   0   0   2  602.29   16.85
   0   0   2  605.54   16.89
   0   0   2  647.27   16.86
   0   0  -2  622.15   16.88
   0   0  -2  627.88   16.83
   0   0   2  606.60   17.44
   0   0  -2  608.81   17.30
   0   0   2  606.09   17.47
   0   0   2  610.20   17.34
   1   0   2   53.10    1.70
  -1   0  -2   51.05    1.69
   1   0   2   53.29    1.69
   1   0   2   50.89    1.74
   1   0   2   50.63    1.73
  -1   0  -2   53.49    1.68
  -1   0  -2   51.49    1.74
  -1   0  -2   52.16    1.67
   1   0   2   55.62    1.74
   1   0   2   51.64    1.67
  -2   0  -2  169.25    5.06
  -2   0  -2  183.25    5.05
   2   0   2  175.76    5.06
  -2   0  -2  176.91    5.02
  -2   0  -2  181.72    5.04
  -2   0  -2  171.90    5.22
   2   0   2  181.05    5.03
   2   0   2  179.64    5.22
   2   0   2  177.74    5.19
  -2   0  -2  179.45    5.25
  -3   0  -2  585.20   16.69
  -3   0  -2  590.88   16.07
  -3   0  -2  597.05   16.09
   3   0   2  576.15   16.65
  -3   0  -2  568.14   16.68
   3   0   2  583.54   16.14
  -3   0  -2  604.42   16.15
   4   0   2   80.68    2.68
  -4   0  -2   83.99    2.78
  -4   0  -2   82.87    2.62
  -4   0  -2   80.46    2.62
  -4   0  -2   78.78    2.56
   4   0   2   81.82    2.69
  -4   0  -2   76.84    2.71
  -5   0  -2   15.58    0.97
  -5   0  -2   14.28    0.85
  -5   0  -2   14.77    0.94
  -5   0  -2   14.12    0.93
   5   0   2   16.00    0.98
  -5   0  -2   16.00    0.89
   5   0   2   13.18    0.87
   6   0   2   38.98    2.00
  -6   0  -2   40.88    1.71
   6   0   2   41.02    1.85
  -6   0  -2   46.14    1.96
  -6   0  -2   40.46    1.66
  -6   0  -2   42.14    1.79
  -6   0  -2   38.73    1.84
  -7   0  -2   31.95    1.53
  -7   0  -2   33.47    1.78
  -7   0  -2   30.41    1.69
   7   0   2   29.54    1.90
  -7   0  -2   31.39    1.49
   7   0   2   33.32    1.70
  -8   0  -2   66.04    2.93
  -8   0  -2   69.73    2.61
   8   0   2   61.21    3.08
   8   0   2   68.29    2.90
  -9   0  -2   21.12    1.42
  -9   0  -2   21.32    1.74
   9   0   2   23.68    1.91
 -10   0  -2    9.55    1.03
 -10   0  -2    8.69    1.25
 -11   0  -2   23.53    2.07
 -11   0  -2   23.45    1.59
  11   0   2   26.05    1.98
 -12   0  -2    2.83    0.84
 -12   0  -2    5.02    1.36
  12   0   2    0.93    1.08
  13   0   2    4.37    1.25
 -13   0  -2    2.90    0.83
  13  -1  -2    4.08    1.36
 -12   1   2    0.19    1.09
  12  -1  -2    0.08    1.00
 -12   1   2    0.05    0.74
 -11   1   2    1.54    0.82
  11  -1  -2   -0.35    0.96
 -11   1   2    1.34    1.04
  10  -1  -2   55.37    2.87
 -10   1   2   60.09    2.56
 -10   1   2   55.76    3.03
   9  -1  -2   13.72    1.31
  -9   1   2   10.82    1.28
  -9   1   2   11.07    1.06
   9  -1  -2   10.60    1.22
   9  -1  -2   10.48    1.43
  -8   1   2    6.70    0.99
   8  -1  -2    3.84    1.01
  -8   1   2    5.85    0.80
   8  -1  -2    6.37    0.95
   8  -1  -2    5.49    0.92
   8  -1  -2    6.54    1.03
   7  -1  -2  317.98    9.62
  -7   1   2  327.16    9.47
   7  -1  -2  320.94    9.67
  -7   1   2  320.25   10.08
   7  -1  -2  326.63    9.82
   7  -1  -2  315.14   10.43
  -7   1   2  344.88   10.17
  -6   1   2  227.39    7.48
  -6   1   2  245.08    7.15
   6  -1  -2  240.66    7.84
   6  -1  -2  242.45    7.24
  -6   1   2  246.61    7.56
   6  -1  -2  229.19    7.15
   6  -1  -2  247.24    7.36
  -6   1   2  230.28    7.04
   5  -1  -2   25.76    1.30
   5  -1  -2   26.61    1.34
   5  -1  -2   24.42    1.29
  -5   1   2   25.35    1.24
   5  -1  -2   24.82    1.45
   5  -1  -2   25.29    1.28
  -5   1   2   23.33    1.20
  -5   1   2   25.75    1.33
  -5   1   2   27.94    1.35
  -5   1   2   24.86    1.34
   4  -1  -2   38.02    1.58
  -4   1   2   40.38    1.77
   4  -1  -2   37.61    1.55
  -4   1   2   42.90    1.61
  -4   1   2   36.32    1.61
   4  -1  -2   39.60    1.61
  -4   1   2   40.45    1.52
   4  -1  -2   38.59    1.76
   4  -1  -2   37.85    1.56
  -4   1   2   41.50    1.57
  -4   1   2   39.79    1.66
  -3   1   2  218.36    6.11
   3  -1  -2  209.77    6.11
  -3   1   2  211.18    6.51
   3  -1  -2  206.77    6.04
   3  -1  -2  206.78    6.12
   3  -1  -2  203.03    6.50
  -3   1   2  218.59    6.10
  -3   1   2  204.80    6.31
  -3   1   2  217.70    6.34
  -3   1   2  210.59    6.05
   3  -1  -2  212.09    6.27
   2  -1  -2 2277.80   65.79
  -2   1   2 2317.53   65.86
   2  -1  -2 2333.22   63.17
  -2   1   2 2444.07   63.88
  -2   1   2 2347.44   66.87
  -2   1   2 2217.03   63.77
   2  -1  -2 2486.65   63.49
  -2   1   2 2354.50   65.96
   2  -1  -2 2383.46   63.59
   2  -1  -2 2320.93   64.10
  -2   1   2 2425.01   63.53
   1  -1  -2   19.03    0.76
  -1   1   2   17.57    0.73
   1  -1  -2   17.95    0.69
  -1   1   2   17.52    0.75
  -1   1   2   18.16    0.74
   1  -1  -2   17.63    0.75
   1  -1  -2   18.37    0.76
   1  -1  -2   18.97    0.74
   1  -1  -2   17.72    0.73
  -1   1   2   17.56    0.74
   1  -1  -2   18.03    0.74
   0  -1  -2  498.87   13.32
   0  -1  -2  477.70   13.88
   0  -1  -2  490.72   13.89
   0   1   2  492.73   14.25
   0  -1  -2  484.94   13.47
   0   1   2  469.04   13.90
   0  -1  -2  495.05   14.22
   0   1   2  493.48   13.45
   0  -1  -2  483.44   13.42
   0  -1  -2  499.91   13.40
   0   1   2  511.30   13.41
   0   1   2  479.35   13.41
   1   1   2    2.06    0.26
   1   1   2    2.82    0.31
  -1  -1  -2    2.97    0.30
  -1  -1  -2    1.83    0.24
   1   1   2    3.49    0.31
   1   1   2    2.67    0.27
  -1  -1  -2    2.37    0.27
   1   1   2    4.17    0.33
  -1  -1  -2    3.41    0.32
  -2  -1  -2  299.84    8.85
   2   1   2  305.92    8.58
   2   1   2  298.49    8.86
   2   1   2  316.58    8.54
  -2  -1  -2  303.62    8.54
  -2  -1  -2  319.38    8.58
   2   1   2  302.51    8.83
  -3  -1  -2   91.48    2.99
  -3  -1  -2   92.61    2.87
   3   1   2   92.60    2.93
   3   1   2   91.93    2.99
  -3  -1  -2   93.78    2.90
   4   1   2  283.83    8.20
  -4  -1  -2  296.42    8.16
  -4  -1  -2  273.59    8.08
  -4  -1  -2  271.36    8.41
   4   1   2  281.23    8.41
  -4  -1  -2  297.40    8.16
   5   1   2   77.92    2.79
  -5  -1  -2   79.76    2.73
  -5  -1  -2   79.74    2.69
  -5  -1  -2   82.36    2.75
  -5  -1  -2   77.08    2.84
   5   1   2   76.79    2.79
  -6  -1  -2   21.26    1.31
   6   1   2   23.17    1.40
  -6  -1  -2   23.58    1.24
  -6  -1  -2   22.79    1.32
  -6  -1  -2   23.24    1.25
   6   1   2   24.16    1.37
   6   1   2   20.58    1.27
   7   1   2   25.53    1.62
  -7  -1  -2   23.87    1.37
  -7  -1  -2   30.02    1.69
   7   1   2   25.28    1.57
  -7  -1  -2   26.81    1.45
  -7  -1  -2   22.14    1.46
  -8  -1  -2   73.58    2.83
  -8  -1  -2   71.08    3.09
   8   1   2   71.54    3.02
   8   1   2   70.80    3.20
  -9  -1  -2   13.57    1.33
   9   1   2   10.77    1.34
   9   1   2   12.91    1.34
  -9  -1  -2   12.60    1.13
  10   1   2    3.69    1.10
 -10  -1  -2    4.73    0.90
 -10  -1  -2    4.17    1.04
 -11  -1  -2    1.52    0.94
  11   1   2    1.36    0.96
 -11  -1  -2    0.71    0.76
 -12  -1  -2   10.30    1.25
  12   1   2   12.34    1.60
 -12  -1  -2    8.94    1.52
  13   1   2    1.43    1.15
 -13  -1  -2    2.73    1.02
  13  -2  -2    1.63    1.21
 -12   2   2    1.56    1.18
  12  -2  -2    0.07    0.94
 -11   2   2    1.13    0.66
  11  -2  -2    0.07    0.86
 -11   2   2    1.18    0.99
 -10   2   2    0.66    0.83
 -10   2   2    1.13    0.64
  10  -2  -2    1.90    0.91
  -9   2   2   47.61    2.60
   9  -2  -2   51.70    2.53
   9  -2  -2   52.05    2.98
  -9   2   2   49.63    2.11
   8  -2  -2   43.42    2.21
   8  -2  -2   43.09    2.53
  -8   2   2   41.60    2.26
   8  -2  -2   45.73    2.20
  -8   2   2   45.24    1.90
  -7   2   2   53.84    2.21
   7  -2  -2   52.91    2.42
   7  -2  -2   61.35    2.61
  -7   2   2   64.57    2.67
  -7   2   2   57.09    2.56
   7  -2  -2   59.63    2.87
   7  -2  -2   57.43    2.44
  -6   2   2    0.52    0.51
  -6   2   2    0.14    0.37
   6  -2  -2    0.38    0.52
  -6   2   2    0.52    0.52
   6  -2  -2    0.14    0.53
   6  -2  -2    0.28    0.48
  -6   2   2    0.18    0.52
   6  -2  -2    1.04    0.67
  -6   2   2    0.34    0.46
  -5   2   2  141.84    4.27
  -5   2   2  137.74    4.71
   5  -2  -2  127.03    4.69
   5  -2  -2  136.32    4.27
  -5   2   2  141.34    4.48
  -5   2   2  130.33    4.10
  -5   2   2  130.90    4.43
   5  -2  -2  133.45    4.25
   5  -2  -2  137.09    4.35
  -4   2   2   93.98    2.89
   4  -2  -2   86.16    2.86
   4  -2  -2   89.77    2.90
  -4   2   2   89.68    3.03
  -4   2   2   86.39    3.00
   4  -2  -2   85.59    3.22
  -4   2   2   87.35    2.78
   4  -2  -2   91.23    2.96
  -4   2   2   87.41    3.22
   3  -2  -2   42.66    1.57
   3  -2  -2   43.50    1.59
   3  -2  -2   42.92    1.56
  -3   2   2   44.03    1.58
   3  -2  -2   43.52    1.81
  -3   2   2   46.20    1.82
   3  -2  -2   43.78    1.60
  -3   2   2   45.42    1.65
  -3   2   2   43.27    1.64
  -3   2   2   43.69    1.51
   2  -2  -2  390.28   10.86
  -2   2   2  408.41   11.35
   2  -2  -2  388.19   10.94
  -2   2   2  394.80   10.91
  -2   2   2  395.81   11.62
   2  -2  -2  391.88   11.27
  -2   2   2  382.37   11.33
   2  -2  -2  389.99   10.97
  -2   2   2  413.81   10.97
  -1   2   2 1573.57   43.75
  -1   2   2 1603.77   42.37
   1  -2  -2 1588.75   42.16
  -1   2   2 1512.13   43.77
   1  -2  -2 1550.26   42.41
  -1   2   2 1574.66   42.31
   1  -2  -2 1522.90   43.71
   1  -2  -2 1568.09   42.25
   1  -2  -2 1551.74   41.96
   0   2   2 1147.66   32.82
   0  -2  -2 1196.97   31.67
   0  -2  -2 1160.86   31.85
   0  -2  -2 1150.96   32.82
   0  -2  -2 1157.99   31.49
   0   2   2 1129.56   32.86
   0   2   2 1182.10   31.68
   0  -2  -2 1178.00   31.72
   0  -2  -2 1201.73   31.68
   0  -2  -2 1166.30   32.81
   0   2   2 1204.15   31.82
   0   2   2 1152.38   31.74
  -1  -2  -2 1328.76   37.24
  -1  -2  -2 1326.93   37.22
   1   2   2 1365.54   35.91
   1   2   2 1295.69   37.27
  -1  -2  -2 1341.68   36.14
  -1  -2  -2 1328.74   35.95
  -1  -2  -2 1351.25   35.93
   1   2   2 1299.63   37.27
   1   2   2 1309.17   35.99
  -2  -2  -2   36.25    1.30
   2   2   2   35.39    1.34
  -2  -2  -2   36.60    1.36
  -2  -2  -2   36.21    1.34
   2   2   2   36.07    1.35
  -2  -2  -2   36.07    1.38
   2   2   2   35.91    1.37
   2   2   2   38.37    1.32
  -3  -2  -2  127.56    3.96
  -3  -2  -2  126.11    3.82
   3   2   2  125.36    3.90
  -3  -2  -2  119.32    3.90
  -3  -2  -2  118.47    3.74
   3   2   2  117.56    3.91
   3   2   2  127.14    3.78
   3   2   2  132.91    3.86
  -4  -2  -2   20.31    1.02
   4   2   2   19.08    1.06
   4   2   2   20.82    1.09
  -4  -2  -2   19.60    1.06
  -4  -2  -2   21.71    1.07
  -4  -2  -2   22.52    1.12
  -5  -2  -2   -0.20    0.33
  -5  -2  -2   -0.32    0.29
   5   2   2   -0.91    0.29
  -5  -2  -2   -0.56    0.36
   5   2   2    0.00    0.39
  -5  -2  -2   -0.75    0.31
  -6  -2  -2   95.14    3.48
   6   2   2   90.22    3.48
  -6  -2  -2   98.73    3.56
  -6  -2  -2   99.88    3.38
  -6  -2  -2   95.97    3.29
   6   2   2   92.71    3.40
   6   2   2   93.13    3.41
  -7  -2  -2   66.55    2.85
   7   2   2   64.19    2.76
  -7  -2  -2   74.08    2.95
   7   2   2   66.47    2.89
  -7  -2  -2   70.02    2.70
  -7  -2  -2   65.50    2.62
   8   2   2   40.34    2.17
  -8  -2  -2   41.51    2.20
   8   2   2   43.24    2.25
  -8  -2  -2   39.22    1.96
   9   2   2   11.44    1.26
   9   2   2   10.28    1.33
  -9  -2  -2   10.31    1.09
  -9  -2  -2   11.96    1.31
 -10  -2  -2    9.21    1.35
 -10  -2  -2    8.19    1.10
  10   2   2   10.65    1.40
 -11  -2  -2    4.65    1.12
  11   2   2    6.86    1.34
 -11  -2  -2    8.67    1.16
  12   2   2    7.01    1.51
 -12  -2  -2    7.66    1.23
  13   2   2    3.12    1.39
  14   2   2    1.14    1.41
  13  -3  -2   -0.11    1.10
 -12   3   2    3.49    1.32
  12  -3  -2    2.47    1.11
  11  -3  -2   -0.69    0.76
 -11   3   2    0.32    0.94
  10  -3  -2   -0.61    0.78
 -10   3   2    1.18    0.41
 -10   3   2   -0.73    0.75
   9  -3  -2   14.87    1.40
  -9   3   2   17.95    1.59
  -9   3   2   19.40    1.08
   8  -3  -2    1.43    0.83
  -8   3   2    1.31    0.49
   8  -3  -2    1.36    0.69
  -8   3   2    0.81    0.67
  -7   3   2   52.42    2.41
  -7   3   2   55.14    2.49
   7  -3  -2   57.34    2.33
   7  -3  -2   55.10    2.33
  -7   3   2   53.57    1.98
   7  -3  -2   53.34    2.73
  -6   3   2   62.97    2.14
  -6   3   2   59.91    2.48
  -6   3   2   60.20    2.12
   6  -3  -2   59.43    2.36
   6  -3  -2   60.22    2.80
  -6   3   2   63.82    2.34
  -6   3   2   62.76    2.54
   6  -3  -2   60.43    2.36
   6  -3  -2   61.95    2.47
  -5   3   2   10.28    0.85
   5  -3  -2    7.08    0.92
  -5   3   2    9.81    0.67
   5  -3  -2    9.01    0.78
   5  -3  -2    9.78    0.84
  -5   3   2    8.81    0.64
  -5   3   2    8.78    0.80
   5  -3  -2    8.81    0.80
  -5   3   2    9.80    0.86
  -4   3   2   46.94    1.97
  -4   3   2   40.49    1.67
   4  -3  -2   41.77    1.64
   4  -3  -2   41.33    1.59
   4  -3  -2   40.36    1.57
   4  -3  -2   40.60    1.89
  -4   3   2   40.00    1.65
  -4   3   2   40.71    1.44
  -4   3   2   42.84    1.59
  -4   3   2   41.38    1.45
  -3   3   2  802.47   21.21
  -3   3   2  747.18   21.93
   3  -3  -2  781.60   21.20
  -3   3   2  774.62   21.07
  -3   3   2  797.29   21.95
   3  -3  -2  722.85   22.46
   3  -3  -2  775.03   21.24
  -3   3   2  788.20   22.48
  -3   3   2  789.51   21.12
   3  -3  -2  759.62   21.02
   2  -3  -2 1237.89   32.81
  -2   3   2 1185.90   34.58
  -2   3   2 1231.17   32.79
  -2   3   2 1207.04   32.86
  -2   3   2 1222.49   33.96
  -2   3   2 1234.19   32.88
   2  -3  -2 1210.14   32.91
  -2   3   2 1173.70   33.99
  -2   3   2 1211.57   32.86
   2  -3  -2 1174.36   32.56
  -1   3   2  192.24    5.66
   1  -3  -2  190.64    5.60
  -1   3   2  191.07    5.83
  -1   3   2  194.95    5.43
  -1   3   2  184.37    5.66
  -1   3   2  190.87    5.44
   1  -3  -2  192.38    5.42
   1  -3  -2  197.47    5.51
   1  -3  -2  194.48    5.47
  -1   3   2  203.01    5.49
   0   3   2  189.17    5.65
   0  -3  -2  191.37    5.59
   0  -3  -2  193.12    5.44
   0   3   2  199.51    5.47
   0   3   2  194.68    5.62
   0   3   2  191.64    5.43
   0  -3  -2  182.70    5.67
   0  -3  -2  195.26    5.44
   0  -3  -2  188.32    5.46
  -1  -3  -2   53.43    1.80
   1   3   2   55.28    1.84
   1   3   2   50.60    1.86
   1   3   2   52.51    1.72
  -1  -3  -2   53.62    1.85
  -1  -3  -2   58.15    1.86
  -1  -3  -2   54.09    1.87
  -1  -3  -2   55.32    1.87
   1   3   2   52.81    1.89
   1   3   2   52.55    1.90
   1   3   2   56.56    1.80
  -2  -3  -2 1878.70   49.53
   2   3   2 1863.45   49.47
  -2  -3  -2 1842.73   49.53
  -2  -3  -2 1859.72   51.30
   2   3   2 1768.00   49.56
   2   3   2 1845.82   51.29
  -2  -3  -2 1801.79   51.29
   2   3   2 1793.13   51.34
   3   3   2  235.29    6.86
  -3  -3  -2  229.24    6.77
   3   3   2  239.88    6.78
   3   3   2  230.07    7.06
   3   3   2  232.49    7.03
  -3  -3  -2  229.47    7.03
  -3  -3  -2  246.97    7.10
   4   3   2  268.23    7.98
   4   3   2  260.61    7.78
   4   3   2  263.96    8.02
  -4  -3  -2  255.89    7.97
  -4  -3  -2  265.25    7.69
  -4  -3  -2  273.92    8.05
   5   3   2  299.66    9.10
   5   3   2  314.29    9.39
  -5  -3  -2  329.48    9.46
  -5  -3  -2  298.56    9.34
  -5  -3  -2  305.86    8.99
   6   3   2  191.98    6.03
   6   3   2  184.63    6.09
   6   3   2  184.75    6.11
  -6  -3  -2  184.26    6.13
  -6  -3  -2  187.62    5.86
  -6  -3  -2  196.04    6.19
   7   3   2   37.96    1.99
  -7  -3  -2   36.87    2.04
   7   3   2   39.27    1.98
   7   3   2   38.31    2.01
  -7  -3  -2   36.92    1.83
  -8  -3  -2   -0.95    0.54
  -8  -3  -2   -0.40    0.57
   8   3   2   -0.68    0.64
   8   3   2    0.73    0.60
  -9  -3  -2    0.03    0.63
   9   3   2    0.41    0.65
   9   3   2    1.09    0.75
  -9  -3  -2    1.31    0.69
 -10  -3  -2   25.48    1.77
 -10  -3  -2   24.68    2.01
  10   3   2   23.27    1.89
  10   3   2   27.98    2.13
  11   3   2    4.48    1.17
 -11  -3  -2    3.32    1.02
 -12  -3  -2    5.11    1.15
  12   3   2    5.91    1.45
  13   3   2    0.41    1.25
  14   3   2    3.46    1.57
  12  -4  -2    1.27    0.99
 -12   4   2   -0.83    0.97
  11  -4  -2    7.62    1.23
 -11   4   2    9.16    1.42
  10  -4  -2    7.51    1.18
 -10   4   2    9.35    1.34
  -9   4   2    9.06    1.19
   9  -4  -2    9.50    1.14
  -8   4   2    5.52    0.93
   8  -4  -2    7.73    0.97
   8  -4  -2    6.14    1.25
  -7   4   2   14.24    1.18
  -7   4   2   15.10    1.23
   7  -4  -2   14.38    1.13
   7  -4  -2   13.91    1.40
  -6   4   2    4.93    0.71
   6  -4  -2    4.22    0.64
  -6   4   2    3.55    0.66
   6  -4  -2    4.68    0.69
   6  -4  -2    2.82    0.83
  -6   4   2    5.02    0.36
  -5   4   2   29.78    1.45
   5  -4  -2   30.71    1.44
   5  -4  -2   29.24    1.70
   5  -4  -2   29.65    1.37
  -5   4   2   29.43    0.96
   5  -4  -2   27.19    1.35
  -5   4   2   29.23    1.45
  -5   4   2   30.01    1.30
   4  -4  -2    0.59    0.32
  -4   4   2    1.15    0.36
   4  -4  -2    0.66    0.44
  -4   4   2    0.94    0.35
   4  -4  -2    2.57    0.42
  -4   4   2    0.61    0.47
  -4   4   2    0.66    0.28
   4  -4  -2    0.87    0.34
   3  -4  -2  314.31    8.78
  -3   4   2  320.03    9.51
   3  -4  -2  306.08    9.49
  -3   4   2  316.98    9.09
  -3   4   2  300.47    9.08
   3  -4  -2  307.41    8.69
   3  -4  -2  314.82    8.78
   2  -4  -2  111.51    3.30
  -2   4   2  110.86    3.65
  -2   4   2  112.18    3.41
   2  -4  -2  108.37    3.25
  -2   4   2  111.44    3.19
   2  -4  -2  108.91    3.28
  -2   4   2  106.04    3.40
  -1   4   2  173.18    5.42
   1  -4  -2  191.16    5.39
  -1   4   2  187.58    5.65
  -1   4   2  193.97    5.64
  -1   4   2  192.83    5.81
  -1   4   2  190.78    5.38
   1  -4  -2  195.25    5.48
   1  -4  -2  198.93    5.46
  -1   4   2  194.04    5.36
   0  -4  -2 1233.18   33.43
   0  -4  -2 1220.86   34.43
   0  -4  -2 1206.58   34.31
   0   4   2 1239.07   33.35
   0   4   2 1226.27   34.47
   0  -4  -2 1250.70   33.28
   0   4   2 1241.46   33.26
   0   4   2 1203.41   34.52
  -1  -4  -2  181.09    5.45
  -1  -4  -2  182.92    5.31
   1   4   2  180.23    5.52
   1   4   2  184.95    5.31
   1   4   2  185.72    5.50
   1   4   2  185.49    5.26
  -1  -4  -2  186.43    5.30
   1   4   2  182.80    5.31
  -2  -4  -2   54.27    1.97
   2   4   2   54.90    1.86
  -2  -4  -2   56.63    1.92
   2   4   2   55.82    1.88
   2   4   2   53.89    1.93
   2   4   2   54.61    2.02
  -3  -4  -2  417.92   12.28
   3   4   2  443.13   11.86
  -3  -4  -2  404.63   11.83
   3   4   2  408.44   11.90
   3   4   2  421.14   12.34
   3   4   2  429.55   12.29
   3   4   2  428.62   12.09
  -4  -4  -2  458.51   13.21
   4   4   2  448.03   13.18
   4   4   2  452.82   12.83
  -4  -4  -2  443.40   12.71
   4   4   2  449.60   13.25
  -5  -4  -2    9.93    0.87
   5   4   2    6.12    0.75
   5   4   2    6.96    0.77
  -5  -4  -2    7.40    0.76
   6   4   2   10.33    0.98
   6   4   2   10.67    1.00
   6   4   2   11.24    1.06
  -6  -4  -2   11.47    1.05
  -6  -4  -2   11.58    1.04
   7   4   2   78.28    3.08
   7   4   2   74.15    3.14
  -7  -4  -2   73.57    2.99
  -7  -4  -2   77.25    3.21
   7   4   2   78.37    3.25
   8   4   2  142.35    5.19
  -8  -4  -2  150.22    5.35
   8   4   2  145.64    5.22
  -8  -4  -2  138.09    4.96
  -9  -4  -2    1.01    0.67
   9   4   2    0.54    0.69
   9   4   2    0.84    0.80
  -9  -4  -2    0.00    0.71
 -10  -4  -2    2.29    0.84
  10   4   2    3.14    0.95
  10   4   2    2.67    1.02
  10   4   2    3.04    1.01
 -11  -4  -2    3.50    1.01
  11   4   2    4.09    1.25
  12   4   2   -0.91    1.05
 -12  -4  -2   -0.20    0.89
  13   4   2   -1.67    1.14
  14   4   2    2.02    1.55
  12  -5  -2    0.06    0.99
 -11   5   2   -0.69    0.87
  11  -5  -2    0.75    0.90
  10  -5  -2   22.14    1.77
 -10   5   2   23.07    1.92
  -9   5   2   10.13    1.23
   9  -5  -2    9.56    1.15
   8  -5  -2   13.05    1.17
   8  -5  -2   11.48    1.47
  -8   5   2   10.51    1.17
   7  -5  -2   23.76    1.94
   7  -5  -2   24.09    1.44
  -7   5   2   27.21    1.59
  -7   5   2   26.21    1.59
   6  -5  -2   65.00    2.46
  -6   5   2   66.61    2.63
   6  -5  -2   64.27    3.03
  -6   5   2   66.96    2.62
  -5   5   2  108.88    3.19
  -5   5   2   98.18    3.51
   5  -5  -2  100.41    3.35
   5  -5  -2  102.39    3.99
  -5   5   2  105.74    3.56
   5  -5  -2  105.47    3.37
   4  -5  -2   27.35    1.21
   4  -5  -2   27.88    1.57
   4  -5  -2   29.27    1.26
  -4   5   2   27.02    1.28
   4  -5  -2   26.87    1.22
  -4   5   2   28.74    1.08
  -4   5   2   27.43    1.29
  -3   5   2    0.42    0.29
  -3   5   2    0.25    0.26
   3  -5  -2    0.79    0.29
   3  -5  -2    0.79    0.31
   3  -5  -2    0.25    0.26
   3  -5  -2   -0.08    0.33
  -3   5   2    0.08    0.21
  -3   5   2    0.34    0.40
   2  -5  -2  417.69   11.23
   2  -5  -2  410.51   11.27
   2  -5  -2  392.65   11.12
  -2   5   2  389.69   11.63
  -2   5   2  412.62   12.03
  -2   5   2  407.07   11.63
  -1   5   2   97.58    3.08
   1  -5  -2   97.49    3.04
   1  -5  -2   97.90    2.94
  -1   5   2  103.91    3.25
   1  -5  -2   99.89    2.98
   1  -5  -2   99.07    3.00
  -1   5   2   96.13    3.10
   0   5   2    4.03    0.37
   0  -5  -2    3.29    0.37
   0   5   2    4.31    0.35
   0  -5  -2    4.50    0.39
   0   5   2    3.73    0.34
   0  -5  -2    4.82    0.38
   0   5   2    3.74    0.39
   0   5   2    3.90    0.41
  -1  -5  -2 1091.54   30.62
   1   5   2 1074.62   31.08
  -1  -5  -2 1121.31   29.95
   1   5   2 1085.23   29.95
  -1  -5  -2 1102.95   30.96
   1   5   2 1120.69   30.60
   1   5   2 1111.78   31.03
  -2  -5  -2    1.37    0.34
   2   5   2    1.46    0.32
   2   5   2    2.12    0.34
   2   5   2    2.34    0.41
   2   5   2    1.10    0.37
  -2  -5  -2    1.45    0.33
   2   5   2    1.02    0.33
  -3  -5  -2   13.21    0.88
   3   5   2   12.54    0.82
   3   5   2   11.28    0.84
  -3  -5  -2   12.66    0.82
   3   5   2   12.40    0.92
   3   5   2   14.05    0.85
  -4  -5  -2  318.03    9.40
   4   5   2  344.13    9.81
   4   5   2  315.86    9.47
  -4  -5  -2  321.82    9.74
   4   5   2  327.58    9.62
   4   5   2  320.79    9.82
   5   5   2   52.83    2.31
  -5  -5  -2   51.13    2.16
   5   5   2   53.31    2.07
   5   5   2   54.02    2.27
   5   5   2   54.85    2.29
  -5  -5  -2   52.72    2.30
   5   5   2   52.13    2.32
   6   5   2    1.28    0.61
  -6  -5  -2    1.34    0.56
   6   5   2    1.31    0.58
   6   5   2   -1.03    0.49
  -6  -5  -2    0.85    0.56
   7   5   2   70.38    2.86
   7   5   2   68.09    3.03
  -7  -5  -2   68.64    2.87
  -7  -5  -2   70.79    3.07
   7   5   2   70.35    3.01
   8   5   2   33.90    1.97
  -8  -5  -2   36.66    2.15
   8   5   2   36.27    2.16
  -8  -5  -2   32.00    1.89
   9   5   2    2.39    0.85
  -9  -5  -2    1.84    0.73
   9   5   2    3.52    0.91
 -10  -5  -2   -0.01    0.71
  10   5   2   -0.40    0.73
  10   5   2   -2.04    0.73
  10   5   2   -0.28    0.83
  11   5   2    5.18    1.29
  11   5   2    4.30    1.20
 -11  -5  -2    4.27    1.04
 -12  -5  -2    4.87    1.19
  12   5   2    4.71    1.42
  13   5   2    2.91    1.43
  14   5   2   -0.37    1.41
  12  -6  -2    2.07    1.09
 -11   6   2   -0.04    0.92
  11  -6  -2    0.11    0.92
 -10   6   2    0.51    0.91
  10  -6  -2   -1.78    0.67
  -9   6   2   22.18    1.72
   9  -6  -2   21.23    1.57
  -8   6   2    7.06    1.02
   8  -6  -2    7.67    0.97
  -7   6   2   47.96    2.26
   7  -6  -2   48.02    2.09
  -7   6   2   46.68    2.24
   7  -6  -2   51.86    2.79
  -6   6   2    1.94    0.58
   6  -6  -2    1.64    0.56
   6  -6  -2    1.24    0.75
  -6   6   2    2.05    0.61
   5  -6  -2   15.30    0.98
   5  -6  -2   16.62    1.34
  -5   6   2   15.63    1.05
  -5   6   2   16.42    1.06
   4  -6  -2  252.64    8.20
   4  -6  -2  271.06    7.44
  -4   6   2  248.07    7.65
   4  -6  -2  247.62    7.29
   4  -6  -2  257.02    7.35
  -4   6   2  259.22    7.66
   3  -6  -2  118.25    3.61
  -3   6   2  120.49    3.79
   3  -6  -2  121.33    3.65
  -3   6   2  119.53    3.81
   3  -6  -2  124.08    3.69
  -2   6   2   10.69    0.69
  -2   6   2   11.13    0.70
  -2   6   2   11.84    0.87
   2  -6  -2   10.25    0.63
   2  -6  -2   10.94    0.67
   2  -6  -2   11.39    0.68
  -1   6   2   88.40    2.89
   1  -6  -2   83.90    2.73
  -1   6   2   82.80    2.72
  -1   6   2   81.87    2.75
   1  -6  -2   84.04    2.65
   1  -6  -2   86.51    2.65
   0   6   2  186.63    5.38
   0  -6  -2  196.80    5.55
   0   6   2  192.53    5.75
   0  -6  -2  189.61    5.58
   0   6   2  196.72    5.37
   0   6   2  194.37    5.76
   0   6   2  185.17    5.77
   0  -6  -2  189.95    5.64
   1   6   2    8.32    0.59
   1   6   2    8.02    0.46
   1   6   2    7.81    0.56
   1   6   2    7.85    0.54
   1   6   2    8.00    0.68
  -1  -6  -2    7.44    0.61
   1   6   2    7.23    0.63
  -1  -6  -2    7.51    0.56
   2   6   2    1.59    0.36
  -2  -6  -2    1.48    0.36
  -2  -6  -2    1.94    0.39
   2   6   2    1.40    0.39
   2   6   2    1.26    0.33
   2   6   2    1.17    0.35
   2   6   2    2.21    0.34
   3   6   2   -0.04    0.27
   3   6   2   -0.37    0.31
   3   6   2    0.11    0.33
  -3  -6  -2    0.35    0.32
   3   6   2   -0.19    0.28
  -3  -6  -2   -0.21    0.28
   3   6   2   -0.02    0.28
   4   6   2  234.50    7.39
  -4  -6  -2  233.08    7.34
   4   6   2  245.98    7.72
  -4  -6  -2  250.42    7.64
   4   6   2  251.20    7.33
   4   6   2  256.90    7.70
   4   6   2  251.80    7.52
   5   6   2   11.65    1.15
   5   6   2   15.68    0.93
  -5  -6  -2   11.77    1.08
  -5  -6  -2   13.60    1.23
   5   6   2   14.41    1.18
   5   6   2   12.49    1.11
  -6  -6  -2  358.99   10.85
  -6  -6  -2  353.12   10.44
   6   6   2  356.54   10.61
   6   6   2  351.23   10.91
   6   6   2  334.57   10.51
   7   6   2    0.16    0.58
  -7  -6  -2    1.35    0.74
  -7  -6  -2   -0.14    0.56
   7   6   2   -0.46    0.51
   7   6   2   -0.21    0.65
   8   6   2   26.22    1.64
   8   6   2   23.70    1.82
  -8  -6  -2   24.49    1.73
  -9  -6  -2   -0.02    0.68
   9   6   2    0.61    0.71
   9   6   2    0.18    0.72
  10   6   2    8.23    1.36
 -10  -6  -2    7.50    1.23
  10   6   2    7.76    1.38
  10   6   2    7.27    1.27
  11   6   2    9.92    1.56
  11   6   2    9.70    1.59
 -11  -6  -2   11.22    1.48
  12   6   2   17.55    2.07
 -12  -6  -2   15.49    1.77
  12   6   2   14.30    1.97
  13   6   2    9.70    1.87
  14   6   2    0.64    1.48
  11  -7  -2    5.39    1.09
 -10   7   2    6.77    1.25
  10  -7  -2    7.14    1.12
  -9   7   2   14.82    1.43
   9  -7  -2   14.77    1.32
   8  -7  -2    2.19    0.70
  -8   7   2    2.17    0.73
   7  -7  -2    2.04    0.64
  -7   7   2    1.41    0.62
  -7   7   2    1.84    0.71
  -6   7   2   31.75    1.64
  -6   7   2   30.61    1.61
   6  -7  -2   31.52    1.51
   5  -7  -2   21.58    1.15
  -5   7   2   23.90    1.32
  -5   7   2   23.03    1.25
  -4   7   2    8.54    0.76
   4  -7  -2    8.96    0.72
  -4   7   2    8.27    0.72
   3  -7  -2  162.70    4.70
  -3   7   2  156.54    4.91
   3  -7  -2  155.54    4.65
  -3   7   2  161.71    4.90
   2  -7  -2    3.65    0.52
  -2   7   2    4.47    0.48
  -2   7   2    3.54    0.45
   2  -7  -2    5.17    0.50
   2  -7  -2    4.52    0.47
   2  -7  -2    4.11    0.44
   1  -7  -2   22.95    1.03
   1  -7  -2   22.36    1.08
   1  -7  -2   22.95    1.02
  -1   7   2   21.71    1.03
  -1   7   2   22.94    1.08
   0   7   2   16.57    0.82
   0  -7  -2   15.31    0.89
   0  -7  -2   15.77    0.87
   0   7   2   16.83    0.94
   0   7   2   16.19    0.89
   0   7   2   17.10    0.94
   0  -7  -2   15.95    0.87
  -1  -7  -2  192.08    5.82
   1   7   2  198.53    5.83
  -1  -7  -2  192.59    5.73
   1   7   2  193.89    5.96
   1   7   2  199.09    5.56
   1   7   2  197.33    5.74
   1   7   2  186.57    5.56
   1   7   2  191.26    6.01
   2   7   2  252.63    7.37
  -2  -7  -2  249.09    7.54
  -2  -7  -2  249.02    7.42
   2   7   2  262.37    7.74
   2   7   2  251.71    7.78
   2   7   2  259.75    7.54
   3   7   2    2.05    0.52
   3   7   2    2.32    0.47
   3   7   2    2.79    0.52
   3   7   2    2.27    0.53
  -3  -7  -2    1.33    0.49
   3   7   2    2.21    0.59
  -3  -7  -2    2.10    0.52
   4   7   2   10.77    1.01
   4   7   2   11.36    1.03
   4   7   2   10.63    0.92
  -4  -7  -2    8.69    0.85
   4   7   2   10.82    0.88
   4   7   2   10.44    0.61
  -4  -7  -2    9.20    0.89
   5   7   2  337.90   10.01
   5   7   2  325.82   10.46
   5   7   2  331.68   10.10
  -5  -7  -2  339.07   10.04
   5   7   2  347.95   10.45
  -5  -7  -2  347.01   10.40
  -6  -7  -2  209.42    6.73
   6   7   2  212.61    7.09
   6   7   2  211.66    6.56
   6   7   2  204.82    6.79
   7   7   2   65.86    3.07
   7   7   2   73.04    2.77
   7   7   2   71.46    3.24
  -7  -7  -2   67.76    2.95
   8   7   2   69.00    3.28
   8   7   2   73.80    3.00
  -8  -7  -2   70.05    3.15
  -9  -7  -2    4.91    1.03
   9   7   2    3.61    1.09
   9   7   2    3.22    1.00
   9   7   2    3.78    0.97
 -10  -7  -2    8.59    1.36
  10   7   2    9.70    1.45
  10   7   2   12.03    1.61
  11   7   2   -0.60    1.07
  11   7   2    0.54    1.01
 -11  -7  -2   -0.47    0.90
 -12  -7  -2   33.07    2.62
  12   7   2   35.83    2.94
  12   7   2   40.42    2.98
  13   7   2   -0.25    1.35
  11  -8  -2    0.34    0.84
 -10   8   2   14.69    1.52
  10  -8  -2   12.32    1.28
  -9   8   2   -0.37    0.78
   9  -8  -2   -0.95    0.68
   8  -8  -2    6.15    0.90
  -8   8   2    6.06    0.96
  -7   8   2    2.78    0.75
   7  -8  -2    3.00    0.67
  -7   8   2    4.44    0.80
  -6   8   2   14.94    1.17
   6  -8  -2   13.53    1.00
  -6   8   2   15.41    1.14
   5  -8  -2   18.71    1.04
  -5   8   2   19.41    1.18
  -5   8   2   19.08    1.14
   4  -8  -2    8.10    0.70
  -4   8   2    5.56    0.63
  -4   8   2    7.44    0.72
   3  -8  -2    3.99    0.62
  -3   8   2    2.90    0.51
   3  -8  -2    3.19    0.48
  -3   8   2    3.43    0.54
  -2   8   2    7.42    0.65
  -2   8   2    7.94    0.74
   2  -8  -2    8.64    0.72
   2  -8  -2    7.05    0.74
   1  -8  -2    1.27    0.41
  -1   8   2    0.83    0.40
   1  -8  -2    1.41    0.44
   1  -8  -2    0.40    0.36
  -1   8   2    1.01    0.39
   0   8   2  240.44    7.35
   0  -8  -2  238.99    7.05
   0  -8  -2  234.32    7.21
   0  -8  -2  248.48    7.04
   0   8   2  249.78    7.31
   1   8   2   22.63    0.97
   1   8   2   21.73    0.88
   1   8   2   21.22    1.19
  -1  -8  -2   21.01    1.13
   1   8   2   21.12    1.22
   1   8   2   21.35    0.89
  -1  -8  -2   21.77    1.15
   2   8   2    5.42    0.58
  -2  -8  -2    5.16    0.64
  -2  -8  -2    4.75    0.63
   2   8   2    6.62    0.67
   2   8   2    4.20    0.64
   2   8   2    5.75    0.53
   2   8   2    5.17    0.65
  -3  -8  -2  157.45    5.06
   3   8   2  152.26    5.30
   3   8   2  151.10    4.96
   3   8   2  163.02    5.28
   3   8   2  165.78    5.16
   3   8   2  166.34    4.93
   4   8   2    2.26    0.54
   4   8   2    2.44    0.61
   4   8   2    2.30    0.61
  -4  -8  -2    3.00    0.67
   4   8   2    1.91    0.62
   4   8   2    2.13    0.62
   5   8   2   97.83    3.88
  -5  -8  -2   98.59    3.65
   5   8   2  102.24    3.16
   5   8   2   95.82    3.63
   6   8   2    1.97    0.80
  -6  -8  -2    0.81    0.70
   6   8   2    3.09    0.53
   6   8   2    1.23    0.81
   7   8   2   29.12    1.53
   7   8   2   28.32    1.90
   7   8   2   29.05    2.06
  -7  -8  -2   28.11    1.85
  -8  -8  -2   57.18    2.81
   8   8   2   52.66    2.80
   8   8   2   55.03    2.81
  -9  -8  -2   41.07    2.48
   9   8   2   43.51    2.69
   9   8   2   42.32    2.64
  10   8   2   12.66    1.61
 -10  -8  -2   11.12    1.46
  10   8   2   12.32    1.61
  11   8   2   18.26    1.96
  11   8   2   16.75    2.01
 -11  -8  -2   18.79    1.91
  12   8   2    1.12    1.26
  12   8   2    5.32    1.52
 -12  -8  -2    2.00    1.29
  13   8   2   -0.84    1.26
  -9   9   2    1.65    0.85
   9  -9  -2   -0.35    0.69
   8  -9  -2    1.82    0.72
  -8   9   2    0.47    0.72
  -7   9   2    2.13    0.74
   7  -9  -2    3.05    0.66
  -7   9   2    2.41    0.77
  -6   9   2   11.03    1.00
  -6   9   2   11.61    1.06
   6  -9  -2   12.75    0.95
   5  -9  -2   53.63    2.03
  -5   9   2   57.40    2.26
  -5   9   2   56.46    2.23
   4  -9  -2   34.29    1.79
  -4   9   2   33.37    1.53
   4  -9  -2   32.02    1.35
  -4   9   2   33.66    1.52
  -3   9   2    5.97    0.64
  -3   9   2    6.16    0.64
   3  -9  -2    4.49    0.73
   2  -9  -2   22.07    1.30
  -2   9   2   22.95    1.18
  -2   9   2   21.70    1.17
   1  -9  -2   63.29    2.43
  -1   9   2   65.06    2.35
  -1   9   2   63.22    2.40
  -1   9   2   64.54    2.39
   0   9   2   25.05    1.35
   0   9   2   25.15    1.31
   0  -9  -2   26.11    1.36
   0  -9  -2   26.36    1.29
  -1  -9  -2  158.76    5.12
   1   9   2  159.49    5.25
  -1  -9  -2  168.02    5.03
   1   9   2  162.18    5.20
  -1  -9  -2  157.71    5.03
  -2  -9  -2   29.59    1.51
   2   9   2   32.53    1.60
   2   9   2   30.52    1.63
   2   9   2   32.00    1.60
  -2  -9  -2   31.42    1.53
   2   9   2   29.92    1.31
   2   9   2   32.23    1.29
   3   9   2   14.30    1.19
   3   9   2   13.83    1.01
   3   9   2   15.95    1.05
   3   9   2   14.38    0.93
  -3  -9  -2   16.30    1.16
   3   9   2   15.08    1.22
   3   9   2   16.55    1.20
   4   9   2    4.94    0.75
  -4  -9  -2    6.15    0.87
   4   9   2    5.17    0.78
   4   9   2    4.88    0.81
   5   9   2   38.20    2.17
   5   9   2   41.05    1.97
   5   9   2   37.97    1.98
  -5  -9  -2   35.48    1.96
  -6  -9  -2   18.88    1.53
   6   9   2   19.32    1.64
   6   9   2   21.65    1.55
   6   9   2   17.89    1.46
   7   9   2   28.64    2.10
  -7  -9  -2   25.99    1.81
   7   9   2   31.28    2.01
   7   9   2   28.58    1.85
   8   9   2    6.17    1.13
  -8  -9  -2    4.47    1.09
   8   9   2    5.74    1.18
  -9  -9  -2   27.58    2.05
   9   9   2   24.52    2.14
   9   9   2   25.14    2.04
  10   9   2   -0.93    0.93
 -10  -9  -2    1.35    1.01
  10   9   2   -0.27    1.08
 -11  -9  -2    4.80    1.37
  11   9   2    4.45    1.38
  11   9   2    3.98    1.46
  12   9   2   -0.82    1.10
 -12  -9  -2    3.56    1.27
  12   9   2    3.38    1.46
  13   9   2   -0.24    1.42
  -8  10   2    4.57    0.87
  -7  10   2    0.32    0.66
  -7  10   2    1.38    0.70
  -6  10   2    5.16    0.76
   6 -10  -2    3.89    0.64
  -6  10   2    4.78    0.77
   5 -10  -2    1.34    0.48
  -5  10   2    0.53    0.54
  -5  10   2    0.47    0.51
  -4  10   2   23.93    1.29
  -4  10   2   25.98    1.35
  -3  10   2   29.84    1.42
  -3  10   2   29.24    1.43
  -2  10   2   40.00    1.74
  -2  10   2   40.48    1.74
  -2  10   2   40.08    1.71
   2 -10  -2   39.85    1.89
  -1  10   2   24.66    1.33
  -1  10   2   23.44    1.33
   1 -10  -2   25.99    1.41
   0  10   2   29.26    1.51
   0 -10  -2   32.66    1.59
   0  10   2   30.80    1.58
   1  10   2    9.83    0.92
   1  10   2   10.60    0.96
  -1 -10  -2   10.58    0.96
   2  10   2   14.96    0.81
   2  10   2   15.78    1.17
   2  10   2   15.08    0.77
   2  10   2   13.50    1.18
  -2 -10  -2   14.71    1.14
   2  10   2   16.54    1.26
   3  10   2    0.75    0.63
   3  10   2    0.91    0.49
   3  10   2    0.91    0.59
   4  10   2   71.25    2.89
   4  10   2   79.99    3.36
  -4 -10  -2   83.18    3.18
  -5 -10  -2    1.38    0.69
   5  10   2    2.25    0.79
   5  10   2    2.32    0.72
  -6 -10  -2    0.29    0.69
   6  10   2   -0.86    0.53
   6  10   2   -0.22    0.64
   6  10   2    0.00    0.62
   7  10   2   39.90    2.47
   7  10   2   37.49    2.26
   7  10   2   42.80    2.35
  -7 -10  -2   42.91    2.34
   8  10   2    5.88    1.16
   8  10   2    5.80    1.24
  -8 -10  -2    7.03    1.24
  -9 -10  -2   -0.05    0.91
   9  10   2    0.41    0.88
   9  10   2   -0.21    1.02
 -10 -10  -2   18.18    1.89
  10  10   2   19.08    2.00
  10  10   2   16.01    1.93
  11  10   2    2.90    1.40
 -11 -10  -2    0.82    1.14
  11  10   2    0.19    1.13
  -7  11   2   -0.53    0.59
  -7  11   2   -0.48    0.60
  -6  11   2   32.30    1.69
  -6  11   2   34.55    1.72
  -5  11   2    6.37    0.78
  -5  11   2    6.78    0.77
  -4  11   2    4.57    0.66
  -4  11   2    4.26    0.69
  -3  11   2    5.49    0.68
  -3  11   2    3.60    0.65
  -3  11   2    4.24    0.65
  -2  11   2    5.55    0.70
  -2  11   2    6.12    0.71
  -1  11   2   36.90    1.74
  -1  11   2   35.21    1.70
   0 -11  -2   43.69    2.02
   0  11   2   41.61    1.98
   0  11   2   43.52    1.98
  -1 -11  -2   -0.24    0.54
   1  11   2    0.19    0.56
   1  11   2   -0.03    0.48
   2  11   2  181.16    5.82
  -2 -11  -2  166.47    5.65
   2  11   2  168.10    5.85
   3  11   2    1.23    0.49
   3  11   2    1.17    0.73
   4  11   2   -1.42    0.59
   4  11   2    0.06    0.52
   5  11   2   25.65    1.61
   5  11   2   27.99    1.89
   6  11   2   -0.74    0.63
   6  11   2   -0.13    0.65
   7  11   2   -0.73    0.75
   7  11   2    0.01    0.71
   8  11   2    1.48    0.89
   9  11   2   14.78    1.71
  -9 -11  -2   17.96    1.88
  10  11   2    2.19    1.16
 -10 -11  -2    2.04    1.15
 -11 -11  -2   -0.05    1.11
  -7  12   2   -0.38    0.57
  -6  12   2    1.71    0.65
  -6  12   2    2.28    0.66
  -5  12   2   17.90    1.19
  -5  12   2   18.05    1.24
  -4  12   2   17.11    1.17
  -4  12   2   17.17    1.17
  -3  12   2    6.25    0.78
  -3  12   2    5.86    0.78
  -2  12   2   22.91    1.38
  -2  12   2   22.31    1.38
  -1  12   2    9.04    0.92
  -1  12   2    9.65    0.95
   0  12   2   30.75    1.74
   0  12   2   32.23    1.75
   1  12   2   33.44    1.90
   1  12   2   34.53    1.91
   2  12   2   12.14    1.22
   3  12   2    3.37    0.45
   3  12   2    4.49    0.93
   4  12   2   11.59    1.02
   4  12   2   10.47    1.33
   5  12   2   38.22    2.37
   5  12   2   37.90    1.96
   6  12   2    2.78    1.01
   6  12   2    3.32    0.87
   7  12   2    0.01    0.76
   7  12   2    1.12    0.90
   8  12   2   38.74    2.52
   9  12   2    2.44    1.16
  10  12   2    2.30    1.14
  -5  13   2    0.24    0.52
  -5  13   2   -0.24    0.50
  -4  13   2   -0.47    0.51
  -4  13   2   -0.37    0.50
  -3  13   2    9.57    0.92
  -3  13   2    7.81    0.86
  -2  13   2    0.97    0.60
  -2  13   2    0.32    0.62
  -1  13   2   30.88    1.75
  -1  13   2   28.92    1.72
   0  13   2   -0.09    0.65
   1  13   2   40.39    2.22
   2  13   2    5.42    0.98
   3  13   2    1.04    0.77
   4  13   2    0.44    0.73
   4  13   2    0.63    0.49
   5  13   2   -0.16    0.78
   5  13   2    0.34    0.60
   6  13   2    2.69    1.02
   6  13   2    2.17    0.81
   7  13   2   59.36    2.94
   8  13   2    3.42    1.22
   9  13   2   10.41    1.62
  -4  14   2    4.92    0.72
  -4  14   2    4.56    0.72
  -3  14   2    4.59    0.77
  -3  14   2    5.69    0.83
  -2  14   2    0.18    0.62
  -2  14   2   -0.34    0.61
  -1  14   2    4.21    0.83
   0  14   2   21.95    1.57
   1  14   2    0.55    0.73
   2  14   2   50.95    2.71
   3  14   2   16.04    1.62
   4  14   2   14.55    1.56
   5  14   2    2.03    1.09
   5  14   2    2.65    0.68
   6  14   2    2.96    0.88
   6  14   2    2.99    1.17
   7  14   2    2.93    1.03
   8  14   2    9.29    1.44
  -3  15   2    6.14    0.83
  -2  15   2    1.12    0.71
  -1  15   2    6.28    0.94
   0  15   2    0.42    0.69
   1  15   2    1.77    0.82
   2  15   2    7.70    1.23
   3  15   2   -0.32    0.72
   4  15   2    2.89    1.17
   5  15   2   38.63    2.69
   6  15   2    2.02    1.17
   6  15   2   -1.53    0.64
   7  15   2    1.55    0.92
   0  16   2   14.89    1.41
   1  16   2    3.67    0.97
   2  16   2    6.35    1.20
   3  16   2    1.13    0.95
   4  16   2    8.95    1.43
   5  16   2    2.92    1.22
   6  16   2    9.74    1.66
   6  15  -3    2.31    1.21
   5  15  -3    4.46    1.33
   4  15  -3    4.43    1.21
   3  15  -3    1.92    1.03
   2  15  -3    4.63    1.08
   1  15  -3   -0.16    0.70
   0  15  -3   -0.05    0.67
  -1  15  -3    3.19    0.80
   7  14  -3   14.12    1.34
   6  14  -3   12.35    1.72
   6  14  -3    9.85    0.94
   5  14  -3    4.54    1.22
   4  14  -3    1.10    0.95
   3  14  -3    5.88    1.13
   2  14  -3   -0.34    0.72
   1  14  -3    1.96    0.77
   0  14  -3    0.67    0.66
  -1  14  -3   16.57    1.27
  -1  14  -3   15.11    1.19
  -2  14  -3    1.42    0.52
  -2  14  -3    1.38    0.54
   7  13  -3   -0.36    0.80
   6  13  -3    6.29    1.35
   6  13  -3    5.77    0.96
   5  13  -3    2.38    1.03
   5  13  -3    3.42    0.64
   4  13  -3    0.65    0.82
   3  13  -3    2.35    0.88
  -3 -13   3    3.01    1.18
  -2 -13   3   -0.83    0.86
   2  13  -3   -0.58    0.58
   1  13  -3   11.34    1.14
  -1 -13   3   11.47    1.58
   0 -13   3    1.68    1.05
   0  13  -3    2.32    0.70
   0  13  -3    2.35    0.76
  -1  13  -3    0.30    0.58
   1 -13   3    0.12    1.00
  -1  13  -3   -0.54    0.58
  -2  13  -3   11.04    0.89
  -2  13  -3    9.19    0.83
   8  12  -3    0.42    1.06
   7  12  -3   -0.05    0.81
   6  12  -3    6.53    1.26
   6  12  -3    7.50    1.07
   5  12  -3    2.98    0.71
  -5 -12   3    1.83    1.11
   5  12  -3    2.02    0.91
   4  12  -3    0.41    0.43
   4  12  -3   -0.16    0.72
  -4 -12   3    0.37    0.87
  -3 -12   3    3.14    1.09
   3  12  -3    1.81    0.84
  -2 -12   3   11.13    1.46
   2  12  -3    9.95    1.14
   1  12  -3    7.83    0.96
  -1 -12   3    7.10    1.31
   0  12  -3   29.47    1.64
   0 -12   3   31.49    2.16
   0  12  -3   27.59    1.59
   1 -12   3    7.45    1.28
  -1  12  -3    7.10    0.82
  -1  12  -3    7.48    0.83
  -2  12  -3    5.93    0.63
   2 -12   3    3.89    1.13
  -2  12  -3    4.42    0.59
   3 -12   3    2.00    1.00
   9  11  -3   -0.28    0.95
   8  11  -3    0.61    0.91
   7  11  -3    8.28    1.25
   6  11  -3   -0.06    0.71
   6  11  -3   -0.66    0.76
   5  11  -3    6.96    1.14
   5  11  -3    5.60    0.85
  -5 -11   3    7.00    1.35
   4  11  -3    2.32    0.83
  -4 -11   3    0.94    0.87
   4  11  -3    2.25    0.58
   3  11  -3   29.21    1.83
   3  11  -3   26.25    0.96
  -3 -11   3   27.77    2.08
   2  11  -3    1.88    0.70
  -2 -11   3    1.49    0.87
   1  11  -3    5.84    0.81
  -1 -11   3    6.92    1.12
   1  11  -3    4.93    0.79
   0  11  -3   -0.02    0.47
   0 -11   3   -0.16    0.76
   0  11  -3   -0.40    0.51
   1 -11   3   18.10    1.69
  -1  11  -3   19.88    1.19
  -1  11  -3   20.53    1.19
   2 -11   3    0.92    0.82
  -2  11  -3    1.03    0.44
  -2  11  -3    1.04    0.43
   3 -11   3   34.13    2.30
   4 -11   3    0.94    0.84
   5 -11   3    3.36    1.17
 -11 -10   3    1.41    1.27
 -10 -10   3   -0.17    1.07
  10  10  -3   -0.04    1.01
   9  10  -3   -1.04    0.80
   8  10  -3    1.61    0.91
   7  10  -3   30.89    2.07
   7  10  -3   27.16    2.23
   6  10  -3    6.21    1.15
   6  10  -3    5.59    1.01
  -5 -10   3    7.02    1.24
   5  10  -3    8.83    1.23
   5  10  -3    7.83    0.95
   4  10  -3   59.03    2.35
   4  10  -3   57.62    2.80
  -4 -10   3   56.11    2.96
   3  10  -3    4.33    0.85
  -3 -10   3    5.58    1.07
   3  10  -3    5.86    0.62
   2  10  -3   21.51    1.40
   2  10  -3   17.08    1.32
  -2 -10   3   14.94    1.47
   1  10  -3    5.81    0.75
  -1 -10   3    4.95    1.00
   1  10  -3    4.64    0.69
   0 -10   3    0.21    0.64
   0  10  -3    0.64    0.50
   0  10  -3    1.39    0.53
  -1  10  -3   23.91    1.22
  -1  10  -3   24.12    1.23
   1 -10   3   23.65    1.75
  -2  10  -3    6.19    0.57
  -2  10  -3    6.10    0.55
   2 -10   3    4.91    0.97
   3 -10   3    0.66    0.81
   4 -10   3   51.19    2.84
   5 -10   3    5.28    1.19
  -9  10  -3   -0.39    0.54
  11   9  -3   -1.95    0.96
 -11  -9   3    1.10    1.17
 -10  -9   3    0.43    1.11
  10   9  -3    0.90    1.08
   9   9  -3    7.76    1.33
  -9  -9   3    7.41    1.39
  -8  -9   3   11.54    1.43
   8   9  -3   12.26    1.42
  -7  -9   3    3.52    0.99
   7   9  -3    2.70    0.90
   7   9  -3    4.37    1.06
   6   9  -3   60.72    3.01
  -6  -9   3   57.75    2.79
   6   9  -3   52.14    2.62
  -5  -9   3   95.89    3.77
  -5  -9   3   97.62    4.15
   5   9  -3   97.62    3.67
   5   9  -3   99.55    4.07
  -4  -9   3    1.78    0.84
   4   9  -3    2.18    0.73
   4   9  -3    1.97    0.61
   3   9  -3   25.29    1.26
   3   9  -3   20.86    1.48
  -3  -9   3   22.85    1.70
   3   9  -3   25.69    1.56
  -2  -9   3    1.49    0.71
   2   9  -3    2.23    0.59
   2   9  -3    1.99    0.34
   2   9  -3    1.60    0.29
   2   9  -3    2.11    0.59
   1   9  -3   39.22    1.80
  -1  -9   3   36.86    2.11
   1   9  -3   39.27    1.82
   0  -9   3   77.68    2.59
   0  -9   3   75.37    3.26
   0   9  -3   77.69    2.75
   0   9  -3   75.03    2.76
  -1   9  -3    0.28    0.38
  -1   9  -3    0.35    0.40
   1  -9   3    0.96    0.66
   1  -9   3    0.67    0.42
   2  -9   3    2.52    0.82
  -2   9  -3    2.62    0.41
   2  -9   3    2.09    0.55
  -2   9  -3    3.06    0.41
   3  -9   3   11.16    1.27
   3  -9   3   12.54    1.14
   4  -9   3    0.27    0.71
   4  -9   3    0.99    0.86
   5  -9   3   29.54    2.09
   5  -9   3   27.16    1.87
   6  -9   3    6.41    1.16
   6  -9   3    6.29    1.22
  -7   9  -3    5.37    0.65
  -7   9  -3    4.70    0.62
  -7   9  -3    5.61    0.62
  -8   9  -3    4.74    0.71
  -8   9  -3    4.94    0.74
  -9   9  -3    4.24    0.84
  -9   9  -3    3.68    0.79
  13   8  -3    0.30    1.57
  12   8  -3    2.13    1.55
  11   8  -3    2.93    1.31
 -11  -8   3    3.36    1.34
  11   8  -3    2.85    1.38
 -10  -8   3   17.38    1.87
  10   8  -3   20.11    2.04
  10   8  -3   20.23    1.99
  -9  -8   3    7.58    1.29
   9   8  -3    6.78    1.31
   9   8  -3    7.41    1.33
  -8  -8   3   17.14    1.63
   8   8  -3   17.19    1.62
   8   8  -3   12.90    1.52
   7   8  -3   44.82    2.33
   7   8  -3   40.56    2.36
   7   8  -3   41.95    2.55
  -7  -8   3   45.65    2.47
   6   8  -3    2.52    0.78
   6   8  -3    1.60    0.74
  -6  -8   3    2.17    0.82
   6   8  -3    3.22    0.88
   5   8  -3    0.93    0.60
  -5  -8   3   -0.40    0.57
   5   8  -3   -0.16    0.58
  -5  -8   3    0.96    0.70
   5   8  -3    0.03    0.55
  -4  -8   3   53.25    2.37
   4   8  -3   56.50    2.35
   4   8  -3   57.34    2.29
   4   8  -3   57.22    2.60
  -4  -8   3   51.94    2.68
  -3  -8   3    1.36    0.60
   3   8  -3    1.24    0.62
   3   8  -3    1.35    0.63
  -3  -8   3    1.45    0.29
   3   8  -3    1.11    0.41
   3   8  -3    2.00    0.54
   3   8  -3    0.92    0.49
  -3  -8   3    1.29    0.75
  -2  -8   3  218.41    6.47
   2   8  -3  204.17    6.75
   2   8  -3  222.30    6.80
   2   8  -3  216.32    6.13
   2   8  -3  210.20    6.16
  -2  -8   3  217.03    6.28
  -2  -8   3  203.04    7.01
  -1  -8   3   34.46    1.95
  -1  -8   3   34.54    1.53
   1   8  -3   31.41    1.58
   1   8  -3   34.19    1.59
   0   8  -3   35.08    1.53
   0  -8   3   35.13    1.92
   0   8  -3   36.96    1.55
   1  -8   3    0.64    0.54
  -1   8  -3    0.43    0.31
  -1   8  -3   -0.12    0.30
   2  -8   3   12.01    1.19
  -2   8  -3   12.56    0.70
   2  -8   3   11.86    0.98
  -2   8  -3   12.69    0.70
   3  -8   3   82.25    3.23
   3  -8   3   86.33    3.53
   4  -8   3  137.73    4.85
   4  -8   3  130.70    4.96
  -5   8  -3  113.19    3.47
   5  -8   3  111.63    4.46
   5  -8   3  113.36    4.38
   6  -8   3   -0.12    0.72
   6  -8   3    0.85    0.35
  -6   8  -3   -0.03    0.38
  -6   8  -3    0.86    0.42
  -7   8  -3    1.10    0.50
   7  -8   3    0.39    0.85
  -7   8  -3    0.40    0.49
  -8   8  -3    4.57    0.73
  -8   8  -3    3.53    0.74
  -9   8  -3    3.53    0.81
  13   7  -3    1.28    1.54
  12   7  -3    3.10    1.41
  12   7  -3    2.71    1.53
  11   7  -3    3.37    1.40
 -11  -7   3    2.26    1.26
  11   7  -3    5.78    1.41
 -10  -7   3   29.92    2.31
  10   7  -3   35.22    2.61
  10   7  -3   34.52    2.51
  -9  -7   3   17.67    1.71
   9   7  -3   17.36    1.76
   9   7  -3   21.00    1.88
   8   7  -3    0.69    0.89
   8   7  -3    1.38    0.84
   8   7  -3    2.28    0.90
  -8  -7   3    0.94    0.78
   7   7  -3    4.99    0.96
  -7  -7   3    5.12    1.01
   7   7  -3    3.88    1.03
   7   7  -3    4.92    0.93
   7   7  -3    3.87    0.90
  -6  -7   3    5.92    0.95
   6   7  -3    6.36    1.03
   6   7  -3    6.09    0.93
   6   7  -3    6.05    0.91
   6   7  -3    7.03    0.95
   5   7  -3   18.25    1.31
   5   7  -3   18.32    1.39
   5   7  -3   18.44    1.37
  -5  -7   3   19.65    1.62
   5   7  -3   18.66    1.46
  -5  -7   3   21.40    1.45
  -4  -7   3    3.50    0.86
   4   7  -3    5.11    0.74
  -4  -7   3    4.24    0.72
   4   7  -3    5.07    0.76
   4   7  -3    4.88    0.73
   4   7  -3    5.10    0.74
   4   7  -3    4.80    0.81
  -4  -7   3    4.80    0.53
  -3  -7   3   17.59    1.19
  -3  -7   3   16.02    0.80
   3   7  -3   14.91    0.95
   3   7  -3   14.63    1.02
   3   7  -3   15.93    1.20
   3   7  -3   14.53    1.06
   3   7  -3   15.12    1.07
  -3  -7   3   15.82    1.30
   3   7  -3   16.68    1.22
   2   7  -3    9.25    0.76
   2   7  -3   10.62    0.71
   2   7  -3   10.25    0.95
   2   7  -3    9.48    0.84
   2   7  -3    9.38    0.72
  -2  -7   3    8.55    0.96
  -2  -7   3    9.98    0.88
   2   7  -3   10.35    0.80
   1   7  -3  125.34    3.44
   1   7  -3  120.81    3.91
  -1  -7   3  116.46    4.24
   1   7  -3  113.76    3.90
  -1  -7   3  117.29    3.70
   1   7  -3  116.09    3.39
   1   7  -3  114.27    3.36
   0  -7   3   71.71    2.98
   0   7  -3   73.00    2.55
   0  -7   3   75.15    2.46
   0   7  -3   73.65    2.57
   0  -7   3   77.59    2.46
  -1   7  -3  115.21    3.66
   1  -7   3  119.91    3.51
   1  -7   3  117.99    3.50
   1  -7   3  118.18    4.26
  -1   7  -3  118.31    3.68
  -2   7  -3   88.75    2.75
   2  -7   3   83.96    3.41
  -2   7  -3   87.88    2.75
   2  -7   3   90.64    2.62
   3  -7   3    5.86    0.91
   3  -7   3    5.03    0.41
  -3   7  -3    5.65    0.44
  -3   7  -3    5.41    0.45
  -4   7  -3   29.48    1.11
   4  -7   3   29.03    1.78
  -4   7  -3   27.62    1.08
   4  -7   3   31.01    1.70
  -5   7  -3   26.43    1.16
   5  -7   3   28.13    1.75
  -5   7  -3   25.82    1.12
  -6   7  -3    4.92    0.60
  -6   7  -3    5.77    0.64
   6  -7   3    6.69    1.07
   7  -7   3   11.59    1.39
  -7   7  -3   10.98    0.94
  -7   7  -3   10.52    0.96
   8  -7   3    3.34    0.67
  -8   7  -3    3.92    0.72
  -8   7  -3    3.68    0.79
   9  -7   3   14.40    1.20
  -9   7  -3   15.38    1.33
 -10   7  -3    0.13    0.72
  10  -7   3    0.42    0.70
  13   6  -3   -0.25    1.52
  12   6  -3   -1.18    1.19
  12   6  -3    0.91    1.19
  11   6  -3   11.60    1.76
  11   6  -3   12.63    1.85
 -11  -6   3   11.19    1.57
 -10  -6   3    0.52    0.99
  10   6  -3    0.56    1.01
  10   6  -3    0.98    1.03
   9   6  -3   40.47    2.49
   9   6  -3   36.67    2.37
   9   6  -3   38.38    2.48
  -9  -6   3   37.43    2.32
  -8  -6   3   14.07    1.45
   8   6  -3   12.80    1.38
   8   6  -3   14.62    1.51
   8   6  -3   13.56    1.48
   7   6  -3   10.60    1.31
  -7  -6   3   12.86    1.23
   7   6  -3   13.71    1.34
   7   6  -3   12.34    1.24
   7   6  -3   13.45    1.31
   6   6  -3   41.57    2.29
   6   6  -3   44.86    2.20
   6   6  -3   43.65    2.23
   6   6  -3   46.37    2.22
  -6  -6   3   44.28    2.20
   5   6  -3   28.28    1.57
   5   6  -3   27.10    1.60
  -5  -6   3   28.91    1.65
  -5  -6   3   31.88    1.50
   5   6  -3   27.53    1.77
   5   6  -3   26.66    1.62
  -4  -6   3    0.55    0.58
   4   6  -3    0.34    0.56
   4   6  -3   -0.22    0.28
   4   6  -3    0.12    0.46
  -4  -6   3    0.69    0.52
   4   6  -3    3.00    0.60
  -4  -6   3    0.63    0.50
  -4  -6   3    1.28    0.40
   4   6  -3    0.29    0.43
   4   6  -3    0.63    0.51
   3   6  -3   70.16    2.43
  -3  -6   3   63.92    2.74
   3   6  -3   66.97    2.61
   3   6  -3   63.40    2.44
  -3  -6   3   69.44    2.29
   3   6  -3   65.00    2.43
  -3  -6   3   67.84    2.52
   3   6  -3   65.37    2.40
   3   6  -3   64.81    2.64
  -3  -6   3   62.21    2.48
   2   6  -3   77.76    2.72
   2   6  -3   74.49    2.44
  -2  -6   3   70.87    2.88
   2   6  -3   70.73    2.50
   2   6  -3   70.06    2.45
  -2  -6   3   72.36    2.55
   2   6  -3   72.86    2.71
   1   6  -3  142.68    4.15
   1   6  -3  148.46    4.54
   1   6  -3  139.19    4.53
   1   6  -3  144.30    4.12
   1   6  -3  140.68    4.27
  -1  -6   3  137.10    4.78
  -1  -6   3  143.25    4.32
   0   6  -3    0.88    0.33
   0  -6   3    1.14    0.33
   0  -6   3    0.44    0.45
   0  -6   3    0.96    0.32
   0   6  -3    0.74    0.31
   1  -6   3    3.50    0.65
   1  -6   3    3.73    0.39
   1  -6   3    4.10    0.38
  -1   6  -3    3.87    0.41
  -1   6  -3    4.15    0.41
  -2   6  -3  416.50   12.06
   2  -6   3  426.63   11.50
  -2   6  -3  426.55   12.06
   2  -6   3  407.96   12.53
   2  -6   3  431.24   11.57
  -3   6  -3   79.28    2.46
   3  -6   3   77.67    3.12
  -3   6  -3   80.36    2.48
  -4   6  -3  175.63    5.25
  -4   6  -3  179.32    5.27
  -5   6  -3   36.67    1.45
  -5   6  -3   35.95    1.42
   5  -6   3   34.73    1.95
  -6   6  -3   11.57    0.88
  -6   6  -3    9.83    0.83
   6  -6   3   11.34    1.25
  -7   6  -3    7.75    0.78
   7  -6   3    6.45    1.13
  -7   6  -3    8.96    0.85
  -8   6  -3   28.34    1.67
  -8   6  -3   29.22    1.65
  -9   6  -3   22.75    1.60
   9  -6   3   22.61    1.51
  10  -6   3   13.62    1.27
 -10   6  -3   12.91    1.36
 -11   6  -3    1.67    0.99
  11  -6   3   -0.23    0.78
  12  -6   3    1.31    0.95
  13   5  -3    3.08    1.64
 -12  -5   3    0.00    1.14
  12   5  -3   -0.92    1.27
  11   5  -3    1.71    1.13
 -11  -5   3    0.58    1.01
  11   5  -3    2.33    1.27
  10   5  -3   20.14    1.95
  10   5  -3   16.97    1.83
 -10  -5   3   15.76    1.61
  10   5  -3   18.09    1.75
  -9  -5   3    0.87    0.81
   9   5  -3    0.20    0.86
   9   5  -3    0.33    0.86
   9   5  -3   -1.81    0.79
   8   5  -3   45.61    2.52
   8   5  -3   42.37    2.35
  -8  -5   3   40.18    2.27
   8   5  -3   41.10    2.38
   7   5  -3    4.07    0.87
   7   5  -3    3.07    0.79
   7   5  -3    2.81    0.76
  -7  -5   3    3.45    0.81
   6   5  -3   22.13    1.62
  -6  -5   3   20.03    1.45
   6   5  -3   21.64    1.58
   6   5  -3   19.98    1.45
  -6  -5   3   20.65    1.54
   6   5  -3   19.93    1.46
  -6  -5   3   24.01    1.47
  -5  -5   3  136.98    4.75
   5   5  -3  134.45    4.52
  -5  -5   3  138.29    4.53
   5   5  -3  141.27    4.80
   5   5  -3  132.07    4.55
   5   5  -3  138.93    4.83
   5   5  -3  129.14    4.59
  -5  -5   3  133.63    4.57
   4   5  -3   23.90    1.40
   4   5  -3   21.03    1.27
  -4  -5   3   22.72    1.36
  -4  -5   3   22.23    1.15
   4   5  -3   20.95    1.35
   4   5  -3   23.14    1.31
   4   5  -3   21.09    1.27
   4   5  -3   22.43    1.26
  -4  -5   3   19.91    1.40
  -4  -5   3   21.77    1.34
   3   5  -3   21.34    1.14
   3   5  -3   21.19    1.13
   3   5  -3   19.92    1.12
  -3  -5   3   20.03    1.29
   3   5  -3   19.83    1.14
  -3  -5   3   18.42    1.16
   3   5  -3   17.09    1.16
  -3  -5   3   19.40    1.17
  -3  -5   3   20.93    0.99
   2   5  -3   24.58    1.11
   2   5  -3   22.48    1.08
   2   5  -3   21.33    1.06
   2   5  -3   24.82    1.23
  -2  -5   3   23.84    1.15
  -2  -5   3   21.61    1.13
   2   5  -3   22.41    1.21
  -2  -5   3   21.66    1.31
   2   5  -3   23.70    1.38
   2   5  -3   24.13    1.14
   1   5  -3   92.15    2.92
   1   5  -3   95.46    3.10
   1   5  -3   99.58    3.36
   1   5  -3   93.10    2.82
   1   5  -3   89.83    3.08
   1   5  -3   95.85    2.84
   1   5  -3   91.06    2.85
  -1  -5   3   90.89    2.94
  -1  -5   3   89.19    3.30
   0   5  -3   54.06    1.95
   0  -5   3   56.32    1.87
   0   5  -3   57.89    2.28
   0   5  -3   57.82    1.97
   0   5  -3   55.86    1.81
   0  -5   3   55.63    1.87
  -1   5  -3  108.42    3.39
  -1   5  -3  109.84    3.39
   1  -5   3  102.78    3.78
   1  -5   3  114.88    3.24
   1  -5   3  114.92    3.25
   2  -5   3  291.93    7.92
   2  -5   3  294.79    7.97
  -2   5  -3  291.73    8.31
  -2   5  -3  282.32    8.30
   2  -5   3  279.69    8.75
   3  -5   3  201.93    5.74
  -3   5  -3  205.34    6.00
  -3   5  -3  208.87    6.01
  -4   5  -3    2.20    0.36
   4  -5   3    3.55    0.39
  -4   5  -3    2.55    0.36
  -5   5  -3   18.75    0.99
  -5   5  -3   17.80    0.95
   5  -5   3   17.41    1.40
  -6   5  -3   22.17    1.15
   6  -5   3   15.90    1.52
  -6   5  -3   19.71    1.13
  -7   5  -3    0.82    0.49
  -7   5  -3    1.58    0.53
   7  -5   3    0.80    0.70
   8  -5   3    5.83    1.18
  -8   5  -3    5.74    0.85
  -8   5  -3    4.11    0.73
  -9   5  -3    0.52    0.70
 -10   5  -3    8.22    1.12
  10  -5   3    6.62    1.05
  11  -5   3    9.32    1.25
 -11   5  -3    7.77    1.27
  12  -5   3   -0.11    0.90
  13   4  -3   -1.40    1.38
  12   4  -3    0.03    1.14
 -12  -4   3    3.49    1.18
  11   4  -3   -0.51    0.89
  11   4  -3   -0.24    1.04
  11   4  -3    1.87    1.08
 -11  -4   3    0.46    0.87
  10   4  -3    9.98    1.52
  10   4  -3    7.58    1.35
  10   4  -3    7.17    1.29
 -10  -4   3    5.58    1.18
   9   4  -3    6.97    1.21
   9   4  -3    4.21    1.07
  -9  -4   3    4.52    1.01
   9   4  -3    4.64    1.04
   8   4  -3    0.54    0.70
   8   4  -3    0.27    0.77
  -8  -4   3    0.10    0.62
   8   4  -3    0.43    0.64
   7   4  -3   20.19    1.52
  -7  -4   3   19.46    1.48
   7   4  -3   22.69    1.59
  -7  -4   3   22.53    1.62
   7   4  -3   22.21    1.60
   6   4  -3   17.18    1.32
   6   4  -3   16.89    1.45
   6   4  -3   15.68    1.36
  -6  -4   3   15.87    1.27
   6   4  -3   18.27    1.34
  -6  -4   3   17.36    1.31
  -6  -4   3   18.72    1.39
   5   4  -3    7.76    0.88
   5   4  -3    8.48    0.85
  -5  -4   3    7.01    0.87
  -5  -4   3    7.77    0.77
   5   4  -3    7.99    0.87
   5   4  -3    8.22    0.96
  -5  -4   3    7.13    0.85
  -4  -4   3   22.77    1.44
   4   4  -3   25.63    1.35
   4   4  -3   27.11    1.47
  -4  -4   3   25.36    1.35
  -4  -4   3   26.47    1.28
   4   4  -3   24.80    1.43
  -4  -4   3   28.18    1.46
   4   4  -3   27.24    1.39
   4   4  -3   25.61    1.37
   3   4  -3  297.28    8.83
   3   4  -3  291.65    8.36
  -3  -4   3  285.03    8.73
   3   4  -3  308.22    8.43
   3   4  -3  292.97    8.49
  -3  -4   3  294.13    8.70
   3   4  -3  280.97    8.45
  -3  -4   3  281.99    8.82
   3   4  -3  283.25    8.78
  -3  -4   3  296.24    8.46
   3   4  -3  289.65    8.81
   2   4  -3   42.73    1.56
   2   4  -3   41.58    1.56
   2   4  -3   41.99    1.67
  -2  -4   3   39.58    1.61
  -2  -4   3   39.37    1.77
  -2  -4   3   38.93    1.59
   2   4  -3   40.85    1.58
   2   4  -3   42.45    1.71
   2   4  -3   39.82    1.77
   2   4  -3   37.80    1.56
   1   4  -3  208.17    6.16
   1   4  -3  209.29    5.81
   1   4  -3  200.62    5.90
  -1  -4   3  206.86    5.91
  -1  -4   3  201.73    6.06
   1   4  -3  202.39    6.16
  -1  -4   3  200.25    6.30
   1   4  -3  198.30    5.85
   1   4  -3  208.89    6.31
   0   4  -3   57.94    1.94
   0   4  -3   54.24    1.93
   0  -4   3   58.65    2.21
   0  -4   3   57.82    1.87
   0  -4   3   56.41    1.85
   0   4  -3   55.08    1.73
   0   4  -3   54.47    1.81
   0   4  -3   57.11    1.72
  -1   4  -3  412.57   12.09
  -1   4  -3  432.91   12.11
   1  -4   3  414.15   12.32
   1  -4   3  429.19   11.56
   1  -4   3  427.66   11.63
  -1   4  -3  424.35   11.70
  -2   4  -3  354.30   10.08
  -2   4  -3  348.51   10.07
   2  -4   3  352.08    9.68
  -3   4  -3  171.27    5.05
  -3   4  -3  167.72    5.03
   3  -4   3  172.56    4.85
  -4   4  -3   16.04    0.80
  -4   4  -3   13.64    0.77
   4  -4   3   15.29    0.79
   5  -4   3   77.76    2.56
  -5   4  -3   75.57    2.62
  -5   4  -3   75.77    2.61
   6  -4   3    0.34    0.65
  -6   4  -3   -0.20    0.38
  -6   4  -3    0.86    0.43
  -7   4  -3    1.71    0.58
  -7   4  -3    1.12    0.26
   7  -4   3    1.43    0.76
  -7   4  -3    1.33    0.52
  -8   4  -3    2.02    0.33
  -8   4  -3    2.71    0.72
  -8   4  -3    1.14    0.62
   8  -4   3    1.84    0.93
  -9   4  -3    5.12    0.92
 -10   4  -3   -0.07    0.67
  10  -4   3   -0.26    0.68
  11  -4   3    2.34    0.92
 -11   4  -3    2.70    1.03
  12  -4   3    0.15    0.85
 -12   4  -3    0.32    1.01
  13  -4   3    0.35    0.97
  13   3  -3   -0.58    1.38
 -12  -3   3    4.36    1.23
  12   3  -3    3.17    1.41
  11   3  -3    2.50    1.08
  11   3  -3    5.11    1.35
 -11  -3   3    4.66    1.15
  10   3  -3    8.65    1.37
 -10  -3   3   10.06    1.31
  10   3  -3    9.29    1.42
  10   3  -3    9.67    1.40
   9   3  -3   22.54    1.88
   9   3  -3   21.42    1.76
   9   3  -3   23.26    1.83
  -9  -3   3   23.28    1.74
  -8  -3   3    1.29    0.71
  -8  -3   3    0.23    0.60
   8   3  -3    0.12    0.67
   8   3  -3    0.17    0.59
   8   3  -3    1.29    0.71
   7   3  -3    0.40    0.58
   7   3  -3    0.60    0.60
  -7  -3   3   -1.32    0.49
   7   3  -3    0.37    0.62
  -7  -3   3    0.71    0.63
  -6  -3   3   10.62    0.99
  -6  -3   3   11.44    1.06
  -6  -3   3   12.75    1.18
   6   3  -3   12.08    1.09
   6   3  -3    9.47    0.97
   6   3  -3   12.53    1.15
   6   3  -3   11.24    1.10
   5   3  -3  252.93    7.87
   5   3  -3  243.50    7.56
  -5  -3   3  264.27    7.86
  -5  -3   3  245.67    7.83
  -5  -3   3  239.08    7.50
   5   3  -3  251.23    7.51
   5   3  -3  250.35    7.65
   4   3  -3   28.20    1.43
  -4  -3   3   29.33    1.40
   4   3  -3   28.98    1.48
  -4  -3   3   26.31    1.34
  -4  -3   3   28.07    1.44
   4   3  -3   29.16    1.42
   4   3  -3   28.64    1.43
   4   3  -3   27.26    1.39
   4   3  -3   26.39    1.48
  -3  -3   3    9.20    0.84
   3   3  -3    8.34    0.77
  -3  -3   3    9.64    0.73
   3   3  -3    9.68    0.83
   3   3  -3   10.58    0.88
  -3  -3   3   12.10    0.92
  -3  -3   3    9.75    0.83
   3   3  -3    9.50    0.82
   3   3  -3    7.97    0.76
   3   3  -3   10.17    0.87
   3   3  -3   10.43    0.79
   2   3  -3  483.35   13.76
   2   3  -3  491.73   14.26
  -2  -3   3  493.82   14.22
   2   3  -3  497.56   13.62
  -2  -3   3  476.89   13.70
   2   3  -3  489.79   13.76
   2   3  -3  512.11   13.69
  -2  -3   3  494.52   14.21
   2   3  -3  497.67   14.18
   1   3  -3  786.46   21.08
   1   3  -3  772.74   21.33
  -1  -3   3  762.90   21.97
  -1  -3   3  793.61   21.25
   1   3  -3  765.52   22.04
  -1  -3   3  755.34   21.92
   1   3  -3  783.48   22.03
   1   3  -3  788.19   21.91
   1   3  -3  768.55   21.25
   1   3  -3  791.66   21.19
   0  -3   3  217.18    6.52
   0   3  -3  227.23    6.61
   0   3  -3  221.10    6.61
   0  -3   3  213.15    6.74
   0   3  -3  222.82    6.37
   0   3  -3  221.35    6.31
   0   3  -3  226.27    6.28
   0  -3   3  234.17    6.33
   0  -3   3  225.75    6.35
   0   3  -3  228.64    6.26
   0   3  -3  233.34    6.77
   0  -3   3  228.91    6.39
   1  -3   3   11.22    0.60
  -1   3  -3   10.57    0.58
  -1   3  -3   11.83    0.55
  -1   3  -3   11.16    0.59
   1  -3   3   11.22    0.57
   1  -3   3   12.14    0.58
  -1   3  -3   10.97    0.41
  -2   3  -3  120.54    3.58
  -2   3  -3  116.12    3.38
  -2   3  -3  116.06    3.56
   2  -3   3  119.88    3.45
   2  -3   3  119.62    3.43
  -3   3  -3  197.42    5.42
  -3   3  -3  187.24    5.43
  -3   3  -3  195.25    5.71
  -3   3  -3  191.87    5.69
   3  -3   3  192.45    5.49
   3  -3   3  195.11    5.49
  -4   3  -3  381.67   11.00
  -4   3  -3  373.53   10.97
  -4   3  -3  370.46   10.51
   4  -3   3  381.02   10.60
  -4   3  -3  392.84   10.50
  -5   3  -3   11.61    0.69
  -5   3  -3   11.28    0.68
  -5   3  -3   11.68    0.85
   5  -3   3   11.05    0.80
  -5   3  -3   11.13    0.79
  -6   3  -3   16.84    1.10
  -6   3  -3   16.00    1.06
  -6   3  -3   14.24    0.84
  -6   3  -3   17.83    0.90
   6  -3   3   18.94    1.13
   7  -3   3   24.83    1.78
  -7   3  -3   26.39    1.24
  -7   3  -3   28.46    1.58
  -7   3  -3   24.84    1.48
   8  -3   3   55.92    2.93
  -8   3  -3   56.72    2.57
  -8   3  -3   59.25    2.17
  -8   3  -3   58.22    2.62
  -9   3  -3   -0.17    0.45
  -9   3  -3   -0.13    0.65
 -10   3  -3    7.03    1.11
 -10   3  -3    5.75    0.73
  11  -3   3    3.86    1.00
 -11   3  -3    3.74    1.11
 -12   3  -3    1.01    1.07
  12  -3   3   -0.61    0.83
  13  -3   3   -0.24    0.97
  13   2  -3    0.11    1.36
  12   2  -3   11.73    1.73
 -12  -2   3   12.78    1.56
  11   2  -3   30.50    2.34
 -11  -2   3   31.40    2.17
  11   2  -3   30.22    2.29
  10   2  -3    1.16    0.92
  10   2  -3    0.20    1.01
 -10  -2   3    1.30    0.84
  10   2  -3    1.55    1.01
  -9  -2   3   19.50    1.78
  -9  -2   3   19.21    1.58
   9   2  -3   20.62    1.74
   9   2  -3   22.19    1.81
   9   2  -3   22.82    1.85
   8   2  -3    0.99    0.74
   8   2  -3    0.25    0.68
  -8  -2   3    0.24    0.66
   8   2  -3   -0.05    0.63
  -8  -2   3    0.54    0.64
   7   2  -3   57.73    2.62
   7   2  -3   55.52    2.53
   7   2  -3   55.06    2.50
  -7  -2   3   57.51    2.63
  -7  -2   3   53.91    2.40
  -6  -2   3  232.46    7.36
   6   2  -3  235.69    7.35
  -6  -2   3  219.25    6.96
  -6  -2   3  232.68    7.38
   6   2  -3  223.92    7.05
   6   2  -3  222.68    7.16
   6   2  -3  221.85    6.99
   5   2  -3    1.11    0.52
   5   2  -3    1.17    0.51
  -5  -2   3    1.00    0.49
  -5  -2   3    0.35    0.47
   5   2  -3    0.14    0.48
   5   2  -3    1.63    0.53
  -5  -2   3    0.88    0.47
  -5  -2   3    0.82    0.46
   4   2  -3   40.38    1.81
   4   2  -3   42.52    1.84
   4   2  -3   39.02    1.77
   4   2  -3   41.02    1.86
  -4  -2   3   39.59    1.80
  -4  -2   3   43.17    1.79
   4   2  -3   41.85    1.77
  -4  -2   3   38.49    1.73
  -4  -2   3   44.65    1.87
   3   2  -3 2557.94   68.34
  -3  -2   3 2457.98   68.32
   3   2  -3 2380.90   65.99
  -3  -2   3 2419.36   67.56
   3   2  -3 2500.31   67.53
   3   2  -3 2469.45   65.57
  -3  -2   3 2405.79   65.92
   3   2  -3 2380.20   68.33
  -3  -2   3 2395.14   68.32
   3   2  -3 2404.93   66.22
  -3  -2   3 2462.62   69.32
   2   2  -3  608.57   16.30
   2   2  -3  569.67   16.42
   2   2  -3  605.27   16.88
   2   2  -3  624.51   16.39
  -2  -2   3  594.30   17.00
  -2  -2   3  580.95   16.88
   2   2  -3  578.30   17.00
   2   2  -3  590.12   17.00
  -2  -2   3  603.23   17.00
   2   2  -3  588.15   16.47
  -2  -2   3  587.52   16.39
   1   2  -3   14.34    0.83
   1   2  -3   15.30    0.80
   1   2  -3   15.82    0.78
   1   2  -3   17.01    0.82
  -1  -2   3   14.62    0.75
   1   2  -3   14.75    0.76
  -1  -2   3   14.70    0.79
   1   2  -3   15.52    0.74
  -1  -2   3   15.05    0.79
   0  -2   3  774.19   21.58
   0  -2   3  812.44   21.44
   0  -2   3  791.78   21.66
   0   2  -3  804.26   22.40
   0   2  -3  776.85   22.40
   0   2  -3  784.12   21.70
   0  -2   3  789.31   22.36
   0   2  -3  784.42   21.60
   0   2  -3  820.92   21.45
   0   2  -3  799.51   22.23
   0  -2   3  784.66   22.25
  -1   2  -3  661.35   18.32
  -1   2  -3  680.40   18.28
  -1   2  -3  668.51   18.39
   1  -2   3  654.68   18.91
   1  -2   3  684.12   18.37
   1  -2   3  686.10   18.15
   1  -2   3  673.29   18.30
  -1   2  -3  653.58   18.98
   1  -2   3  670.14   18.94
  -1   2  -3  671.91   18.98
   1  -2   3  677.32   18.95
   2  -2   3   34.32    1.19
  -2   2  -3   32.42    1.22
  -2   2  -3   35.07    1.07
  -2   2  -3   32.80    1.23
  -2   2  -3   33.64    1.06
  -2   2  -3   32.38    1.16
   2  -2   3   34.99    1.22
  -2   2  -3   34.39    1.24
  -3   2  -3    3.23    0.34
  -3   2  -3    2.72    0.23
  -3   2  -3    3.00    0.27
   3  -2   3    3.19    0.35
  -3   2  -3    2.55    0.34
  -3   2  -3    2.13    0.28
  -3   2  -3    3.05    0.36
  -4   2  -3   62.80    2.16
  -4   2  -3   59.39    1.99
  -4   2  -3   62.42    1.98
  -4   2  -3   60.62    1.82
   4  -2   3   62.17    2.08
  -4   2  -3   58.88    1.82
  -4   2  -3   56.39    2.10
  -5   2  -3    6.56    0.46
  -5   2  -3    5.34    0.58
  -5   2  -3    6.62    0.56
   5  -2   3    5.82    0.59
  -5   2  -3    6.24    0.45
  -5   2  -3    5.91    0.54
  -5   2  -3    5.87    0.60
  -6   2  -3   16.43    0.97
  -6   2  -3   18.08    1.15
  -6   2  -3   15.96    1.01
   6  -2   3   16.23    1.06
  -6   2  -3   17.51    0.78
  -6   2  -3   15.71    1.07
  -6   2  -3   15.31    0.76
  -7   2  -3   31.29    1.63
  -7   2  -3   30.55    1.19
  -7   2  -3   33.10    1.73
  -7   2  -3   30.36    1.47
  -7   2  -3   30.07    1.20
   7  -2   3   29.83    1.92
   8  -2   3   35.08    2.27
  -8   2  -3   40.49    1.79
  -8   2  -3   39.37    1.45
  -8   2  -3   40.64    1.44
  -8   2  -3   36.55    2.03
  -9   2  -3   99.96    3.46
  -9   2  -3   97.72    2.93
  -9   2  -3   94.32    3.90
   9  -2   3   94.19    4.26
 -10   2  -3    5.24    0.83
 -10   2  -3    7.16    1.21
  11  -2   3    2.13    0.95
 -11   2  -3    1.42    0.95
 -11   2  -3    0.23    0.66
 -12   2  -3    0.73    1.08
  12  -2   3    1.38    0.97
  13  -2   3    0.61    1.01
 -13   2  -3    0.30    1.17
  13   1  -3    5.03    1.62
  12   1  -3    1.29    1.28
 -12  -1   3    0.14    0.98
 -11  -1   3   24.22    1.90
  11   1  -3   21.01    2.08
 -10  -1   3   51.37    2.63
 -10  -1   3   51.11    2.98
  10   1  -3   53.99    2.96
  10   1  -3   54.29    2.94
   9   1  -3    1.65    0.84
  -9  -1   3   -0.83    0.59
   9   1  -3    0.04    0.75
   9   1  -3    1.08    0.76
  -9  -1   3    0.71    0.71
   8   1  -3  101.40    3.88
   8   1  -3  101.41    3.98
   8   1  -3   94.08    3.81
  -8  -1   3  100.88    4.02
  -8  -1   3   94.08    3.66
   7   1  -3    2.64    0.75
  -7  -1   3    2.33    0.71
   7   1  -3    2.07    0.66
   7   1  -3    1.73    0.68
  -7  -1   3    2.49    0.69
  -6  -1   3    0.80    0.56
  -6  -1   3    0.32    0.45
   6   1  -3    0.02    0.46
   6   1  -3    0.18    0.50
   6   1  -3    0.26    0.51
   6   1  -3   -0.05    0.46
  -6  -1   3   -0.30    0.46
   5   1  -3  623.91   17.71
  -5  -1   3  651.13   18.58
   5   1  -3  608.62   17.66
  -5  -1   3  610.23   17.55
   5   1  -3  619.76   17.51
  -5  -1   3  619.95   18.27
   5   1  -3  626.71   18.22
  -5  -1   3  659.15   18.34
  -4  -1   3  189.71    5.88
   4   1  -3  196.78    5.89
   4   1  -3  193.11    6.00
   4   1  -3  193.08    5.94
  -4  -1   3  199.21    6.18
  -4  -1   3  203.80    6.21
   4   1  -3  206.17    6.18
   4   1  -3  191.64    6.12
  -4  -1   3  193.76    6.22
   3   1  -3  285.36    8.29
  -3  -1   3  279.77    8.36
  -3  -1   3  271.81    8.34
  -3  -1   3  281.38    8.46
   3   1  -3  278.01    8.00
  -3  -1   3  271.26    8.02
   3   1  -3  278.30    8.34
  -3  -1   3  292.96    8.13
   3   1  -3  274.44    8.07
   3   1  -3  285.75    8.35
   3   1  -3  273.76    8.09
   2   1  -3  279.83    7.91
   2   1  -3  274.51    7.99
  -2  -1   3  273.09    7.95
   2   1  -3  275.90    8.25
   2   1  -3  271.98    7.99
  -2  -1   3  274.80    8.18
  -2  -1   3  282.26    7.99
   2   1  -3  288.87    7.95
  -2  -1   3  291.02    8.03
   2   1  -3  277.90    8.17
  -2  -1   3  283.57    8.27
   2   1  -3  284.67    8.26
  -2  -1   3  282.77    8.27
   1   1  -3   37.07    1.42
   1   1  -3   36.82    1.47
  -1  -1   3   37.35    1.46
   1   1  -3   39.59    1.41
   1   1  -3   40.83    1.44
   1   1  -3   36.12    1.47
   1   1  -3   37.09    1.47
  -1  -1   3   41.18    1.47
  -1  -1   3   40.27    1.47
  -1  -1   3   36.00    1.47
  -1  -1   3   35.91    1.40
  -1  -1   3   36.54    1.45
   0   1  -3    7.32    0.49
   0   1  -3    7.19    0.48
   0   1  -3    6.95    0.51
   0   1  -3    7.12    0.51
   0  -1   3    7.11    0.47
   0  -1   3    7.09    0.47
   0  -1   3    7.30    0.52
   0  -1   3    7.34    0.47
   0  -1   3    6.45    0.46
   0  -1   3    7.31    0.50
   0   1  -3    9.08    0.49
   0   1  -3    6.97    0.47
  -1   1  -3 1095.66   30.64
   1  -1   3 1171.30   30.47
  -1   1  -3 1113.78   30.51
   1  -1   3 1099.73   30.48
   1  -1   3 1107.66   31.57
  -1   1  -3 1169.76   31.63
   1  -1   3 1111.02   30.58
  -1   1  -3 1085.34   31.60
   1  -1   3 1164.71   30.25
  -2   1  -3  552.99   16.09
   2  -1   3  563.70   15.53
  -2   1  -3  578.88   16.12
   2  -1   3  573.56   15.59
  -2   1  -3  576.85   16.12
  -2   1  -3  562.72   15.50
  -2   1  -3  557.53   15.59
   2  -1   3  568.41   16.06
  -3   1  -3   69.04    2.14
  -3   1  -3   65.33    2.27
   3  -1   3   68.20    2.23
  -3   1  -3   68.32    2.21
  -3   1  -3   70.05    2.31
   3  -1   3   67.91    2.22
  -3   1  -3   68.85    2.12
  -4   1  -3  161.50    4.74
  -4   1  -3  167.38    4.77
  -4   1  -3  157.63    4.84
  -4   1  -3  166.94    5.08
   4  -1   3  162.92    4.90
  -4   1  -3  174.09    4.87
  -4   1  -3  158.35    5.04
  -5   1  -3   41.64    1.61
  -5   1  -3   41.63    1.51
  -5   1  -3   42.23    1.53
  -5   1  -3   39.61    1.71
  -5   1  -3   42.58    1.54
  -5   1  -3   38.80    1.70
   5  -1   3   42.60    1.70
  -5   1  -3   39.08    1.60
  -6   1  -3   -0.01    0.27
  -6   1  -3   -0.07    0.32
   6  -1   3    0.09    0.38
  -6   1  -3    0.44    0.40
  -6   1  -3    0.48    0.39
  -6   1  -3   -0.21    0.28
  -6   1  -3    0.00    0.34
  -6   1  -3   -0.13    0.35
  -7   1  -3    0.12    0.44
   7  -1   3   -0.12    0.44
  -7   1  -3   -0.19    0.32
  -7   1  -3    0.38    0.40
  -7   1  -3    0.75    0.38
  -7   1  -3   -0.07    0.40
  -7   1  -3   -0.03    0.45
   7  -1   3   -0.35    0.56
   8  -1   3  147.02    5.62
  -8   1  -3  151.42    5.29
  -8   1  -3  150.53    4.67
  -8   1  -3  155.84    4.99
   9  -1   3   10.29    1.46
  -9   1  -3   12.90    1.19
  -9   1  -3   14.15    1.40
  -9   1  -3   11.74    0.96
 -10   1  -3    3.20    0.82
 -10   1  -3    1.14    0.88
 -10   1  -3    2.54    0.67
 -11   1  -3   39.41    1.73
 -11   1  -3   38.80    2.14
 -11   1  -3   39.61    2.58
  11  -1   3   39.31    2.36
 -12   1  -3    1.02    0.73
  12  -1   3    1.70    1.08
 -12   1  -3   -0.18    0.94
 -13   1  -3   -0.55    1.16
  13  -1   3    2.26    1.15
  13   0  -3    0.63    1.36
  12   0  -3    1.04    1.26
 -12   0   3    2.66    1.03
 -11   0   3   14.30    1.42
  11   0  -3   11.63    1.66
  10   0  -3   43.88    2.65
 -10   0   3   48.67    2.89
 -10   0   3   44.45    2.35
   9   0  -3   28.09    2.01
  -9   0   3   32.05    2.16
  -9   0   3   29.96    1.77
   9   0  -3   29.86    1.96
   8   0  -3    3.88    0.86
  -8   0   3    4.06    0.83
   8   0  -3    5.29    0.90
  -8   0   3    4.71    0.97
   8   0  -3    2.73    0.87
   7   0  -3    0.35    0.58
  -7   0   3   -0.15    0.52
   7   0  -3   -0.01    0.54
   7   0  -3   -0.32    0.60
  -7   0   3   -0.10    0.55
   6   0  -3   90.97    3.28
   6   0  -3   87.85    3.30
   6   0  -3   88.67    3.36
  -6   0   3   87.97    3.40
   6   0  -3   88.00    3.25
  -6   0   3   83.17    3.12
  -6   0   3   92.36    3.27
   5   0  -3   98.03    3.52
  -5   0   3  101.23    3.61
  -5   0   3  101.15    3.72
   5   0  -3  100.75    3.47
   5   0  -3  105.49    3.69
  -5   0   3   98.33    3.37
   5   0  -3  100.33    3.44
   5   0  -3  104.28    3.57
  -5   0   3  103.83    3.48
  -4   0   3   42.45    1.73
  -4   0   3   45.02    1.90
   4   0  -3   44.59    1.85
  -4   0   3   43.10    1.87
   4   0  -3   45.73    1.84
  -4   0   3   46.52    1.82
   4   0  -3   43.89    1.79
  -4   0   3   45.44    1.93
   4   0  -3   43.10    1.77
   4   0  -3   46.82    1.91
   3   0  -3  214.45    6.37
   3   0  -3  222.80    6.53
   3   0  -3  215.93    6.30
  -3   0   3  218.05    6.72
  -3   0   3  219.45    6.61
   3   0  -3  210.17    6.38
  -3   0   3  227.17    6.39
  -3   0   3  217.29    6.32
   3   0  -3  214.02    6.55
  -3   0   3  206.92    6.57
  -3   0   3  220.35    6.39
  -2   0   3   11.39    0.73
   2   0  -3   11.95    0.68
   2   0  -3   10.73    0.68
  -2   0   3   12.17    0.70
  -2   0   3   12.36    0.72
   2   0  -3   11.12    0.72
   2   0  -3   11.75    0.69
  -2   0   3   11.73    0.74
   2   0  -3   10.33    0.64
  -2   0   3   11.13    0.70
   2   0  -3   11.03    0.74
  -2   0   3    9.46    0.64
  -1   0   3  385.70   10.23
   1   0  -3  360.50   10.22
  -1   0   3  358.69   10.17
   1   0  -3  384.08   10.19
  -1   0   3  362.51   10.21
  -1   0   3  354.63   10.55
   1   0  -3  380.22   10.57
   1   0  -3  360.96   10.38
   1   0  -3  364.24   10.10
   1   0  -3  356.96   10.54
   1   0  -3  356.12   10.20
  -1   0   3  371.74   10.56
  -1   0   3  359.74   10.40
   0   0  -3 2770.49   77.80
   0   0  -3 2824.27   76.27
   0   0  -3 2764.84   75.31
   0   0   3 2896.01   75.31
   0   0   3 2841.32   78.26
   0   0  -3 2666.67   78.29
   0   0  -3 2739.12   75.05
   0   0   3 2793.60   75.69
   0   0  -3 2847.40   77.74
   0   0   3 2694.05   75.84
   0   0  -3 2812.66   75.22
   0   0   3 2725.32   77.45
   0   0   3 2797.13   77.87
   1   0   3 9967.48  260.00
   1   0   3 9758.98  269.92
   1   0   3 9529.03  260.57
   1   0   3 9450.25  269.39
  -1   0  -3 9711.00  260.60
  -1   0  -3 9317.45  261.53
   1   0   3 9998.79  261.28
  -1   0  -3 9733.64  260.13
  -1   0  -3 9180.77  269.76
   2   0   3 2708.13   76.42
  -2   0  -3 2676.86   76.65
  -2   0  -3 2663.81   74.14
  -2   0  -3 2627.18   74.28
  -2   0  -3 2730.99   73.47
  -2   0  -3 2789.68   76.52
   2   0   3 2728.89   73.90
   2   0   3 2791.08   73.67
  -2   0  -3 2788.76   76.53
  -3   0  -3    7.33    0.52
  -3   0  -3    6.85    0.58
   3   0   3    6.74    0.56
  -3   0  -3    6.23    0.58
   3   0   3    7.30    0.56
  -3   0  -3    6.24    0.51
  -3   0  -3    6.81    0.57
  -3   0  -3    7.29    0.54
  -4   0  -3    7.08    0.59
  -4   0  -3    6.88    0.56
  -4   0  -3    5.86    0.57
  -4   0  -3    7.21    0.58
  -4   0  -3    6.72    0.58
   4   0   3    6.54    0.59
   4   0   3    6.73    0.58
  -4   0  -3    7.57    0.64
  -5   0  -3   31.71    1.39
  -5   0  -3   29.98    1.29
  -5   0  -3   27.64    1.39
  -5   0  -3   31.24    1.46
   5   0   3   29.08    1.37
  -5   0  -3   29.45    1.29
  -6   0  -3  120.61    4.29
  -6   0  -3  129.70    4.36
  -6   0  -3  124.27    4.02
  -6   0  -3  125.81    4.00
   6   0   3  126.19    4.21
  -6   0  -3  134.89    4.14
   7   0   3   27.15    1.55
  -7   0  -3   24.71    1.56
  -7   0  -3   25.12    1.31
   7   0   3   24.39    1.67
  -7   0  -3   26.24    1.53
   8   0   3  104.45    3.89
  -8   0  -3  101.58    3.92
  -8   0  -3   99.48    3.48
   8   0   3   99.07    4.14
   9   0   3   40.35    2.49
  -9   0  -3   41.94    2.38
  -9   0  -3   39.58    1.96
 -10   0  -3    1.92    0.73
 -10   0  -3    3.93    1.03
 -11   0  -3    0.69    0.98
 -11   0  -3   -0.44    0.66
 -11   0  -3    1.07    0.81
 -12   0  -3    8.99    1.52
  12   0   3    9.05    1.44
 -12   0  -3    9.06    1.22
 -12   0  -3   10.83    1.10
  13   0   3    1.98    1.15
  13  -1  -3    0.74    1.18
 -12   1   3    1.97    0.87
  12  -1  -3    0.51    1.08
 -11   1   3    2.17    0.87
  11  -1  -3    3.05    1.14
 -11   1   3    1.63    1.11
 -10   1   3    8.50    1.35
 -10   1   3    7.40    1.05
  10  -1  -3    9.39    1.34
  -9   1   3    4.53    0.86
   9  -1  -3    4.65    1.01
  -9   1   3    4.44    0.99
   9  -1  -3    3.99    0.96
   8  -1  -3    1.71    0.79
  -8   1   3    2.38    0.82
  -8   1   3    1.59    0.65
   8  -1  -3    1.58    0.73
   8  -1  -3    1.35    0.77
  -7   1   3    0.63    0.60
   7  -1  -3    0.04    0.62
  -7   1   3   -0.56    0.57
   7  -1  -3   -0.67    0.63
   7  -1  -3   -0.19    0.60
  -6   1   3   14.21    1.13
  -6   1   3   17.64    1.28
  -6   1   3   16.42    1.33
   6  -1  -3   16.70    1.30
  -6   1   3   17.35    1.24
   6  -1  -3   18.01    1.24
   6  -1  -3   18.72    1.36
   5  -1  -3   94.96    3.32
  -5   1   3   97.06    3.26
   5  -1  -3   94.99    3.27
  -5   1   3  102.24    3.48
   5  -1  -3   93.23    3.26
  -5   1   3   93.19    3.19
  -5   1   3   98.56    3.60
  -5   1   3   91.33    3.41
   5  -1  -3   91.48    3.33
   4  -1  -3   -0.12    0.34
  -4   1   3    0.11    0.40
  -4   1   3   -0.35    0.28
  -4   1   3    0.40    0.34
   4  -1  -3    0.44    0.34
  -4   1   3    0.06    0.27
   4  -1  -3   -0.24    0.29
  -4   1   3    0.49    0.38
  -4   1   3    0.11    0.34
   4  -1  -3    0.78    0.36
  -3   1   3   49.32    1.82
   3  -1  -3   49.50    1.85
  -3   1   3   53.18    2.07
   3  -1  -3   51.32    1.88
  -3   1   3   55.94    1.91
   3  -1  -3   50.05    1.90
  -3   1   3   53.40    1.89
   3  -1  -3   49.34    1.89
   3  -1  -3   54.56    1.94
  -3   1   3   50.31    1.94
   2  -1  -3  287.82    8.30
  -2   1   3  289.03    8.25
   2  -1  -3  291.15    8.30
   2  -1  -3  289.66    8.55
  -2   1   3  302.90    8.30
   2  -1  -3  294.60    8.41
  -2   1   3  280.56    8.57
  -2   1   3  307.30    8.31
   2  -1  -3  290.26    8.21
   1  -1  -3 1503.31   40.70
  -1   1   3 1503.83   39.30
   1  -1  -3 1421.92   39.46
  -1   1   3 1397.71   40.71
   1  -1  -3 1411.03   40.68
  -1   1   3 1417.41   40.30
   1  -1  -3 1408.58   39.30
   1  -1  -3 1451.26   40.25
   1  -1  -3 1483.14   39.06
  -1   1   3 1501.00   39.44
  -1   1   3 1433.65   39.30
   1  -1  -3 1481.93   39.26
   0  -1  -3  513.42   13.60
   0   1   3  484.75   14.09
   0  -1  -3  490.10   13.88
   0   1   3  487.38   13.91
   0  -1  -3  483.58   13.65
   0   1   3  488.86   13.59
   0   1   3  500.50   14.08
   0   1   3  509.07   13.61
   0  -1  -3  488.26   13.60
   0  -1  -3  494.00   13.49
   0  -1  -3  476.44   14.06
   0   1   3  501.78   13.65
   0  -1  -3  506.56   14.10
   1   1   3 1652.10   44.12
  -1  -1  -3 1599.67   43.97
  -1  -1  -3 1605.70   45.55
   1   1   3 1662.40   43.92
   1   1   3 1627.11   44.00
   1   1   3 1624.82   45.51
  -1  -1  -3 1670.56   43.95
  -1  -1  -3 1613.55   45.54
   1   1   3 1569.27   45.54
  -1  -1  -3 1607.41   44.18
   1   1   3 1640.45   44.01
  -2  -1  -3   97.96    3.37
  -2  -1  -3  105.60    3.37
  -2  -1  -3  107.14    3.24
  -2  -1  -3   95.73    3.36
   2   1   3  109.52    3.40
  -2  -1  -3  106.16    3.28
   2   1   3  109.91    3.30
   2   1   3  111.66    3.37
   2   1   3  111.89    3.26
  -2  -1  -3  113.42    3.29
  -2  -1  -3  113.97    3.30
  -3  -1  -3   11.38    0.76
  -3  -1  -3   10.92    0.73
  -3  -1  -3   12.59    0.72
  -3  -1  -3   10.49    0.69
   3   1   3   11.23    0.75
   3   1   3   11.34    0.72
  -4  -1  -3   61.15    2.31
  -4  -1  -3   64.08    2.21
   4   1   3   63.15    2.30
  -4  -1  -3   67.51    2.26
   4   1   3   62.19    2.28
   5   1   3   70.53    2.59
  -5  -1  -3   76.86    2.59
  -5  -1  -3   70.13    2.50
  -5  -1  -3   67.24    2.60
  -5  -1  -3   72.52    2.49
   5   1   3   71.02    2.60
  -5  -1  -3   65.59    2.62
  -6  -1  -3   92.89    3.34
  -6  -1  -3   85.77    3.24
   6   1   3   89.28    3.24
  -6  -1  -3   86.81    3.04
   6   1   3   85.65    3.18
  -6  -1  -3   92.37    3.12
  -7  -1  -3  115.59    3.90
   7   1   3  113.17    4.12
  -7  -1  -3  122.90    4.28
  -7  -1  -3  112.05    4.17
  -7  -1  -3  121.35    3.99
  -8  -1  -3   40.26    2.14
   8   1   3   39.32    2.17
   8   1   3   38.21    2.30
  -8  -1  -3   40.75    1.92
   9   1   3    3.39    0.96
  -9  -1  -3    5.68    1.03
  -9  -1  -3    5.22    0.84
  10   1   3    3.83    1.17
 -10  -1  -3    5.99    0.90
 -10  -1  -3    3.26    1.01
 -11  -1  -3   -0.58    0.78
 -11  -1  -3    0.08    0.72
 -12  -1  -3   -0.19    0.92
 -12  -1  -3    1.27    0.84
 -12  -1  -3   -0.69    0.76
  12   1   3    0.72    1.00
 -13  -1  -3    2.65    0.97
  13   1   3    1.55    1.15
  14   1   3    2.06    1.30
  13  -2  -3    1.54    1.21
 -12   2   3   11.41    1.75
  12  -2  -3    9.33    1.53
 -11   2   3    1.70    0.75
  11  -2  -3    3.95    1.15
 -11   2   3    3.32    1.21
 -10   2   3    0.34    0.65
 -10   2   3    1.14    0.91
  10  -2  -3   -0.62    0.76
   9  -2  -3   -0.41    0.69
  -9   2   3    0.18    0.58
  -9   2   3    0.92    0.83
   8  -2  -3    5.32    0.95
   8  -2  -3    5.42    0.92
  -8   2   3    3.95    0.93
  -8   2   3    4.43    0.76
   7  -2  -3   -0.48    0.61
   7  -2  -3   -0.08    0.58
  -7   2   3    0.46    0.65
  -7   2   3   -0.24    0.52
   7  -2  -3   -0.76    0.56
   6  -2  -3  530.05   15.33
  -6   2   3  555.82   15.97
   6  -2  -3  530.83   15.22
  -6   2   3  560.87   15.32
  -6   2   3  523.36   15.91
   6  -2  -3  542.20   15.45
  -6   2   3  528.92   15.11
  -5   2   3    4.64    0.55
   5  -2  -3    2.97    0.58
  -5   2   3    2.92    0.59
  -5   2   3    1.71    0.55
   5  -2  -3    3.58    0.61
  -5   2   3    3.28    0.53
  -5   2   3    3.46    0.62
   5  -2  -3    3.23    0.58
  -4   2   3  344.30    9.78
  -4   2   3  349.02   10.23
   4  -2  -3  336.79    9.75
  -4   2   3  326.96   10.18
  -4   2   3  339.82    9.73
   4  -2  -3  342.08    9.88
  -4   2   3  358.78    9.84
  -4   2   3  354.29   10.55
   4  -2  -3  341.75    9.85
   3  -2  -3    5.22    0.51
   3  -2  -3    5.68    0.54
  -3   2   3    5.96    0.54
  -3   2   3    6.68    0.61
   3  -2  -3    5.93    0.54
  -3   2   3    6.01    0.53
  -3   2   3    5.22    0.53
  -3   2   3    5.36    0.59
  -3   2   3    7.00    0.55
   3  -2  -3    5.85    0.53
  -2   2   3   83.65    2.88
   2  -2  -3   84.73    2.83
  -2   2   3   93.72    2.93
   2  -2  -3   85.03    2.75
  -2   2   3   91.75    2.80
  -2   2   3   91.20    3.04
  -2   2   3   89.30    2.76
  -2   2   3   93.31    2.82
   2  -2  -3   88.60    2.81
   2  -2  -3   85.41    2.80
   1  -2  -3   14.77    0.72
  -1   2   3   14.08    0.75
   1  -2  -3   13.66    0.71
   1  -2  -3   13.98    0.73
   1  -2  -3   14.22    0.58
  -1   2   3   14.20    0.73
  -1   2   3   14.39    0.72
  -1   2   3   14.99    0.74
   1  -2  -3   13.55    0.73
   0   2   3   56.43    1.85
   0  -2  -3   55.63    1.86
   0  -2  -3   56.81    1.82
   0   2   3   57.74    1.88
   0   2   3   57.17    1.86
   0   2   3   52.60    1.90
   0  -2  -3   57.50    1.86
   0  -2  -3   62.82    1.88
   0   2   3   55.06    1.73
   0  -2  -3   57.20    1.92
   0  -2  -3   53.15    1.89
   0   2   3   55.39    1.85
  -1  -2  -3    1.07    0.29
   1   2   3    0.76    0.29
  -1  -2  -3    0.54    0.29
   1   2   3    0.19    0.28
  -1  -2  -3    0.32    0.26
  -1  -2  -3    0.97    0.29
  -1  -2  -3    0.42    0.27
   1   2   3    2.03    0.34
   1   2   3    0.59    0.25
  -2  -2  -3   35.85    1.35
  -2  -2  -3   36.41    1.44
  -2  -2  -3   37.61    1.44
   2   2   3   36.80    1.35
   2   2   3   36.74    1.43
  -2  -2  -3   34.87    1.38
   2   2   3   35.25    1.39
  -2  -2  -3   35.37    1.40
  -2  -2  -3   36.95    1.39
   2   2   3   34.00    1.37
  -3  -2  -3   50.80    1.84
  -3  -2  -3   47.51    1.78
   3   2   3   47.91    1.87
   3   2   3   50.94    1.86
   3   2   3   51.93    1.87
  -3  -2  -3   50.15    1.88
  -3  -2  -3   52.39    1.94
  -4  -2  -3   48.30    1.78
   4   2   3   41.34    1.75
   4   2   3   43.81    1.80
  -4  -2  -3   45.45    1.83
  -4  -2  -3   41.48    1.78
  -4  -2  -3   42.14    1.68
   5   2   3  685.54   20.14
  -5  -2  -3  680.20   19.39
   5   2   3  683.01   19.53
  -5  -2  -3  681.65   20.17
  -5  -2  -3  734.83   19.51
  -5  -2  -3  732.70   20.26
   6   2   3   16.17    1.21
  -6  -2  -3   18.13    1.15
  -6  -2  -3   18.57    1.14
   6   2   3   14.92    1.16
  -6  -2  -3   15.82    1.18
  -6  -2  -3   18.26    1.28
   7   2   3    0.43    0.58
  -7  -2  -3    0.23    0.47
  -7  -2  -3    0.86    0.53
  -7  -2  -3   -0.30    0.48
  -7  -2  -3    0.36    0.45
   8   2   3    2.08    0.78
   8   2   3    3.07    0.86
  -8  -2  -3    2.10    0.76
  -8  -2  -3    2.52    0.69
  -9  -2  -3    6.36    0.96
   9   2   3    7.92    1.19
  -9  -2  -3    8.29    1.13
   9   2   3    8.48    1.15
 -10  -2  -3    8.03    1.07
 -10  -2  -3    7.53    1.23
  10   2   3    6.83    1.29
 -11  -2  -3   -0.22    0.80
 -11  -2  -3    0.42    0.81
 -12  -2  -3    3.70    1.04
  12   2   3    2.76    1.28
  13   2   3    4.74    1.50
  14   2   3    2.39    1.51
  12  -3  -3    0.21    1.06
 -12   3   3    0.05    1.13
 -11   3   3    9.75    1.52
  11  -3  -3   10.97    1.50
 -10   3   3    1.52    0.55
  10  -3  -3   -0.02    0.74
 -10   3   3    1.00    0.92
  -9   3   3   -0.61    0.48
   9  -3  -3   -0.60    0.71
  -9   3   3    0.10    0.74
   8  -3  -3   52.38    2.49
  -8   3   3   54.65    2.13
  -8   3   3   55.53    2.73
  -7   3   3    5.10    0.66
  -7   3   3    3.89    0.85
   7  -3  -3    4.96    0.86
   7  -3  -3    5.17    0.80
  -6   3   3   39.78    1.94
   6  -3  -3   38.68    1.83
  -6   3   3   39.58    1.63
   6  -3  -3   35.19    1.83
   6  -3  -3   38.36    1.91
  -6   3   3   38.62    1.64
  -6   3   3   38.74    1.93
  -5   3   3  583.01   15.18
   5  -3  -3  520.25   15.16
  -5   3   3  545.47   15.76
   5  -3  -3  536.65   15.22
   5  -3  -3  523.36   15.04
  -5   3   3  527.78   14.94
  -5   3   3  539.03   14.97
  -5   3   3  531.56   15.73
  -4   3   3  111.81    3.45
  -4   3   3  117.67    3.57
  -4   3   3  110.75    3.73
   4  -3  -3  109.70    3.55
   4  -3  -3  109.05    3.60
  -4   3   3  109.45    3.72
   4  -3  -3  107.90    3.56
  -4   3   3  114.41    3.98
  -4   3   3  109.11    3.43
  -3   3   3   49.16    1.75
   3  -3  -3   44.86    1.73
  -3   3   3   48.77    1.99
   3  -3  -3   49.09    1.80
  -3   3   3   45.07    1.81
  -3   3   3   45.47    1.64
   3  -3  -3   43.67    1.69
  -3   3   3   49.02    1.83
  -2   3   3   79.06    2.85
   2  -3  -3   81.22    2.62
  -2   3   3   82.12    2.56
  -2   3   3   83.59    2.61
  -2   3   3   83.95    2.72
   2  -3  -3   84.03    2.64
  -2   3   3   79.70    2.71
   2  -3  -3   82.39    2.64
   2  -3  -3   79.33    2.57
   1  -3  -3 2115.02   57.77
   1  -3  -3 2089.22   59.53
  -1   3   3 2102.27   59.64
  -1   3   3 2166.82   59.60
   1  -3  -3 2106.51   57.17
   1  -3  -3 2116.60   57.53
  -1   3   3 2201.67   57.74
  -1   3   3 2145.24   57.58
   0   3   3  340.47   10.09
   0   3   3  358.64   10.08
   0   3   3  357.48    9.71
   0  -3  -3  338.20    9.76
   0   3   3  348.38    9.73
   0   3   3  361.17    9.77
   0  -3  -3  344.31    9.72
   0  -3  -3  339.98    9.63
   0  -3  -3  342.75   10.03
   1   3   3  134.54    4.29
   1   3   3  142.56    4.17
  -1  -3  -3  140.97    4.17
  -1  -3  -3  138.34    4.26
   1   3   3  142.11    4.12
  -1  -3  -3  136.78    4.12
   2   3   3  387.22   10.58
  -2  -3  -3  373.92   10.59
   2   3   3  369.34   11.01
   2   3   3  377.11   10.97
  -2  -3  -3  381.12   10.68
  -2  -3  -3  369.59   10.96
  -2  -3  -3  392.62   11.01
   2   3   3  374.67   10.65
  -3  -3  -3  754.60   21.27
   3   3   3  786.10   22.05
   3   3   3  769.98   21.36
  -3  -3  -3  813.96   22.12
  -3  -3  -3  764.33   22.04
   3   3   3  754.27   22.08
  -4  -3  -3   61.92    2.30
   4   3   3   64.90    2.42
  -4  -3  -3   67.47    2.49
  -4  -3  -3   64.85    2.44
   4   3   3   63.69    2.46
  -5  -3  -3  204.80    6.32
   5   3   3  205.94    6.46
  -5  -3  -3  219.72    6.71
   5   3   3  212.41    6.64
  -5  -3  -3  205.89    6.61
   6   3   3   73.56    2.94
  -6  -3  -3   74.79    2.84
  -6  -3  -3   82.65    3.11
   6   3   3   78.04    3.04
  -6  -3  -3   73.96    2.98
   7   3   3   87.43    3.41
  -7  -3  -3   84.17    3.20
  -7  -3  -3   85.03    3.44
   8   3   3    3.21    0.80
   8   3   3    1.97    0.81
  -8  -3  -3    2.39    0.68
  -8  -3  -3    3.43    0.86
   9   3   3    1.72    0.82
  -9  -3  -3    3.35    0.92
   9   3   3    0.30    0.78
  -9  -3  -3    1.22    0.70
 -10  -3  -3    0.04    0.77
  10   3   3   -0.15    0.87
 -10  -3  -3   -0.01    0.69
  10   3   3   -0.07    0.76
 -11  -3  -3    5.97    1.13
 -12  -3  -3   -0.79    0.85
  12   3   3   -0.75    1.04
  13   3   3    7.69    1.63
  14   3   3    2.96    1.58
 -12   4   3    8.97    1.69
  12  -4  -3    6.83    1.38
 -11   4   3    1.75    1.16
  11  -4  -3    0.89    0.95
  10  -4  -3    5.63    1.12
 -10   4   3    5.11    1.15
  -9   4   3   16.22    1.52
   9  -4  -3   13.83    1.35
   8  -4  -3   11.06    1.16
  -8   4   3   11.51    0.71
  -8   4   3   10.43    1.22
  -7   4   3   80.45    3.30
   7  -4  -3   88.25    3.19
  -7   4   3   80.71    2.62
  -6   4   3   71.04    2.93
   6  -4  -3   72.77    2.79
  -6   4   3   75.89    2.42
  -6   4   3   72.79    2.40
  -6   4   3   77.56    2.99
   6  -4  -3   76.57    2.79
  -5   4   3   14.95    1.03
  -5   4   3   13.30    1.02
  -5   4   3   13.12    0.76
   5  -4  -3   12.45    1.03
  -5   4   3   14.06    0.77
   5  -4  -3   14.49    1.01
  -5   4   3   13.12    1.04
   5  -4  -3   17.18    1.13
  -4   4   3   80.97    2.58
   4  -4  -3   79.77    2.76
  -4   4   3   80.95    2.57
  -4   4   3   84.49    2.93
  -4   4   3   81.92    2.57
  -4   4   3   81.17    2.92
   4  -4  -3   83.72    2.85
  -4   4   3   88.56    2.78
  -4   4   3   85.05    3.21
   4  -4  -3   81.79    2.81
  -3   4   3  116.89    4.10
   3  -4  -3  121.23    3.74
  -3   4   3  122.99    3.88
   3  -4  -3  119.10    3.68
  -3   4   3  114.04    3.84
  -3   4   3  120.54    3.55
  -3   4   3  119.29    3.55
  -3   4   3  125.84    3.69
   3  -4  -3  116.52    3.70
  -2   4   3  660.85   17.85
  -2   4   3  648.71   19.02
   2  -4  -3  634.71   17.81
   2  -4  -3  652.31   17.97
   2  -4  -3  644.76   18.01
  -2   4   3  662.71   18.61
  -2   4   3  632.60   18.61
  -2   4   3  660.91   17.89
  -2   4   3  679.04   17.99
   1  -4  -3  410.41   11.43
  -1   4   3  434.55   11.57
  -1   4   3  407.92   12.19
   1  -4  -3  414.73   11.58
  -1   4   3  410.92   11.48
  -1   4   3  417.26   11.94
  -1   4   3  421.79   11.47
   1  -4  -3  416.64   11.53
  -1   4   3  397.30   11.94
   0   4   3  218.13    5.99
   0   4   3  208.59    6.16
   0  -4  -3  205.50    6.09
   0  -4  -3  204.72    5.97
   0   4   3  197.89    6.16
   0  -4  -3  203.88    5.93
   0   4   3  204.33    5.92
   1   4   3 2912.14   83.88
   1   4   3 2993.31   81.41
  -1  -4  -3 2999.30   81.12
  -1  -4  -3 2995.62   83.81
   1   4   3 3025.99   83.82
  -1  -4  -3 3009.62   81.31
   1   4   3 3017.24   84.30
   1   4   3 2967.87   83.91
   1   4   3 3103.18   80.88
  -2  -4  -3  951.28   27.29
  -2  -4  -3  967.67   26.37
  -2  -4  -3  986.10   26.54
   2   4   3  997.19   26.35
   2   4   3  940.03   27.36
   2   4   3  960.85   26.84
   2   4   3  952.50   26.42
   3   4   3  177.44    5.52
   3   4   3  175.10    5.70
   3   4   3  187.32    5.46
  -3  -4  -3  187.79    5.68
   3   4   3  190.14    5.69
  -3  -4  -3  178.02    5.46
  -4  -4  -3   58.95    2.23
  -4  -4  -3   62.68    2.39
   4   4   3   60.40    2.33
   4   4   3   60.45    2.33
   4   4   3   57.65    2.35
  -5  -4  -3   13.37    1.00
  -5  -4  -3   15.65    1.10
   5   4   3   13.46    1.07
   5   4   3   15.88    1.10
  -6  -4  -3   54.37    2.45
   6   4   3   56.51    2.44
  -6  -4  -3   55.92    2.32
   6   4   3   52.33    2.38
  -7  -4  -3  175.66    5.85
   7   4   3  180.83    6.07
  -7  -4  -3  180.65    6.18
   7   4   3  182.30    6.16
   7   4   3  186.80    6.15
   8   4   3   87.23    3.48
  -8  -4  -3   71.95    3.10
  -8  -4  -3   80.07    3.45
   8   4   3   75.49    3.33
   9   4   3    7.21    1.09
  -9  -4  -3    6.68    1.07
  -9  -4  -3    6.43    1.01
   9   4   3    7.58    1.14
  10   4   3    3.52    1.04
 -10  -4  -3    2.24    0.84
  10   4   3    3.05    1.06
 -11  -4  -3    9.46    1.28
  12   4   3    2.59    1.27
 -12  -4  -3    1.36    0.97
  13   4   3    1.29    1.31
  14   4   3    0.06    1.38
  12  -5  -3    5.87    1.31
 -11   5   3    3.52    1.18
  11  -5  -3    2.30    1.07
 -10   5   3    4.71    1.16
  10  -5  -3    2.16    0.92
  -9   5   3   12.31    1.39
   9  -5  -3   12.59    1.32
   8  -5  -3    0.10    0.64
  -8   5   3   -0.07    0.69
   7  -5  -3    2.62    0.71
  -7   5   3    3.63    0.78
  -6   5   3   75.15    3.02
   6  -5  -3   76.21    2.83
  -6   5   3   77.31    3.02
   5  -5  -3   84.59    2.97
   5  -5  -3   87.10    3.01
  -5   5   3   91.66    3.21
  -5   5   3   83.99    3.16
  -4   5   3    9.74    0.82
  -4   5   3    5.73    0.55
   4  -5  -3    8.87    0.79
   4  -5  -3    8.95    0.79
   4  -5  -3    8.06    0.69
  -4   5   3    8.89    0.82
  -3   5   3  106.74    3.80
  -3   5   3  135.73    4.13
  -3   5   3  131.22    4.12
   3  -5  -3  125.48    3.89
  -3   5   3  132.45    3.67
  -3   5   3  130.98    4.39
   3  -5  -3  127.33    3.94
   3  -5  -3  135.58    4.00
  -2   5   3    5.13    0.59
  -2   5   3    4.95    0.51
  -2   5   3    5.36    0.38
  -2   5   3    5.22    0.52
  -2   5   3    4.81    0.45
  -2   5   3    5.52    0.38
   2  -5  -3    5.89    0.52
   2  -5  -3    5.23    0.49
   2  -5  -3    5.75    0.51
   1  -5  -3  185.40    5.42
  -1   5   3  188.69    5.27
  -1   5   3  178.78    5.61
  -1   5   3  185.75    5.74
  -1   5   3  188.84    5.59
   1  -5  -3  188.50    5.41
   1  -5  -3  176.80    5.31
   1  -5  -3  184.38    5.34
  -1   5   3  186.52    5.28
   0  -5  -3  430.61   12.24
   0   5   3  436.22   12.44
   0   5   3  423.51   12.48
   0  -5  -3  434.81   12.08
   0  -5  -3  440.03   12.02
   0   5   3  423.82   11.92
   0   5   3  428.42   11.96
   1   5   3  126.91    3.71
   1   5   3  123.35    4.05
   1   5   3  123.09    4.05
   1   5   3  123.89    3.85
  -1  -5  -3  126.04    3.87
  -1  -5  -3  127.73    3.95
  -1  -5  -3  125.44    3.91
   1   5   3  127.84    3.82
   1   5   3  129.76    4.01
   2   5   3   52.19    2.09
  -2  -5  -3   59.95    2.07
   2   5   3   55.90    2.08
   2   5   3   58.15    2.20
  -2  -5  -3   57.42    2.11
   2   5   3   55.59    1.91
   2   5   3   59.48    2.04
   3   5   3   66.08    2.56
   3   5   3   67.86    2.52
   3   5   3   71.52    2.52
   3   5   3   70.74    2.43
   3   5   3   65.86    2.35
  -3  -5  -3   68.02    2.44
  -3  -5  -3   68.05    2.52
  -4  -5  -3  320.88    9.51
   4   5   3  333.76    9.89
   4   5   3  324.00    9.93
  -4  -5  -3  326.00    9.86
   4   5   3  339.05    9.69
   4   5   3  323.22    9.60
  -5  -5  -3   27.50    1.56
   5   5   3   26.99    1.56
   5   5   3   26.70    1.51
  -5  -5  -3   27.16    1.45
   6   5   3   35.84    1.96
  -6  -5  -3   32.87    1.75
   6   5   3   35.24    1.87
  -6  -5  -3   35.13    1.91
   7   5   3  105.30    4.09
   7   5   3  106.32    4.01
  -7  -5  -3   98.16    3.77
  -7  -5  -3  104.31    4.07
   7   5   3  103.37    3.85
  -8  -5  -3    0.36    0.75
  -8  -5  -3    0.18    0.60
   8   5   3    1.26    0.74
   8   5   3    0.26    0.67
  -9  -5  -3    6.49    1.04
   9   5   3    6.75    1.14
   9   5   3    7.06    1.09
  10   5   3   16.71    1.66
  10   5   3   13.60    1.54
 -10  -5  -3   11.46    1.35
  11   5   3    3.28    1.14
  11   5   3    4.11    1.10
 -11  -5  -3    1.44    0.93
  12   5   3    7.59    1.57
 -12  -5  -3    9.57    1.43
  13   5   3   -0.03    1.25
  14   5   3   -2.11    1.28
  12  -6  -3    0.26    0.98
  11  -6  -3    3.78    1.05
 -11   6   3    4.25    1.23
  10  -6  -3    2.37    0.92
 -10   6   3    2.46    1.02
  -9   6   3   -0.09    0.82
   9  -6  -3    1.23    0.80
  -8   6   3    6.39    1.03
   8  -6  -3    4.70    0.88
  -7   6   3    3.28    0.82
   7  -6  -3    4.63    0.78
   6  -6  -3   80.99    3.01
  -6   6   3   88.92    3.29
  -6   6   3   84.47    3.26
  -5   6   3    3.14    0.61
  -5   6   3    2.28    0.57
   5  -6  -3    2.55    0.58
  -4   6   3  135.57    4.45
  -4   6   3  144.55    4.06
  -4   6   3  132.51    4.44
   4  -6  -3  128.39    4.17
   4  -6  -3  138.31    4.24
   3  -6  -3    3.88    0.51
  -3   6   3    3.16    0.41
   3  -6  -3    3.09    0.47
  -3   6   3    4.15    0.54
  -3   6   3    3.37    0.65
  -3   6   3    3.88    0.53
   3  -6  -3    3.98    0.50
  -2   6   3   33.88    1.59
   2  -6  -3   34.72    1.40
  -2   6   3   32.16    1.42
  -2   6   3   34.72    1.44
   2  -6  -3   31.86    1.34
   2  -6  -3   34.03    1.38
  -1   6   3   78.63    2.62
   1  -6  -3   75.50    2.52
   1  -6  -3   78.61    2.53
   1  -6  -3   75.97    2.47
  -1   6   3   76.04    2.27
   1  -6  -3   76.49    2.41
  -1   6   3   77.27    2.26
  -1   6   3   72.66    2.62
  -1   6   3   77.27    2.69
   0  -6  -3   40.17    1.51
   0  -6  -3   39.60    1.31
   0   6   3   39.01    1.37
   0   6   3   37.72    1.49
   0   6   3   37.58    1.37
   0  -6  -3   36.81    1.50
   0   6   3   37.16    1.58
   0   6   3   38.41    1.54
  -1  -6  -3   15.55    0.94
   1   6   3   16.45    0.87
   1   6   3   16.91    0.75
  -1  -6  -3   15.61    0.90
   1   6   3   16.26    0.98
   1   6   3   16.02    0.94
   1   6   3   16.82    0.98
   2   6   3    0.00    0.32
   2   6   3    0.22    0.32
   2   6   3    0.82    0.31
   2   6   3   -0.03    0.33
   2   6   3    0.08    0.25
  -2  -6  -3    0.22    0.34
  -2  -6  -3   -0.25    0.31
   3   6   3   11.12    0.94
   3   6   3    9.45    0.86
  -3  -6  -3   11.74    0.86
  -3  -6  -3   11.18    0.91
   3   6   3   11.50    0.79
   3   6   3   11.27    0.80
   4   6   3   -0.35    0.37
   4   6   3    0.79    0.46
  -4  -6  -3    0.58    0.43
   4   6   3    0.31    0.42
   4   6   3    0.12    0.35
  -4  -6  -3   -0.16    0.38
   5   6   3  637.10   18.24
   5   6   3  633.82   18.61
   5   6   3  639.73   18.54
  -5  -6  -3  618.22   18.49
  -5  -6  -3  632.88   17.88
   5   6   3  633.82   17.98
   6   6   3   25.96    1.74
  -6  -6  -3   30.77    1.79
  -6  -6  -3   27.93    1.71
   6   6   3   30.04    1.89
   7   6   3   18.01    1.52
  -7  -6  -3   17.89    1.48
   7   6   3   18.78    1.33
   7   6   3   13.97    1.32
  -7  -6  -3   16.11    1.36
  -8  -6  -3   34.20    2.05
   8   6   3   38.59    2.02
   8   6   3   34.22    2.12
   9   6   3    8.46    1.24
   9   6   3    8.59    1.14
  -9  -6  -3    9.06    1.18
  10   6   3    9.91    1.46
  10   6   3    9.58    1.34
 -10  -6  -3   10.02    1.33
 -11  -6  -3    7.84    1.33
  11   6   3    7.91    1.42
  11   6   3    5.53    1.34
  12   6   3    5.60    1.55
 -12  -6  -3    4.57    1.27
  13   6   3    5.79    1.70
  14   6   3    2.50    1.63
  11  -7  -3   -0.49    0.85
  10  -7  -3    1.05    0.83
 -10   7   3    1.89    0.97
  -9   7   3    8.07    1.19
   9  -7  -3    6.72    1.02
  -8   7   3   38.83    2.18
   8  -7  -3   42.47    2.07
   7  -7  -3   12.28    1.08
  -7   7   3   13.29    1.24
  -6   7   3    7.15    0.89
  -6   7   3    8.08    0.90
   6  -7  -3    6.65    0.78
  -5   7   3    6.13    0.75
  -5   7   3    6.23    0.79
   5  -7  -3    6.38    0.71
  -4   7   3   10.36    0.90
  -4   7   3   10.48    0.92
   4  -7  -3   10.00    0.82
  -3   7   3    0.94    0.42
  -3   7   3    0.74    0.43
   3  -7  -3    1.68    0.43
   3  -7  -3    0.91    0.41
  -3   7   3    0.86    0.55
   2  -7  -3   20.91    1.05
   2  -7  -3   22.39    1.14
  -2   7   3   22.75    1.16
   2  -7  -3   24.49    1.12
  -2   7   3   21.61    1.13
  -2   7   3   23.40    1.34
   2  -7  -3   22.76    1.09
   1  -7  -3  129.86    3.96
  -1   7   3  126.50    4.14
   1  -7  -3  127.56    3.96
  -1   7   3  128.59    4.21
  -1   7   3  129.56    4.11
   1  -7  -3  128.96    3.92
   0   7   3   52.59    1.94
   0  -7  -3   54.73    1.98
   0   7   3   54.15    2.08
   0  -7  -3   52.14    1.96
   0   7   3   53.30    2.03
   0   7   3   55.77    1.73
   0  -7  -3   53.64    1.81
   0   7   3   53.00    1.73
   1   7   3   48.95    2.05
  -1  -7  -3   50.91    1.98
  -1  -7  -3   51.71    1.95
   1   7   3   52.50    2.04
   1   7   3   53.92    1.82
  -1  -7  -3   50.81    1.78
   1   7   3   49.10    1.83
   1   7   3   51.59    1.79
   2   7   3   14.62    0.89
   2   7   3   14.33    1.06
   2   7   3   15.89    1.06
   2   7   3   17.73    0.92
  -2  -7  -3   16.15    1.00
   2   7   3   15.98    0.98
   3   7   3  337.24   10.01
  -3  -7  -3  338.47   10.01
   3   7   3  347.77   10.39
  -3  -7  -3  344.33   10.30
   3   7   3  331.62   10.44
   3   7   3  360.37    9.95
   3   7   3  356.39   10.09
   4   7   3    6.65    0.75
   4   7   3    6.57    0.82
   4   7   3    7.32    0.77
   4   7   3    5.44    0.81
  -4  -7  -3    6.79    0.81
   4   7   3    7.49    0.82
  -4  -7  -3    6.75    0.82
   5   7   3   87.12    3.52
   5   7   3   91.85    3.50
  -5  -7  -3   83.59    3.26
   5   7   3   86.25    3.36
  -5  -7  -3   90.03    3.45
   6   7   3    0.42    0.73
   6   7   3    0.43    0.57
  -6  -7  -3    0.95    0.70
   6   7   3    2.33    0.85
  -7  -7  -3   40.38    2.14
   7   7   3   37.49    2.15
   7   7   3   40.50    2.31
   7   7   3   40.28    1.93
   8   7   3   17.56    1.61
  -8  -7  -3   19.00    1.64
   8   7   3   19.15    1.50
  -9  -7  -3    7.15    1.14
   9   7   3    6.44    1.08
   9   7   3    6.25    1.22
  10   7   3    3.33    1.10
 -10  -7  -3    1.94    0.97
  11   7   3   36.06    2.62
 -11  -7  -3   25.20    2.14
  11   7   3   31.70    2.50
  12   7   3    6.87    1.60
  12   7   3    7.13    1.64
 -12  -7  -3    6.04    1.43
  13   7   3    4.85    1.66
  14   7   3    0.34    1.46
  11  -8  -3    1.07    0.88
  10  -8  -3   -0.82    0.74
   9  -8  -3    9.27    1.13
  -9   8   3    8.82    1.28
  -8   8   3    0.40    0.71
   8  -8  -3    1.63    0.73
  -7   8   3   27.55    1.69
   7  -8  -3   28.04    1.56
   6  -8  -3   30.66    1.56
  -6   8   3   32.09    1.75
  -6   8   3   30.72    1.69
  -5   8   3   11.53    1.05
   5  -8  -3   10.49    0.90
  -5   8   3   10.06    0.94
  -4   8   3    2.18    0.53
  -4   8   3    1.75    0.56
   4  -8  -3    1.84    0.46
   3  -8  -3    0.73    0.46
  -3   8   3    0.96    0.46
   3  -8  -3    1.49    0.45
  -3   8   3    1.09    0.45
  -2   8   3  656.73   18.71
  -2   8   3  616.46   18.24
  -2   8   3  640.06   18.20
   2  -8  -3  624.11   17.95
   2  -8  -3  632.98   17.59
  -1   8   3    0.23    0.44
   1  -8  -3    0.57    0.42
   1  -8  -3    0.44    0.42
  -1   8   3    0.77    0.44
   1  -8  -3    0.39    0.36
  -1   8   3    0.85    0.48
   0  -8  -3    5.43    0.51
   0   8   3    6.06    0.65
   0  -8  -3    4.50    0.60
   0   8   3    3.69    0.60
   0   8   3    4.91    0.64
   0  -8  -3    6.52    0.66
   0   8   3    7.05    0.64
   1   8   3  128.92    3.99
  -1  -8  -3  126.74    4.00
   1   8   3  130.72    3.90
   1   8   3  130.82    4.27
  -1  -8  -3  130.69    4.12
  -1  -8  -3  126.63    4.13
   1   8   3  129.86    3.86
   1   8   3  126.06    4.33
   2   8   3  206.13    6.13
   2   8   3  210.35    6.26
   2   8   3  203.47    6.18
   2   8   3  204.43    6.62
  -2  -8  -3  217.15    6.40
  -2  -8  -3  214.20    6.34
   2   8   3  210.73    6.56
   2   8   3  197.59    6.10
   3   8   3    2.52    0.54
   3   8   3    3.69    0.65
   3   8   3    2.09    0.56
   3   8   3    2.80    0.52
  -3  -8  -3    2.41    0.61
   3   8   3    2.18    0.61
   4   8   3   63.32    2.50
   4   8   3   56.64    2.47
   4   8   3   64.13    2.44
   4   8   3   60.85    2.69
  -4  -8  -3   62.17    2.54
   5   8   3   14.22    1.36
   5   8   3   17.03    1.44
   5   8   3   18.87    1.01
  -5  -8  -3   14.66    1.34
   6   8   3  162.95    5.76
  -6  -8  -3  163.87    5.68
   6   8   3  171.18    6.06
   6   8   3  178.46    5.42
  -7  -8  -3    5.96    1.00
   7   8   3    6.99    1.19
   7   8   3    7.50    0.82
   7   8   3    8.19    1.10
   8   8   3    3.11    0.90
  -8  -8  -3    2.89    0.89
  -9  -8  -3    6.01    1.13
   9   8   3    6.43    1.23
 -10  -8  -3    1.70    0.99
  10   8   3    2.33    1.18
  10   8   3    0.83    0.98
  11   8   3    0.88    1.20
 -11  -8  -3    0.82    1.12
  11   8   3    1.15    1.11
  12   8   3   14.49    1.94
 -12  -8  -3   11.92    1.78
  12   8   3   14.52    2.00
  13   8   3    4.89    1.61
  10  -9  -3    2.61    0.90
  -9   9   3   13.31    1.49
   9  -9  -3   13.04    1.27
   8  -9  -3   -0.20    0.66
  -8   9   3    0.11    0.74
  -7   9   3    1.21    0.70
   7  -9  -3    0.27    0.59
  -6   9   3    9.22    0.97
  -6   9   3    8.95    1.01
   6  -9  -3   10.80    0.97
  -5   9   3   67.49    2.67
   5  -9  -3   66.94    2.43
  -5   9   3   63.56    2.63
   4  -9  -3   58.26    2.14
  -4   9   3   55.80    2.32
  -4   9   3   59.19    2.35
  -3   9   3   68.74    2.64
   3  -9  -3   74.37    2.70
  -3   9   3   69.65    2.63
   2  -9  -3   52.67    2.07
  -2   9   3   53.10    2.13
  -2   9   3   51.69    2.15
  -1   9   3  132.18    4.32
   1  -9  -3  132.34    4.16
  -1   9   3  126.18    4.32
   0  -9  -3  180.31    5.49
   0  -9  -3  179.80    5.45
   0   9   3  171.50    5.70
   0   9   3  181.73    5.68
  -1  -9  -3   16.62    1.01
   1   9   3   17.80    1.23
   1   9   3   18.88    0.84
  -1  -9  -3   18.96    1.17
   1   9   3   19.65    1.24
  -1  -9  -3   18.83    1.18
   1   9   3   18.46    0.85
   2   9   3   25.00    1.27
   2   9   3   22.81    1.37
   2   9   3   22.27    1.39
   2   9   3   24.78    1.16
  -2  -9  -3   23.81    1.38
   2   9   3   22.25    1.16
  -2  -9  -3   22.34    1.32
   3   9   3    2.47    0.62
   3   9   3    3.41    0.60
   3   9   3    2.53    0.58
  -3  -9  -3    2.38    0.61
   3   9   3    2.57    0.65
   4   9   3   22.44    1.45
   4   9   3   20.20    1.36
   4   9   3   24.29    1.61
  -4  -9  -3   22.72    1.43
  -5  -9  -3   75.41    3.05
   5   9   3   68.59    2.95
   5   9   3   71.95    3.21
   6   9   3    4.71    0.96
   6   9   3    5.34    0.95
  -6  -9  -3    7.02    0.97
   7   9   3   28.92    1.93
  -7  -9  -3   34.44    2.07
   7   9   3   30.05    2.19
  -8  -9  -3    3.00    0.98
   8   9   3    1.89    0.83
  -9  -9  -3    7.34    1.26
   9   9   3    5.78    1.19
   9   9   3    7.07    1.37
  10   9   3    1.90    1.04
 -10  -9  -3    0.32    1.02
  10   9   3    1.02    1.09
 -11  -9  -3    1.01    1.04
  11   9   3    0.91    1.26
  11   9   3   -0.08    0.89
  12   9   3   -1.04    0.99
  12   9   3   -0.69    1.25
 -12  -9  -3    0.01    1.13
  13   9   3    1.88    1.54
  -8  10   3   -0.22    0.73
  -7  10   3    2.69    0.76
   7 -10  -3    3.45    0.70
  -6  10   3    0.25    0.66
  -6  10   3   -0.13    0.56
   6 -10  -3    0.96    0.58
  -5  10   3   15.72    1.18
   5 -10  -3   14.71    1.02
  -5  10   3   15.14    1.21
  -4  10   3    1.62    0.62
  -4  10   3    1.22    0.56
  -3  10   3   17.43    1.18
  -3  10   3   16.27    1.13
  -2  10   3   35.27    1.69
  -2  10   3   35.92    1.68
  -1  10   3    3.56    0.64
  -1  10   3    4.17    0.70
   1 -10  -3    4.69    0.64
  -1  10   3    4.36    0.67
   0  10   3   62.49    2.61
   0  10   3   65.15    2.56
   0 -10  -3   66.17    2.40
   1  10   3   26.78    1.56
   1  10   3   25.06    1.51
  -1 -10  -3   27.59    1.37
   2  10   3   16.13    1.22
  -2 -10  -3   19.28    1.29
   2  10   3   15.56    1.23
   2  10   3   15.86    0.90
   2  10   3   15.00    0.90
   3  10   3   17.76    1.44
   3  10   3   16.05    1.14
  -4 -10  -3   24.78    1.61
   4  10   3   25.53    1.68
   4  10   3   22.63    1.48
   5  10   3    2.42    0.77
   5  10   3    2.77    0.74
  -5 -10  -3    2.91    0.80
   6  10   3   20.09    1.57
   6  10   3   22.67    1.83
  -6 -10  -3   24.44    1.69
   7  10   3    0.26    0.68
  -7 -10  -3    0.58    0.71
   7  10   3    1.11    0.88
   7  10   3   -1.10    0.71
  -8 -10  -3    7.39    1.23
   8  10   3    7.58    1.24
   8  10   3    4.71    1.19
  -9 -10  -3   -0.11    0.86
   9  10   3    1.19    1.08
   9  10   3    0.60    0.83
 -10 -10  -3   42.00    2.78
  10  10   3   44.36    2.95
  10  10   3   41.39    2.89
  11  10   3    0.90    1.20
  11  10   3    0.64    1.28
 -11 -10  -3   -0.89    0.95
  -7  11   3    2.30    0.75
  -6  11   3   17.64    1.36
  -5  11   3   20.25    1.41
  -5  11   3   21.21    1.40
  -4  11   3    1.15    0.56
  -4  11   3    1.01    0.59
  -3  11   3   11.96    1.07
  -3  11   3   13.41    1.08
  -2  11   3    6.35    0.80
  -2  11   3    9.09    0.86
  -2  11   3    7.73    0.82
  -1  11   3   13.99    1.14
  -1  11   3   14.22    1.12
   0  11   3    0.97    0.56
   0  11   3    0.44    0.50
   1  11   3   10.59    1.06
   1  11   3   11.82    1.05
   2  11   3    7.83    1.03
   2  11   3    9.21    0.60
   2  11   3    8.50    0.61
   3  11   3   44.50    2.32
   3  11   3   40.86    1.80
   4  11   3    3.44    0.87
   4  11   3    3.15    0.71
   5  11   3    5.04    1.00
   5  11   3    4.55    0.84
   6  11   3   16.31    1.49
   6  11   3   20.01    1.77
   7  11   3    2.03    0.84
   7  11   3    0.82    0.83
   8  11   3    4.95    1.11
  -8 -11  -3    6.41    1.24
   9  11   3    1.99    1.08
  -9 -11  -3    2.34    1.17
  10  11   3   -0.13    1.02
 -10 -11  -3    2.65    1.24
 -11 -11  -3   11.47    1.84
  -6  12   3    2.17    0.74
  -5  12   3    1.25    0.72
  -5  12   3    1.52    0.69
  -4  12   3   -0.31    0.62
  -4  12   3    0.25    0.60
  -3  12   3   35.39    1.79
  -3  12   3   34.17    1.77
  -3  12   3   32.08    1.74
  -2  12   3   70.65    2.91
  -2  12   3   74.50    2.92
  -1  12   3   19.61    1.39
  -1  12   3   17.00    1.31
   0  12   3    1.50    0.72
   0  12   3    0.74    0.59
   1  12   3    3.43    0.78
   2  12   3   13.28    1.33
   3  12   3    5.79    0.63
   3  12   3    4.60    1.02
   4  12   3   39.16    2.33
   4  12   3   35.14    1.76
   5  12   3    6.44    0.95
   5  12   3    7.69    1.23
   6  12   3    6.17    1.21
   6  12   3    3.95    0.92
   7  12   3    1.40    0.91
   8  12   3    1.15    0.98
   9  12   3   23.08    2.12
  10  12   3    5.29    1.39
  -5  13   3    0.41    0.62
  -5  13   3   -0.16    0.60
  -5  13   3   -0.64    0.61
  -4  13   3    2.79    0.74
  -4  13   3    3.10    0.77
  -3  13   3   -0.18    0.57
  -3  13   3   -0.51    0.58
  -2  13   3    9.07    0.98
  -2  13   3    7.40    1.00
  -1  13   3    0.40    0.64
   0  13   3   77.38    3.24
   1  13   3   13.97    1.35
   2  13   3    9.62    1.23
   3  13   3   12.00    1.39
   4  13   3   25.41    1.32
   4  13   3   21.44    1.88
   5  13   3    2.24    0.93
   5  13   3    2.25    0.73
   6  13   3    0.38    0.71
   6  13   3   -0.72    0.74
   7  13   3    2.86    1.04
   8  13   3   24.02    2.07
   9  13   3    0.42    1.05
  -4  14   3    1.22    0.70
  -3  14   3   15.44    1.33
  -2  14   3    0.74    0.59
  -1  14   3    0.41    0.61
   0  14   3    3.82    0.87
   1  14   3   35.73    2.17
   2  14   3   28.94    2.07
   3  14   3   31.44    2.25
   4  14   3   -0.94    0.78
   5  14   3   29.60    2.31
   5  14   3   30.52    1.62
   6  14   3    1.00    0.82
   6  14   3   -0.26    0.91
   7  14   3    3.36    1.02
   8  14   3    0.01    0.97
  -2  15   3    6.08    1.00
  -1  15   3    4.56    0.91
   0  15   3    4.15    0.91
   1  15   3    4.44    1.05
   2  15   3   -1.35    0.76
   3  15   3    2.83    1.11
   4  15   3   13.10    1.65
   5  15   3   10.62    1.62
   6  15   3    5.47    1.37
   6  15   3    5.22    0.95
   7  15   3   -1.42    0.79
   0  16   3    3.77    0.98
   1  16   3    1.11    0.87
   2  16   3    8.13    1.32
   3  16   3    0.86    0.96
   4  16   3    0.61    1.03
   5  16   3    6.82    1.45
   6  16   3   -0.27    1.11
   6  15  -4   11.90    1.77
   5  15  -4    2.31    1.12
   4  15  -4    0.83    1.05
   3  15  -4    9.23    1.41
   2  15  -4   12.47    1.45
   1  15  -4    0.84    0.78
   0  15  -4    7.92    1.08
   6  14  -4    1.37    1.16
   5  14  -4    9.07    1.54
   4  14  -4   -0.08    0.91
   3  14  -4    0.05    0.83
   2  14  -4    1.97    0.89
   1  14  -4    2.26    0.82
   0  14  -4   10.16    1.09
  -1  14  -4   -0.28    0.64
  -2  14  -4   11.60    1.02
  -2  14  -4   12.02    0.98
   7  13  -4    1.07    0.89
   6  13  -4    4.67    1.29
   6  13  -4    2.92    0.84
   5  13  -4   -0.15    0.93
   5  13  -4   -0.19    0.52
   4  13  -4    7.05    1.26
   3  13  -4    6.28    1.14
   2  13  -4    3.18    0.88
   1  13  -4    0.73    0.65
   0  13  -4    0.17    0.59
  -1  13  -4    5.42    0.84
  -1  13  -4    4.99    0.80
  -2  13  -4    3.33    0.64
  -2  13  -4    3.87    0.68
   8  12  -4    1.47    1.04
   7  12  -4    2.06    0.93
   6  12  -4    2.39    0.82
   6  12  -4    3.86    1.21
   5  12  -4   31.56    1.69
   5  12  -4   31.15    2.31
  -4 -12   4   12.10    1.74
   4  12  -4   12.41    1.49
   4  12  -4   14.44    0.87
  -3 -12   4   10.62    1.54
   3  12  -4   11.81    1.36
  -2 -12   4   18.89    1.88
   2  12  -4   16.62    1.51
  -1 -12   4   25.50    2.15
   1  12  -4   23.08    1.59
   0  12  -4    1.45    0.63
   0 -12   4    2.54    1.04
   0  12  -4    0.46    0.62
  -1  12  -4    2.22    0.63
   1 -12   4    2.25    1.01
  -1  12  -4    3.54    0.68
  -2  12  -4   -0.14    0.48
   2 -12   4    0.37    0.85
  -2  12  -4   -0.50    0.44
   9  11  -4    7.19    1.44
   8  11  -4    1.33    1.00
   7  11  -4   -1.00    0.76
   6  11  -4   33.50    2.42
   6  11  -4   29.33    1.92
  -5 -11   4    0.65    0.95
   5  11  -4    0.23    0.76
   5  11  -4    0.03    0.63
   4  11  -4   53.45    2.79
  -4 -11   4   54.88    3.15
   4  11  -4   52.39    2.11
  -3 -11   4   28.16    2.22
   3  11  -4   26.88    1.88
  -2 -11   4   20.78    1.86
   2  11  -4   21.33    1.57
   1  11  -4    7.66    0.96
  -1 -11   4    6.03    1.16
   1  11  -4    8.24    0.98
   0  11  -4   22.63    1.41
   0  11  -4   25.85    1.47
   0 -11   4   21.00    1.84
  -1  11  -4    2.28    0.57
   1 -11   4    2.20    0.96
  -1  11  -4    3.05    0.62
  -2  11  -4    8.88    0.80
   2 -11   4   10.16    1.40
  -2  11  -4    9.27    0.81
  -3  11  -4    1.14    0.38
   3 -11   4    1.84    0.89
   4 -11   4    8.35    1.34
   9  10  -4   -0.17    0.89
   8  10  -4    8.23    1.31
   7  10  -4   29.43    2.08
   6  10  -4    6.12    1.15
   6  10  -4    5.25    0.99
  -5 -10   4   22.55    2.06
   5  10  -4   20.72    1.77
   5  10  -4   21.25    1.49
   4  10  -4    2.06    0.82
  -4 -10   4    1.39    0.89
   4  10  -4    2.43    0.66
  -3 -10   4   37.15    2.36
   3  10  -4   35.81    1.50
   3  10  -4   34.12    2.02
  -2 -10   4   41.12    2.43
   2  10  -4   38.79    2.03
  -1 -10   4    2.72    0.92
   1  10  -4    4.28    0.74
   1  10  -4    4.50    0.76
   0  10  -4   80.79    3.03
   0  10  -4   85.07    3.05
   0 -10   4   77.97    3.61
   1 -10   4    7.31    1.20
  -1  10  -4    9.19    0.86
  -1  10  -4    7.48    0.73
  -2  10  -4    5.31    0.61
  -2  10  -4    6.24    0.64
   2 -10   4    6.14    1.13
   3 -10   4   32.50    2.21
  -3  10  -4   29.19    1.24
  -3  10  -4   29.13    1.22
   4 -10   4    0.71    0.81
   5 -10   4    4.46    1.20
 -11  -9   4    4.81    1.43
 -10  -9   4    1.62    1.18
  10   9  -4    1.59    1.15
   9   9  -4    0.94    0.98
  -9  -9   4    1.19    0.99
  -8  -9   4    7.34    1.35
   8   9  -4    8.25    1.30
   7   9  -4   37.50    2.29
  -7  -9   4   38.76    2.34
  -6  -9   4    0.90    0.76
   6   9  -4    1.18    0.77
   6   9  -4    0.11    0.78
   5   9  -4    5.11    1.05
   5   9  -4    4.67    0.86
  -5  -9   4    5.90    1.17
   4   9  -4   15.50    1.41
   4   9  -4   12.46    1.11
  -4  -9   4   13.58    1.49
   3   9  -4    0.45    0.61
  -3  -9   4    0.69    0.68
   3   9  -4   -0.15    0.43
   2   9  -4   46.66    1.59
   2   9  -4   48.31    2.22
  -2  -9   4   46.75    2.56
   2   9  -4   47.18    1.57
   2   9  -4   46.19    2.22
  -1  -9   4   11.13    1.28
   1   9  -4   13.97    1.09
   1   9  -4   13.44    1.09
   0   9  -4    7.58    0.79
   0   9  -4    7.89    0.81
   0  -9   4    7.07    1.05
  -1   9  -4   44.81    1.83
  -1   9  -4   43.97    1.84
   1  -9   4   47.05    2.49
  -2   9  -4    1.20    0.42
   2  -9   4    0.04    0.72
   2  -9   4    1.64    0.56
  -2   9  -4    1.19    0.42
   3  -9   4   18.79    1.72
  -3   9  -4   18.25    0.92
  -3   9  -4   19.45    0.95
   3  -9   4   19.61    1.38
   4  -9   4   48.21    2.72
   4  -9   4   44.74    2.34
   5  -9   4    0.73    0.77
   5  -9   4   -0.62    0.68
   6  -9   4   -0.09    0.81
   6  -9   4    2.10    0.99
  -6   9  -4    0.81    0.39
  -7   9  -4    0.04    0.43
  -7   9  -4    0.06    0.46
  -8   9  -4   21.88    1.37
  -8   9  -4   22.13    1.28
  -9   9  -4    3.41    0.78
 -11  -8   4    1.66    1.19
  11   8  -4    1.90    1.46
  11   8  -4    1.95    1.31
  10   8  -4   -0.61    1.08
 -10  -8   4   -0.27    0.94
  10   8  -4    0.20    1.08
   9   8  -4   15.61    1.80
  -9  -8   4   16.20    1.72
   9   8  -4   16.83    1.83
  -8  -8   4    0.54    0.85
   8   8  -4   -0.64    0.89
   8   8  -4    0.45    0.84
   8   8  -4    0.58    0.82
   7   8  -4    8.97    1.24
   7   8  -4   10.15    1.29
  -7  -8   4   10.03    1.31
   7   8  -4    8.90    1.19
  -6  -8   4    5.67    0.98
   6   8  -4    4.86    0.92
   6   8  -4    4.97    0.93
   6   8  -4    3.99    0.84
   6   8  -4    3.97    0.95
   5   8  -4   -0.41    0.62
  -5  -8   4    0.01    0.65
   5   8  -4   -0.35    0.55
   5   8  -4   -0.49    0.59
   5   8  -4   -0.42    0.58
  -5  -8   4   -0.03    0.65
  -4  -8   4   30.30    2.01
   4   8  -4   30.71    1.61
  -4  -8   4   31.23    1.74
   4   8  -4   31.77    1.89
   4   8  -4   31.52    1.66
   4   8  -4   31.54    1.65
   3   8  -4  114.18    3.91
   3   8  -4  122.89    4.27
  -3  -8   4  110.35    4.45
   3   8  -4  113.52    4.23
  -3  -8   4  119.42    4.05
   3   8  -4  111.50    3.79
   2   8  -4  122.37    4.39
   2   8  -4  131.09    4.43
  -2  -8   4  129.01    4.78
   2   8  -4  125.17    3.83
  -2  -8   4  126.24    4.20
   2   8  -4  123.98    3.86
  -1  -8   4   28.32    1.79
   1   8  -4   26.59    1.45
   1   8  -4   26.09    1.43
   0  -8   4    0.51    0.58
   0   8  -4    0.48    0.43
   0   8  -4    1.21    0.43
  -1   8  -4    1.30    0.42
  -1   8  -4    0.79    0.40
   1  -8   4    1.68    0.69
   2  -8   4   14.32    1.35
  -2   8  -4   16.90    0.90
  -2   8  -4   14.81    0.85
  -3   8  -4   46.45    1.66
  -3   8  -4   44.50    1.64
   3  -8   4   46.76    2.46
  -4   8  -4   29.98    1.23
  -4   8  -4   29.11    1.20
   4  -8   4   32.04    2.03
   4  -8   4   30.35    1.85
   5  -8   4    5.16    1.00
   5  -8   4    4.98    1.08
  -5   8  -4    7.09    0.65
  -5   8  -4    6.34    0.59
  -6   8  -4    9.84    0.84
   6  -8   4    8.56    1.24
  -6   8  -4    9.29    0.80
  -7   8  -4    2.04    0.55
  -7   8  -4    1.86    0.59
  -8   8  -4    3.86    0.78
  -8   8  -4    4.37    0.73
  -8   8  -4    2.52    0.70
  -9   8  -4    8.15    1.00
  13   7  -4    1.13    1.60
  12   7  -4    4.02    1.65
 -11  -7   4    1.32    1.14
  11   7  -4    0.14    1.15
  11   7  -4   -0.17    1.08
  10   7  -4   37.32    2.77
 -10  -7   4   38.22    2.63
  10   7  -4   42.61    2.88
   9   7  -4   31.49    2.40
   9   7  -4   30.71    2.25
  -9  -7   4   30.43    2.31
   9   7  -4   31.14    2.29
  -8  -7   4   20.74    1.86
   8   7  -4   17.51    1.72
   8   7  -4   21.90    1.79
   8   7  -4   21.82    1.88
   7   7  -4    0.59    0.79
   7   7  -4   -0.15    0.68
  -7  -7   4   -1.95    0.52
   7   7  -4   -0.04    0.75
   6   7  -4    3.51    0.92
   6   7  -4    1.18    0.68
   6   7  -4    1.55    0.67
   6   7  -4    1.83    0.76
  -6  -7   4    2.94    0.80
  -5  -7   4  129.26    4.15
   5   7  -4  116.67    4.30
   5   7  -4  119.43    4.32
  -5  -7   4  118.56    4.74
   5   7  -4  117.22    4.60
  -5  -7   4  127.37    4.41
   5   7  -4  125.28    4.28
   4   7  -4   -0.03    0.50
  -4  -7   4   -0.85    0.59
   4   7  -4    1.60    0.62
  -4  -7   4   -0.05    0.39
  -4  -7   4    0.46    0.56
   4   7  -4    0.71    0.55
   4   7  -4   -0.06    0.58
  -3  -7   4  164.15    5.86
   3   7  -4  168.49    5.69
   3   7  -4  173.18    5.22
   3   7  -4  162.52    5.26
   3   7  -4  169.93    5.66
  -3  -7   4  170.90    5.25
   3   7  -4  167.50    5.34
   3   7  -4  171.87    5.22
  -3  -7   4  170.91    5.42
   2   7  -4    1.29    0.54
  -2  -7   4    0.60    0.50
   2   7  -4    1.40    0.51
  -2  -7   4    2.90    0.74
   2   7  -4    1.75    0.48
   2   7  -4    1.20    0.37
   2   7  -4    1.06    0.44
   2   7  -4    1.43    0.51
   1   7  -4   13.11    0.68
   1   7  -4   13.28    0.64
   1   7  -4   14.31    0.84
  -1  -7   4   11.51    1.13
   1   7  -4   12.78    1.01
   1   7  -4   13.42    0.75
  -1  -7   4   12.75    0.93
   1   7  -4   13.32    1.00
   0  -7   4   10.67    0.79
   0   7  -4   10.73    0.83
   0   7  -4   11.25    0.82
   0  -7   4    9.17    1.03
   1  -7   4   76.66    2.45
  -1   7  -4   73.99    2.57
  -1   7  -4   75.20    2.58
   1  -7   4   71.62    3.09
  -2   7  -4   26.54    1.15
  -2   7  -4   27.48    1.17
   2  -7   4   24.03    1.64
   3  -7   4   90.43    3.69
  -3   7  -4   95.46    2.97
  -3   7  -4   91.98    2.95
  -4   7  -4    0.57    0.34
   4  -7   4    1.06    0.67
  -4   7  -4    1.10    0.38
  -5   7  -4   47.81    1.77
  -5   7  -4   45.27    1.78
   5  -7   4   48.12    2.40
  -6   7  -4    7.90    0.76
  -6   7  -4    8.16    0.73
   6  -7   4    9.19    1.21
  -6   7  -4    7.36    0.71
  -7   7  -4    2.99    0.68
   7  -7   4    3.54    1.03
  -7   7  -4    3.46    0.64
  -8   7  -4   13.01    1.11
  -8   7  -4   11.80    1.13
   9  -7   4    0.48    0.64
  -9   7  -4    0.04    0.61
 -10   7  -4    1.91    0.83
  13   6  -4    1.38    1.62
  12   6  -4   -1.85    1.09
  12   6  -4   -0.02    1.27
 -11  -6   4    9.41    1.61
  11   6  -4    7.26    1.65
  11   6  -4    8.87    1.66
  10   6  -4   30.80    2.36
 -10  -6   4   34.30    2.47
  10   6  -4   32.15    2.54
  10   6  -4   32.45    2.47
   9   6  -4    8.72    1.36
   9   6  -4   10.06    1.37
  -9  -6   4    6.22    1.23
   9   6  -4   10.64    1.47
  -8  -6   4   10.72    1.28
   8   6  -4   11.38    1.37
   8   6  -4   11.57    1.35
   8   6  -4    9.92    1.31
   7   6  -4    9.95    1.18
   7   6  -4   10.93    1.27
   7   6  -4   12.14    1.31
  -7  -6   4   13.31    1.29
   6   6  -4   33.03    1.96
   6   6  -4   34.79    2.09
   6   6  -4   37.18    1.99
  -6  -6   4   38.39    1.90
  -6  -6   4   33.45    1.94
   6   6  -4   31.80    1.90
  -5  -6   4  149.21    5.57
  -5  -6   4  169.51    5.21
   5   6  -4  152.04    5.23
   5   6  -4  151.16    5.23
   5   6  -4  160.93    5.18
  -5  -6   4  156.45    5.23
   5   6  -4  152.97    5.51
   4   6  -4   19.70    1.28
   4   6  -4   17.49    1.25
  -4  -6   4   16.77    1.44
  -4  -6   4   17.27    1.30
   4   6  -4   20.66    1.28
   4   6  -4   18.47    1.29
   4   6  -4   17.64    1.33
  -4  -6   4   18.58    1.14
  -3  -6   4   46.34    2.34
   3   6  -4   51.67    2.02
   3   6  -4   49.73    2.08
   3   6  -4   53.47    2.04
   3   6  -4   48.62    2.05
   3   6  -4   49.50    2.27
   3   6  -4   55.20    2.30
  -3  -6   4   47.11    2.06
   2   6  -4  234.24    6.99
  -2  -6   4  236.06    7.10
  -2  -6   4  233.69    7.63
   2   6  -4  253.84    7.48
   2   6  -4  240.45    7.47
   2   6  -4  247.00    6.95
   2   6  -4  231.28    7.06
   1   6  -4   62.69    2.06
   1   6  -4   61.25    2.16
  -1  -6   4   55.79    2.56
  -1  -6   4   60.80    2.23
   1   6  -4   63.25    2.02
   1   6  -4   65.12    2.36
   1   6  -4   60.91    2.36
   0   6  -4   21.17    1.09
   0  -6   4   23.82    1.10
   0   6  -4   19.53    0.93
   0  -6   4   18.93    1.33
   0  -6   4   21.67    1.06
   0   6  -4   21.68    1.10
   1  -6   4    9.88    0.73
  -1   6  -4    7.85    0.65
   1  -6   4   10.27    0.69
   1  -6   4    7.49    0.91
  -1   6  -4    9.91    0.69
   2  -6   4  301.54    8.24
  -2   6  -4  294.85    8.59
   2  -6   4  298.75    8.19
   2  -6   4  275.07    9.10
  -2   6  -4  299.49    8.59
   3  -6   4  142.66    5.13
  -3   6  -4  144.91    4.47
  -3   6  -4  150.47    4.51
   3  -6   4  152.15    4.26
  -4   6  -4    1.46    0.38
  -4   6  -4    1.26    0.39
  -5   6  -4   48.07    1.88
  -5   6  -4   47.87    1.86
  -5   6  -4   48.94    1.85
   6  -6   4    0.69    0.65
  -6   6  -4   -0.17    0.42
  -6   6  -4    0.18    0.41
   7  -6   4    2.71    0.93
  -7   6  -4    3.59    0.65
  -7   6  -4    5.06    0.74
  -8   6  -4    3.30    0.74
  -8   6  -4    4.95    0.85
  -9   6  -4   18.35    1.50
  10  -6   4   -0.15    0.72
 -10   6  -4    0.72    0.76
  11  -6   4    1.90    0.92
 -11   6  -4    0.52    0.94
  12  -6   4    4.83    1.15
  13   5  -4   -1.13    1.43
  12   5  -4   -1.40    1.22
 -11  -5   4   -1.23    0.93
  11   5  -4    0.83    1.19
  11   5  -4   -0.46    1.00
  11   5  -4    0.00    1.07
 -10  -5   4    0.04    0.96
  10   5  -4   -0.40    0.86
  10   5  -4   -1.41    0.98
  10   5  -4    2.25    1.06
   9   5  -4    0.19    0.83
   9   5  -4    0.05    0.76
   9   5  -4   -0.31    0.93
  -9  -5   4   -0.01    0.75
  -8  -5   4   13.52    1.39
   8   5  -4   15.89    1.56
   8   5  -4   14.33    1.45
   8   5  -4   15.60    1.47
   7   5  -4   19.63    1.60
  -7  -5   4   19.27    1.57
   7   5  -4   17.64    1.48
   7   5  -4   21.31    1.64
   6   5  -4   72.07    3.14
  -6  -5   4   77.58    3.18
   6   5  -4   76.51    3.11
   6   5  -4   80.18    3.41
   6   5  -4   77.38    3.19
  -6  -5   4   83.18    3.15
  -5  -5   4   97.45    3.48
   5   5  -4   92.45    3.52
  -5  -5   4   91.66    3.53
   5   5  -4   87.63    3.48
  -5  -5   4   96.15    3.65
   5   5  -4  101.22    3.80
   5   5  -4   96.75    3.49
  -4  -5   4  211.15    6.96
   4   5  -4  210.54    6.89
   4   5  -4  219.74    6.87
  -4  -5   4  207.96    6.55
   4   5  -4  207.68    6.56
  -4  -5   4  206.59    6.74
   4   5  -4  215.82    6.50
  -4  -5   4  220.68    6.67
   4   5  -4  208.19    6.58
  -3  -5   4   49.97    2.10
  -3  -5   4   51.24    2.33
   3   5  -4   49.76    2.00
   3   5  -4   51.64    2.23
   3   5  -4   49.53    2.06
   3   5  -4   52.07    2.01
  -3  -5   4   51.91    2.10
   3   5  -4   48.93    2.04
   2   5  -4   67.05    2.37
   2   5  -4   64.56    2.53
  -2  -5   4   63.39    2.68
   2   5  -4   69.84    2.34
   2   5  -4   67.36    2.32
   2   5  -4   66.66    2.52
   2   5  -4   67.42    2.40
  -2  -5   4   66.01    2.42
   1   5  -4  126.07    3.77
   1   5  -4  126.64    3.89
  -1  -5   4  122.00    4.32
   1   5  -4  130.23    4.12
   1   5  -4  121.62    4.09
   1   5  -4  125.76    3.78
  -1  -5   4  128.36    3.93
   1   5  -4  124.48    3.81
   0   5  -4   14.47    0.67
   0   5  -4   13.95    0.76
   0   5  -4   14.36    0.61
   0   5  -4   14.43    0.84
   0  -5   4   14.56    1.08
   0  -5   4   14.66    0.86
   0   5  -4   13.96    0.87
   0  -5   4   14.20    0.80
   0   5  -4   13.94    0.62
  -1   5  -4  346.95    9.68
   1  -5   4  357.42    9.75
   1  -5   4  363.64    9.70
  -1   5  -4  356.99   10.15
   1  -5   4  332.39   10.47
  -1   5  -4  336.03   10.12
   2  -5   4   48.49    1.66
   2  -5   4   45.87    2.20
   2  -5   4   51.71    1.68
  -2   5  -4   49.35    1.75
  -2   5  -4   47.89    1.74
   3  -5   4  201.24    5.74
  -3   5  -4  194.64    5.96
  -3   5  -4  208.05    6.01
  -4   5  -4   83.45    2.80
  -4   5  -4   81.55    2.76
   4  -5   4   86.47    2.69
  -4   5  -4   85.80    2.80
  -5   5  -4    4.39    0.54
  -5   5  -4    4.40    0.56
  -6   5  -4   13.84    0.99
  -6   5  -4   16.72    1.09
  -7   5  -4    2.23    0.61
  -7   5  -4    2.99    0.61
   7  -5   4    2.10    0.89
  -8   5  -4    0.06    0.58
   8  -5   4   -0.87    0.77
  -8   5  -4    0.14    0.50
  -9   5  -4   24.00    1.63
 -10   5  -4    0.20    0.79
  11  -5   4   -1.79    0.76
 -11   5  -4    0.19    0.90
  12  -5   4    1.25    0.97
  13   4  -4   -0.11    1.46
  12   4  -4    7.64    1.75
  11   4  -4    0.50    1.00
 -11  -4   4   -0.49    0.92
  11   4  -4    1.41    1.07
  11   4  -4    0.98    1.22
  10   4  -4    1.16    1.02
  10   4  -4    0.72    1.00
  10   4  -4    0.74    0.98
 -10  -4   4    1.17    0.89
  -9  -4   4   33.01    2.22
   9   4  -4   38.61    2.41
   9   4  -4   37.68    2.39
   9   4  -4   31.61    2.20
  -8  -4   4    0.86    0.77
   8   4  -4    1.00    0.74
   8   4  -4    2.01    0.89
   8   4  -4    0.81    0.74
   7   4  -4   11.30    1.22
   7   4  -4   10.95    1.18
   7   4  -4   13.10    1.30
  -7  -4   4   11.99    1.18
  -6  -4   4    8.60    0.99
   6   4  -4    9.05    1.09
   6   4  -4   10.42    1.08
   6   4  -4    8.76    0.99
  -6  -4   4    8.35    1.02
   6   4  -4    8.86    1.02
   5   4  -4   41.35    1.95
  -5  -4   4   40.60    2.07
  -5  -4   4   43.21    1.97
  -5  -4   4   43.14    1.99
   5   4  -4   37.17    2.03
   5   4  -4   41.83    2.02
   5   4  -4   41.24    1.99
   4   4  -4  212.81    6.43
   4   4  -4  204.41    6.52
   4   4  -4  216.94    6.79
  -4  -4   4  216.66    6.66
   4   4  -4  214.23    6.53
  -4  -4   4  205.98    6.47
  -4  -4   4  211.98    6.84
  -4  -4   4  206.32    6.71
   4   4  -4  208.50    6.80
  -3  -4   4   85.31    3.05
   3   4  -4   89.18    3.14
  -3  -4   4   81.21    2.93
   3   4  -4   79.67    2.93
   3   4  -4   83.92    2.95
   3   4  -4   83.12    3.12
   3   4  -4   88.13    2.93
   3   4  -4   83.76    2.90
   2   4  -4   77.06    2.57
   2   4  -4   74.01    2.54
  -2  -4   4   76.81    2.68
   2   4  -4   72.52    2.58
  -2  -4   4   76.11    2.61
   2   4  -4   77.61    2.76
   2   4  -4   76.72    2.63
  -2  -4   4   73.13    2.86
   2   4  -4   73.69    2.84
   2   4  -4   76.79    2.78
   1   4  -4  182.52    5.71
  -1  -4   4  188.41    5.48
   1   4  -4  188.69    5.73
  -1  -4   4  179.23    5.86
   1   4  -4  176.54    5.40
   1   4  -4  186.93    5.37
  -1  -4   4  187.47    5.63
   1   4  -4  197.65    5.92
   1   4  -4  179.88    5.46
   0   4  -4  103.06    3.15
   0  -4   4  105.80    3.69
   0   4  -4  109.09    3.16
   0   4  -4  110.55    3.70
   0   4  -4  105.49    3.26
   0   4  -4  106.71    3.18
   0   4  -4  106.73    3.44
   0  -4   4  109.28    3.30
   0   4  -4  104.07    3.43
   1  -4   4  386.25   10.41
  -1   4  -4  376.33   10.82
   1  -4   4  393.43   10.35
   1  -4   4  355.96   11.04
  -1   4  -4  369.47   10.38
  -1   4  -4  361.45   10.79
  -2   4  -4  657.75   18.01
   2  -4   4  667.88   17.94
  -2   4  -4  668.60   18.64
   2  -4   4  673.23   17.81
  -2   4  -4  645.63   18.62
   2  -4   4  622.28   18.81
   3  -4   4    5.77    0.47
  -3   4  -4    5.64    0.49
  -3   4  -4    4.97    0.48
  -3   4  -4    5.48    0.33
  -4   4  -4   52.52    1.92
   4  -4   4   51.61    1.83
  -4   4  -4   52.04    1.88
  -5   4  -4   -0.01    0.34
  -5   4  -4    0.60    0.37
  -6   4  -4   13.29    0.56
  -6   4  -4   10.42    0.91
  -6   4  -4   12.66    0.98
   7  -4   4   10.98    1.27
  -7   4  -4   12.62    1.07
  -7   4  -4   13.02    1.09
  -8   4  -4    1.46    0.69
   8  -4   4    0.96    0.80
  -8   4  -4    2.32    0.67
  -9   4  -4    4.82    0.90
 -10   4  -4    5.01    1.02
 -11   4  -4    0.22    0.79
  11  -4   4   -0.48    0.76
  12  -4   4    3.04    1.05
 -12   4  -4    2.61    1.15
  13  -4   4    1.33    1.06
  13   3  -4   -0.10    1.46
  12   3  -4    3.37    1.48
  11   3  -4   16.92    1.94
  11   3  -4   16.41    1.80
 -11  -3   4   14.80    1.64
  10   3  -4   10.96    1.44
 -10  -3   4    9.17    1.32
  10   3  -4    8.85    1.42
  10   3  -4    7.35    1.40
   9   3  -4   11.17    1.38
  -9  -3   4    8.50    1.19
   9   3  -4   12.09    1.48
   9   3  -4    9.29    1.29
  -8  -3   4   23.40    1.67
   8   3  -4   25.44    1.88
   8   3  -4   23.91    1.75
   8   3  -4   25.74    1.77
  -7  -3   4    0.79    0.61
  -7  -3   4    0.31    0.62
   7   3  -4    0.93    0.63
   7   3  -4    0.78    0.69
   7   3  -4    0.33    0.64
  -6  -3   4  155.28    5.24
   6   3  -4  161.07    5.28
  -6  -3   4  157.40    5.52
   6   3  -4  158.49    5.40
   6   3  -4  165.32    5.57
   6   3  -4  156.02    5.31
   5   3  -4    0.22    0.52
   5   3  -4    0.22    0.55
   5   3  -4    0.04    0.54
  -5  -3   4    0.35    0.49
  -5  -3   4    0.37    0.48
  -5  -3   4   -0.30    0.45
   5   3  -4   -0.16    0.45
   4   3  -4   39.96    1.90
  -4  -3   4   38.79    1.92
  -4  -3   4   41.97    1.82
   4   3  -4   40.48    1.79
  -4  -3   4   40.00    1.89
   4   3  -4   41.81    1.87
  -4  -3   4   40.03    1.83
   4   3  -4   39.68    1.85
   4   3  -4   46.22    1.99
   3   3  -4  195.60    6.06
   3   3  -4  195.51    6.30
  -3  -3   4  195.16    6.03
   3   3  -4  202.91    6.12
  -3  -3   4  205.35    6.30
   3   3  -4  200.60    6.00
  -3  -3   4  190.53    6.30
   3   3  -4  208.04    6.32
   3   3  -4  208.57    6.36
  -2  -3   4    4.66    0.53
   2   3  -4    5.64    0.54
   2   3  -4    4.70    0.57
  -2  -3   4    4.97    0.54
   2   3  -4    5.32    0.55
   2   3  -4    5.24    0.58
  -2  -3   4    5.26    0.63
   2   3  -4    5.84    0.64
   2   3  -4    4.21    0.51
   1   3  -4    9.95    0.67
   1   3  -4    9.34    0.83
  -1  -3   4    9.89    0.80
   1   3  -4    9.13    0.65
   1   3  -4   10.33    0.75
   1   3  -4    9.72    0.73
  -1  -3   4   10.91    0.71
  -1  -3   4   10.55    0.71
   1   3  -4    9.30    0.72
   1   3  -4   10.62    0.68
   0   3  -4  211.57    6.20
   0   3  -4  193.15    5.78
   0   3  -4  196.93    6.02
   0  -3   4  192.39    6.16
   0  -3   4  202.62    5.95
   0   3  -4  205.09    5.69
   0  -3   4  201.78    5.79
   0   3  -4  200.00    5.74
   0   3  -4  200.98    6.03
   1  -3   4  410.16   10.88
  -1   3  -4  382.31   11.36
  -1   3  -4  399.07   11.39
   1  -3   4  395.87   10.95
  -1   3  -4  394.85   10.87
   1  -3   4  374.71   11.50
  -1   3  -4  406.01   10.85
  -1   3  -4  393.82   10.97
  -2   3  -4   15.55    0.77
  -2   3  -4   14.12    0.50
  -2   3  -4   13.79    0.68
   2  -3   4   14.97    0.74
   2  -3   4   12.78    0.71
  -2   3  -4   13.08    0.73
  -3   3  -4    6.72    0.50
  -3   3  -4    7.26    0.59
  -3   3  -4    6.28    0.56
   3  -3   4    8.19    0.58
  -4   3  -4    7.29    0.54
  -4   3  -4    9.16    0.60
  -4   3  -4    9.21    0.69
  -4   3  -4    9.81    0.73
   4  -3   4   10.02    0.73
  -5   3  -4  127.46    4.24
  -5   3  -4  147.63    4.63
  -5   3  -4  150.10    4.31
   5  -3   4  150.01    4.51
  -5   3  -4  155.12    4.70
  -6   3  -4    2.08    0.41
  -6   3  -4    2.26    0.56
  -6   3  -4    2.13    0.55
  -6   3  -4    3.47    0.47
  -7   3  -4   51.26    2.26
  -7   3  -4   45.35    2.15
  -7   3  -4   50.30    1.86
  -8   3  -4   34.43    1.91
  -8   3  -4   34.39    1.53
   8  -3   4   35.99    2.33
  -9   3  -4    0.68    0.47
  -9   3  -4    0.99    0.74
 -10   3  -4   -0.62    0.67
 -11   3  -4    0.22    0.88
  12  -3   4    4.56    1.15
 -12   3  -4    4.75    1.27
  13  -3   4    1.57    1.07
  13   2  -4    4.55    1.68
  12   2  -4   11.63    1.88
  11   2  -4   -1.54    1.00
  11   2  -4    0.07    1.04
 -11  -2   4   -1.04    0.77
  10   2  -4   31.83    2.26
  10   2  -4   36.84    2.47
 -10  -2   4   31.90    2.15
   9   2  -4    0.60    0.76
   9   2  -4   -1.14    0.78
   9   2  -4   -0.19    0.66
  -9  -2   4    0.18    0.68
   8   2  -4   26.95    1.82
   8   2  -4   23.77    1.70
   8   2  -4   19.32    1.59
  -8  -2   4   22.53    1.75
  -8  -2   4   21.98    1.57
  -7  -2   4   38.32    2.19
  -7  -2   4   34.84    1.93
   7   2  -4   37.51    2.03
   7   2  -4   35.75    1.99
   7   2  -4   39.48    2.16
  -6  -2   4   -0.15    0.53
   6   2  -4    1.94    0.64
   6   2  -4    0.93    0.57
  -6  -2   4    0.95    0.59
   6   2  -4    1.10    0.62
   6   2  -4    0.84    0.58
  -5  -2   4  215.79    6.67
  -5  -2   4  201.81    6.32
   5   2  -4  196.02    6.40
  -5  -2   4  198.87    6.58
   5   2  -4  202.95    6.37
   5   2  -4  203.88    6.32
   5   2  -4  202.37    6.56
   4   2  -4  221.59    6.89
  -4  -2   4  237.54    7.21
   4   2  -4  230.93    6.84
  -4  -2   4  228.25    7.14
   4   2  -4  222.38    7.12
  -4  -2   4  229.38    6.87
   4   2  -4  234.79    7.16
   4   2  -4  216.57    6.89
  -3  -2   4  517.25   15.00
   3   2  -4  530.75   14.88
   3   2  -4  515.03   14.99
   3   2  -4  508.91   14.50
   3   2  -4  534.38   15.02
  -3  -2   4  514.85   14.44
  -3  -2   4  501.48   14.87
   3   2  -4  502.96   14.33
   3   2  -4  501.53   14.48
   2   2  -4    9.46    0.75
   2   2  -4    9.44    0.79
   2   2  -4    9.77    0.76
  -2  -2   4    8.59    0.75
   2   2  -4    7.67    0.69
   2   2  -4    8.95    0.75
  -2  -2   4    9.67    0.76
   2   2  -4   10.04    0.81
   2   2  -4    8.03    0.73
  -2  -2   4   10.15    0.78
   1   2  -4   36.84    1.52
   1   2  -4   34.63    1.37
   1   2  -4   36.85    1.39
   1   2  -4   34.68    1.47
   1   2  -4   34.98    1.42
  -1  -2   4   34.10    1.50
  -1  -2   4   33.07    1.40
  -1  -2   4   34.38    1.38
   1   2  -4   35.11    1.35
   0   2  -4  159.05    4.70
   0   2  -4  148.83    4.46
   0   2  -4  156.90    4.76
   0  -2   4  149.34    4.75
   0  -2   4  146.48    4.61
   0  -2   4  150.46    4.49
   0   2  -4  145.81    4.66
   0   2  -4  158.00    4.43
   0   2  -4  146.40    4.49
   0   2  -4  158.09    4.46
   1  -2   4  450.43   13.08
  -1   2  -4  477.96   13.09
  -1   2  -4  448.02   12.61
   1  -2   4  449.64   12.97
  -1   2  -4  444.18   13.03
  -1   2  -4  449.58   12.52
   1  -2   4  464.46   12.58
  -2   2  -4   13.27    0.73
  -2   2  -4   13.03    0.62
   2  -2   4   12.69    0.71
  -2   2  -4   12.76    0.72
  -2   2  -4   12.76    0.60
  -2   2  -4   12.87    0.74
  -3   2  -4  922.62   25.53
   3  -2   4  898.50   24.60
  -3   2  -4  886.66   24.66
   3  -2   4  905.27   24.61
  -3   2  -4  896.13   24.53
  -3   2  -4  910.79   24.49
  -3   2  -4  884.77   25.49
  -3   2  -4  906.98   25.52
  -4   2  -4   31.17    1.38
  -4   2  -4   31.55    1.38
   4  -2   4   32.03    1.36
  -4   2  -4   30.57    1.10
  -4   2  -4   34.25    1.29
  -4   2  -4   31.41    1.13
  -4   2  -4   30.23    1.27
  -5   2  -4   94.51    2.91
  -5   2  -4   90.37    2.69
  -5   2  -4   90.13    2.69
  -5   2  -4   83.91    3.08
  -5   2  -4   87.77    3.12
  -5   2  -4   89.13    2.89
   5  -2   4   90.40    3.03
  -6   2  -4   -0.02    0.39
  -6   2  -4    0.44    0.29
  -6   2  -4    0.11    0.37
  -6   2  -4    0.12    0.26
  -6   2  -4    0.27    0.43
  -6   2  -4    0.04    0.42
   6  -2   4    0.04    0.40
  -7   2  -4    5.46    0.80
  -7   2  -4    7.18    0.88
  -7   2  -4    6.86    0.51
  -7   2  -4    6.10    0.52
  -7   2  -4    5.56    0.69
  -8   2  -4   32.86    1.93
  -8   2  -4   36.61    1.68
   8  -2   4   34.58    2.20
  -8   2  -4   35.48    1.30
  -8   2  -4   35.32    1.29
  -9   2  -4   15.10    1.17
   9  -2   4   14.56    1.63
  -9   2  -4   13.55    1.35
 -10   2  -4    1.02    0.67
 -10   2  -4    2.51    0.95
 -11   2  -4    8.30    0.96
 -11   2  -4    6.71    1.27
  12  -2   4    4.09    1.16
 -12   2  -4    5.88    1.31
  13  -2   4    0.67    1.04
  13   1  -4    0.09    1.36
  12   1  -4    5.11    1.51
  11   1  -4   24.10    2.21
 -11  -1   4   24.08    2.03
 -10  -1   4    6.95    1.21
  10   1  -4    7.87    1.29
  10   1  -4    7.20    1.42
   9   1  -4   -0.18    0.83
   9   1  -4    0.10    0.71
   9   1  -4    1.13    0.77
  -9  -1   4   -0.19    0.62
  -9  -1   4    0.07    0.73
   8   1  -4    0.57    0.71
   8   1  -4   -0.37    0.73
  -8  -1   4   -0.46    0.60
  -8  -1   4   -0.43    0.60
   8   1  -4   -0.44    0.60
   7   1  -4   48.18    2.30
  -7  -1   4   45.60    2.21
  -7  -1   4   45.49    2.37
   7   1  -4   45.67    2.34
   7   1  -4   46.28    2.27
  -6  -1   4  244.84    7.68
  -6  -1   4  256.55    8.15
   6   1  -4  252.09    8.02
   6   1  -4  252.90    7.81
   6   1  -4  254.91    7.77
   6   1  -4  257.29    7.92
   5   1  -4    6.38    0.81
  -5  -1   4    7.67    0.89
   5   1  -4    5.85    0.78
  -5  -1   4    7.07    0.82
  -5  -1   4    7.67    0.86
   5   1  -4    5.97    0.77
   5   1  -4    6.80    0.81
  -5  -1   4    5.73    0.79
   4   1  -4   16.99    1.10
   4   1  -4   17.64    1.12
   4   1  -4   17.92    1.14
   4   1  -4   17.98    1.19
   4   1  -4   18.51    1.19
  -4  -1   4   18.59    1.15
  -4  -1   4   18.12    1.17
  -4  -1   4   17.69    1.09
  -4  -1   4   17.89    1.16
  -3  -1   4  477.54   13.53
   3   1  -4  450.62   13.46
  -3  -1   4  453.28   13.32
  -3  -1   4  464.58   13.51
   3   1  -4  481.67   13.36
   3   1  -4  455.25   13.04
   3   1  -4  463.36   12.91
  -3  -1   4  448.12   12.95
   3   1  -4  452.36   13.05
   2   1  -4  168.41    5.11
  -2  -1   4  156.11    4.87
   2   1  -4  161.76    5.08
   2   1  -4  158.25    4.83
   2   1  -4  166.70    5.04
   2   1  -4  157.17    4.90
  -2  -1   4  161.07    5.08
  -2  -1   4  156.61    5.02
   2   1  -4  157.11    4.91
   2   1  -4  167.65    4.90
  -2  -1   4  175.53    5.14
  -1  -1   4  132.35    4.09
   1   1  -4  124.48    3.93
   1   1  -4  133.82    3.92
   1   1  -4  128.79    4.08
   1   1  -4  130.49    4.09
  -1  -1   4  127.20    3.92
   1   1  -4  132.04    4.05
   1   1  -4  128.53    3.87
  -1  -1   4  122.05    4.04
  -1  -1   4  129.97    4.07
   1   1  -4  128.23    3.94
   0   1  -4  137.47    4.16
   0   1  -4  130.84    4.15
   0   1  -4  132.18    4.01
   0   1  -4  142.20    4.01
   0  -1   4  129.43    4.15
   0   1  -4  133.74    3.94
   0   1  -4  133.34    3.99
   0  -1   4  134.90    4.01
   0  -1   4  131.92    4.14
   1  -1   4 1168.41   31.95
  -1   1  -4 1160.54   33.11
   1  -1   4 1180.21   33.08
  -1   1  -4 1175.19   33.11
  -1   1  -4 1184.34   32.10
  -1   1  -4 1154.28   31.93
  -1   1  -4 1212.31   31.91
   1  -1   4 1178.32   32.80
  -2   1  -4   53.89    1.95
  -2   1  -4   56.66    1.98
   2  -1   4   56.68    1.91
   2  -1   4   55.78    1.89
  -2   1  -4   55.26    1.82
  -2   1  -4   55.24    1.89
  -3   1  -4   50.48    1.82
  -3   1  -4   50.25    1.91
  -3   1  -4   53.51    1.94
  -3   1  -4   54.46    1.94
   3  -1   4   52.10    1.86
  -3   1  -4   53.71    1.76
  -4   1  -4  421.55   12.60
  -4   1  -4  435.39   12.04
  -4   1  -4  441.91   12.66
  -4   1  -4  435.51   12.19
  -4   1  -4  439.24   12.04
   4  -1   4  430.02   12.20
  -5   1  -4    3.58    0.50
   5  -1   4    3.47    0.53
  -5   1  -4    3.83    0.56
  -5   1  -4    2.78    0.47
  -5   1  -4    3.00    0.43
  -5   1  -4    3.69    0.47
  -5   1  -4    2.93    0.53
  -6   1  -4   27.11    1.45
  -6   1  -4   27.07    1.49
  -6   1  -4   30.03    1.42
   6  -1   4   28.13    1.46
  -6   1  -4   25.86    1.22
  -6   1  -4   27.70    1.37
  -6   1  -4   27.80    1.23
  -7   1  -4    0.46    0.49
  -7   1  -4   -0.10    0.46
  -7   1  -4    0.29    0.35
  -7   1  -4    0.28    0.40
  -7   1  -4   -0.51    0.44
   7  -1   4    0.45    0.51
   8  -1   4    1.36    0.89
  -8   1  -4    1.19    0.53
  -8   1  -4    2.03    0.62
  -8   1  -4    1.71    0.72
  -9   1  -4   86.68    3.67
  -9   1  -4   86.99    2.95
  -9   1  -4   87.30    3.29
   9  -1   4   81.68    3.90
 -10   1  -4    0.88    0.70
 -10   1  -4    1.60    0.96
 -10   1  -4    0.17    0.58
 -11   1  -4   -0.33    0.86
 -11   1  -4    0.01    0.50
 -11   1  -4   -1.04    0.68
 -12   1  -4    4.19    0.90
 -12   1  -4    4.07    1.21
  12  -1   4    4.32    1.13
 -13   1  -4    1.82    1.27
  13  -1   4    0.59    1.01
  13   0  -4   -0.43    1.37
  12   0  -4   -0.04    1.17
 -11   0   4   -0.05    0.88
  11   0  -4   -0.45    1.07
  10   0  -4    0.92    1.06
 -10   0   4    0.46    0.86
 -10   0   4    1.54    1.06
  -9   0   4   14.45    1.56
   9   0  -4   15.64    1.46
   9   0  -4   13.37    1.49
  -9   0   4   15.50    1.40
   8   0  -4    0.60    0.67
   8   0  -4   -0.03    0.64
  -8   0   4   -0.44    0.62
  -8   0   4    0.06    0.73
   8   0  -4    0.36    0.70
   7   0  -4   15.65    1.36
   7   0  -4   17.54    1.37
   7   0  -4   15.24    1.33
  -7   0   4   14.97    1.23
  -7   0   4   12.65    1.28
  -6   0   4   59.82    2.59
   6   0  -4   55.51    2.43
   6   0  -4   56.01    2.49
  -6   0   4   50.78    2.26
  -6   0   4   50.67    2.42
   6   0  -4   52.91    2.35
  -5   0   4   17.36    1.29
   5   0  -4   20.01    1.33
  -5   0   4   19.05    1.23
   5   0  -4   17.04    1.26
  -5   0   4   18.75    1.33
   5   0  -4   18.34    1.27
  -5   0   4   16.39    1.16
   5   0  -4   17.82    1.20
   4   0  -4   55.72    2.20
  -4   0   4   58.97    2.40
   4   0  -4   56.91    2.26
   4   0  -4   55.53    2.26
  -4   0   4   58.48    2.34
  -4   0   4   57.76    2.27
   4   0  -4   54.72    2.19
   4   0  -4   60.34    2.30
  -4   0   4   57.53    2.31
  -4   0   4   55.03    2.14
  -3   0   4   37.44    1.66
   3   0  -4   35.73    1.58
   3   0  -4   34.30    1.53
   3   0  -4   37.48    1.57
  -3   0   4   37.06    1.58
  -3   0   4   35.03    1.60
   3   0  -4   35.46    1.60
  -3   0   4   36.44    1.52
  -3   0   4   37.67    1.64
   3   0  -4   35.51    1.54
   2   0  -4  214.82    6.30
   2   0  -4  207.37    6.47
   2   0  -4  209.41    6.30
  -2   0   4  209.21    6.50
  -2   0   4  210.68    6.37
  -2   0   4  221.27    6.53
   2   0  -4  211.36    6.20
   2   0  -4  209.98    6.35
   2   0  -4  226.16    6.53
  -2   0   4  225.15    6.34
  -2   0   4  207.49    6.24
   1   0  -4  322.12    9.30
   1   0  -4  331.31    9.61
  -1   0   4  339.88    9.33
   1   0  -4  345.22    9.28
  -1   0   4  340.51    9.32
   1   0  -4  328.08    9.43
  -1   0   4  323.48    9.44
  -1   0   4  318.18    9.60
   1   0  -4  314.56    9.27
   1   0  -4  324.83    9.18
  -1   0   4  323.00    9.26
  -1   0   4  336.60    9.62
   1   0  -4  322.80    9.60
   0   0   4  160.24    4.87
   0   0   4  162.83    4.73
   0   0  -4  155.70    4.68
   0   0  -4  154.31    4.85
   0   0  -4  159.60    4.72
   0   0   4  153.39    4.76
   0   0  -4  161.09    4.88
   0   0   4  158.83    4.70
   0   0  -4  160.24    4.76
   0   0   4  161.97    4.87
   0   0   4  163.81    4.73
   0   0  -4  161.50    4.68
   0   0  -4  159.20    4.63
  -1   0  -4    1.74    0.33
  -1   0  -4    1.40    0.37
   1   0   4    0.89    0.31
  -1   0  -4    0.50    0.30
   1   0   4    0.95    0.33
   1   0   4    0.84    0.33
  -1   0  -4    1.69    0.34
  -2   0  -4 1600.56   43.74
   2   0   4 1658.49   43.79
  -2   0  -4 1564.24   45.33
   2   0   4 1648.99   43.79
  -2   0  -4 1614.70   45.35
  -2   0  -4 1640.70   43.71
  -2   0  -4 1608.95   43.95
   2   0   4 1589.57   45.31
  -3   0  -4  525.86   14.86
  -3   0  -4  512.77   14.84
  -3   0  -4  554.70   14.29
  -3   0  -4  519.25   14.25
   3   0   4  510.49   14.33
   3   0   4  501.17   14.76
  -3   0  -4  489.28   14.78
  -3   0  -4  507.21   14.35
  -4   0  -4   11.84    0.83
  -4   0  -4   10.72    0.70
  -4   0  -4   12.31    0.78
  -4   0  -4   10.84    0.81
   4   0   4   12.20    0.80
  -4   0  -4   10.63    0.75
   4   0   4   10.42    0.78
  -5   0  -4    0.82    0.39
   5   0   4   -0.67    0.26
  -5   0  -4    0.32    0.33
  -5   0  -4   -0.04    0.27
  -5   0  -4   -0.25    0.25
  -5   0  -4   -0.27    0.36
  -5   0  -4   -0.33    0.30
  -5   0  -4    0.31    0.33
  -6   0  -4   16.29    1.00
  -6   0  -4   14.52    1.09
  -6   0  -4   15.94    1.10
  -6   0  -4   14.85    0.99
  -6   0  -4   15.94    1.14
  -6   0  -4   14.20    0.94
  -6   0  -4   12.64    0.91
   6   0   4   14.93    1.05
   7   0   4   60.09    2.53
  -7   0  -4   58.44    2.57
  -7   0  -4   63.21    2.66
  -7   0  -4   58.12    2.24
  -7   0  -4   58.18    2.42
  -8   0  -4  105.51    3.83
  -8   0  -4  108.25    4.10
   8   0   4  105.21    4.34
  -8   0  -4  107.28    3.63
  -9   0  -4   82.71    3.30
  -9   0  -4   83.15    3.05
  -9   0  -4   83.03    3.61
   9   0   4   87.16    3.90
 -10   0  -4    1.71    0.76
 -10   0  -4    3.50    1.04
 -10   0  -4    2.64    0.73
 -11   0  -4    0.90    0.73
 -11   0  -4   -0.01    0.67
 -11   0  -4    1.74    1.02
 -12   0  -4    1.05    0.71
 -12   0  -4    1.91    0.87
 -12   0  -4    1.90    1.14
 -13   0  -4    0.98    1.32
  13   0   4    0.84    1.07
 -12   1   4    1.68    0.92
  12  -1  -4    2.47    1.23
 -11   1   4    1.56    0.87
  11  -1  -4    2.65    1.14
  10  -1  -4    1.19    0.99
 -10   1   4    1.88    1.06
 -10   1   4    0.51    0.80
   9  -1  -4    7.41    1.12
   9  -1  -4    5.81    1.12
  -9   1   4    9.72    1.29
  -9   1   4    7.71    1.03
   8  -1  -4   20.50    1.57
  -8   1   4   20.32    1.44
  -8   1   4   20.46    1.70
   8  -1  -4   21.73    1.59
  -7   1   4   -0.26    0.55
   7  -1  -4    0.97    0.65
   7  -1  -4    1.44    0.74
  -7   1   4    1.20    0.73
   7  -1  -4    0.89    0.67
  -6   1   4   50.16    2.53
   6  -1  -4   59.68    2.59
   6  -1  -4   59.83    2.55
  -6   1   4   61.65    2.42
  -6   1   4   62.96    2.70
   6  -1  -4   63.84    2.59
   5  -1  -4    7.41    0.85
   5  -1  -4    7.10    0.83
   5  -1  -4    8.43    0.82
  -5   1   4    6.74    0.84
   5  -1  -4    8.14    0.84
  -5   1   4    7.35    0.80
  -5   1   4    8.12    0.79
   5  -1  -4    6.82    0.80
  -4   1   4  134.84    4.24
  -4   1   4  129.42    4.15
  -4   1   4  131.25    4.55
   4  -1  -4  139.45    4.37
   4  -1  -4  128.86    4.27
   4  -1  -4  134.39    4.33
  -4   1   4  126.11    4.38
   4  -1  -4  128.84    4.18
   4  -1  -4  128.76    4.22
   3  -1  -4  156.64    4.96
  -3   1   4  156.16    5.04
   3  -1  -4  158.43    4.80
  -3   1   4  151.80    4.78
   3  -1  -4  159.14    4.86
  -3   1   4  163.73    4.88
  -3   1   4  156.99    5.17
   3  -1  -4  153.49    4.87
   3  -1  -4  159.74    4.91
  -3   1   4  164.36    4.87
  -2   1   4  176.24    5.04
  -2   1   4  164.29    4.97
  -2   1   4  158.87    5.16
  -2   1   4  175.54    5.05
   2  -1  -4  167.15    5.01
  -2   1   4  171.84    5.20
   2  -1  -4  163.67    5.00
   2  -1  -4  162.27    5.01
   2  -1  -4  163.90    5.13
   2  -1  -4  161.82    4.93
  -1   1   4  627.25   17.32
   1  -1  -4  606.44   17.90
   1  -1  -4  629.09   17.61
   1  -1  -4  635.40   17.20
   1  -1  -4  614.10   17.33
  -1   1   4  651.14   17.35
  -1   1   4  650.76   17.40
   1  -1  -4  634.74   17.94
  -1   1   4  608.01   17.95
   1  -1  -4  619.70   17.38
  -1   1   4  636.78   17.96
  -1   1   4  629.93   17.64
   0  -1  -4   71.78    2.30
   0   1   4   65.96    2.39
   0  -1  -4   71.70    2.25
   0  -1  -4   71.42    2.42
   0   1   4   68.89    2.33
   0   1   4   75.67    2.38
   0  -1  -4   75.31    2.35
   0  -1  -4   67.70    2.33
   0  -1  -4   70.82    2.42
   0   1   4   73.93    2.36
   0   1   4   67.95    2.25
   0  -1  -4   71.27    2.33
   0   1   4   71.24    2.42
  -1  -1  -4  433.43   12.04
  -1  -1  -4  417.56   12.08
   1   1   4  433.78   12.07
   1   1   4  441.70   12.11
   1   1   4  422.42   12.48
   1   1   4  444.76   12.05
  -1  -1  -4  432.38   12.48
  -1  -1  -4  431.34   12.47
   1   1   4  431.76   12.06
  -1  -1  -4  440.42   12.04
   1   1   4  433.44   12.45
   2   1   4 2481.82   68.88
  -2  -1  -4 2499.95   69.17
  -2  -1  -4 2691.07   68.84
  -2  -1  -4 2519.33   68.85
  -2  -1  -4 2644.40   71.37
  -2  -1  -4 2456.94   71.32
   2   1   4 2568.97   71.35
  -3  -1  -4    2.79    0.42
  -3  -1  -4    3.52    0.47
  -3  -1  -4    3.83    0.45
   3   1   4    6.36    0.57
  -3  -1  -4    3.33    0.49
  -3  -1  -4    4.36    0.48
   3   1   4    3.81    0.47
  -4  -1  -4   49.49    1.97
   4   1   4   46.21    1.91
  -4  -1  -4   53.80    1.91
   4   1   4   49.13    1.93
  -4  -1  -4   47.31    1.89
  -4  -1  -4   49.17    1.83
  -5  -1  -4   71.98    2.49
  -5  -1  -4   65.18    2.59
  -5  -1  -4   66.58    2.48
  -5  -1  -4   65.40    2.39
  -5  -1  -4   70.21    2.61
   5   1   4   68.68    2.54
   5   1   4   63.41    2.50
  -6  -1  -4    0.09    0.42
   6   1   4   -0.30    0.39
  -6  -1  -4   -0.09    0.41
  -6  -1  -4   -0.67    0.37
  -6  -1  -4   -0.20    0.33
  -6  -1  -4   -0.33    0.38
   6   1   4   -0.15    0.44
  -7  -1  -4    2.82    0.62
  -7  -1  -4    3.14    0.71
  -7  -1  -4    1.65    0.64
   7   1   4    4.28    0.79
  -7  -1  -4    3.27    0.69
  -8  -1  -4   96.92    3.67
  -8  -1  -4   95.71    3.87
   8   1   4   97.28    3.80
  -8  -1  -4  101.88    3.55
  -9  -1  -4    0.99    0.79
   9   1   4    0.64    0.83
  -9  -1  -4    1.10    0.67
  -9  -1  -4    1.24    0.70
 -10  -1  -4    1.72    0.93
 -10  -1  -4    0.23    0.68
 -10  -1  -4    0.60    0.70
 -11  -1  -4   -0.92    0.70
 -11  -1  -4    0.13    0.75
 -11  -1  -4    0.14    0.91
 -12  -1  -4   -0.48    0.76
 -12  -1  -4    0.23    0.82
 -12  -1  -4    0.80    1.06
 -13  -1  -4   12.48    1.31
  13   1   4   11.40    1.70
 -12   2   4    6.09    0.93
  12  -2  -4    5.03    1.37
  11  -2  -4    2.05    1.05
 -11   2   4    1.08    0.75
 -11   2   4    0.46    1.05
 -10   2   4   -0.58    0.84
  10  -2  -4   -0.07    0.81
 -10   2   4    0.93    0.71
  -9   2   4   10.97    1.41
   9  -2  -4   10.99    1.31
  -9   2   4   12.68    1.15
   8  -2  -4  117.72    4.34
  -8   2   4  119.81    4.64
   8  -2  -4  119.89    4.38
  -8   2   4  114.16    4.06
   7  -2  -4   70.55    3.04
   7  -2  -4   68.97    2.92
   7  -2  -4   71.24    2.95
  -7   2   4   69.55    2.72
  -7   2   4   72.32    3.11
   6  -2  -4   19.59    1.36
   6  -2  -4   21.93    1.46
  -6   2   4   18.64    1.45
  -6   2   4   20.63    1.50
  -6   2   4   19.49    1.31
   6  -2  -4   21.21    1.51
  -5   2   4  542.96   16.26
   5  -2  -4  588.06   16.13
  -5   2   4  564.14   16.29
  -5   2   4  564.19   15.59
   5  -2  -4  554.95   15.74
   5  -2  -4  528.88   15.52
  -5   2   4  539.72   15.50
   5  -2  -4  540.71   15.67
  -4   2   4    0.56    0.42
  -4   2   4    1.22    0.48
   4  -2  -4    0.90    0.41
   4  -2  -4    0.23    0.38
   4  -2  -4    0.56    0.38
  -4   2   4    0.62    0.47
  -4   2   4    0.58    0.43
   4  -2  -4    1.21    0.48
   4  -2  -4    0.71    0.41
  -4   2   4    0.64    0.36
  -4   2   4    0.66    0.39
   3  -2  -4  223.05    6.68
  -3   2   4  221.17    6.60
  -3   2   4  216.37    6.89
   3  -2  -4  218.90    6.68
  -3   2   4  233.49    6.95
   3  -2  -4  214.04    6.57
   3  -2  -4  228.04    6.84
  -3   2   4  225.91    6.65
  -3   2   4  229.04    7.13
  -3   2   4  240.75    6.70
   3  -2  -4  232.55    6.74
  -2   2   4  139.90    4.32
   2  -2  -4  142.69    4.47
   2  -2  -4  136.32    4.29
   2  -2  -4  143.82    4.38
  -2   2   4  140.38    4.53
   2  -2  -4  138.08    4.37
  -2   2   4  148.90    4.39
   2  -2  -4  146.94    4.32
  -2   2   4  152.43    4.40
  -1   2   4  357.46    9.66
   1  -2  -4  327.33    9.67
   1  -2  -4  337.42    9.94
   1  -2  -4  344.83    9.67
  -1   2   4  336.23   10.00
   1  -2  -4  338.77    9.65
   1  -2  -4  336.90    9.54
  -1   2   4  363.04    9.70
  -1   2   4  332.07    9.61
   0   2   4   70.20    2.46
   0   2   4   69.23    2.35
   0  -2  -4   71.14    2.32
   0  -2  -4   72.57    2.44
   0  -2  -4   70.77    2.37
   0  -2  -4   74.18    2.40
   0   2   4   69.62    2.18
   0  -2  -4   73.78    2.46
   0   2   4   74.72    2.41
   0   2   4   71.85    2.45
   0   2   4   72.28    2.36
   1   2   4 1325.20   34.39
  -1  -2  -4 1247.87   34.55
  -1  -2  -4 1302.89   34.39
   1   2   4 1317.14   34.54
   1   2   4 1221.49   35.64
  -1  -2  -4 1232.07   35.60
   1   2   4 1259.95   35.60
   1   2   4 1232.08   34.41
  -1  -2  -4 1249.98   34.39
  -1  -2  -4 1265.20   35.62
  -2  -2  -4  346.87   10.44
   2   2   4  350.90   10.47
   2   2   4  353.15   10.13
  -2  -2  -4  368.08   10.13
   2   2   4  361.06   10.45
  -2  -2  -4  347.88   10.08
  -2  -2  -4  362.00   10.49
  -2  -2  -4  356.89   10.16
  -2  -2  -4  377.03   10.15
  -3  -2  -4 1295.57   36.29
   3   2   4 1239.34   36.24
  -3  -2  -4 1266.11   34.96
   3   2   4 1265.23   35.04
  -3  -2  -4 1351.92   35.03
  -3  -2  -4 1276.68   36.25
  -3  -2  -4 1313.54   36.30
  -3  -2  -4 1268.40   35.16
  -4  -2  -4  133.82    4.08
   4   2   4  121.67    4.07
  -4  -2  -4  128.28    4.08
   4   2   4  123.23    4.16
  -4  -2  -4  126.87    3.99
  -4  -2  -4  123.25    4.17
  -4  -2  -4  129.25    4.24
  -5  -2  -4   44.97    1.98
   5   2   4   45.87    2.01
  -5  -2  -4   48.86    1.97
  -5  -2  -4   46.10    1.88
  -5  -2  -4   50.28    2.10
  -5  -2  -4   43.23    1.92
   5   2   4   45.60    1.98
  -6  -2  -4  216.31    6.70
   6   2   4  222.41    6.92
  -6  -2  -4  216.11    7.11
  -6  -2  -4  231.63    6.82
  -6  -2  -4  217.29    7.07
   6   2   4  224.29    7.02
   7   2   4   49.63    2.34
  -7  -2  -4   47.23    2.12
  -7  -2  -4   50.59    2.39
  -8  -2  -4   -0.04    0.64
   8   2   4    0.71    0.71
  -8  -2  -4    0.51    0.61
  -9  -2  -4   -0.43    0.70
   9   2   4    0.50    0.77
   9   2   4    1.50    0.78
  -9  -2  -4    0.28    0.66
 -10  -2  -4   -0.24    0.70
  10   2   4   -0.86    0.78
 -10  -2  -4    1.29    0.92
 -11  -2  -4    9.14    1.24
 -11  -2  -4   12.27    1.59
 -11  -2  -4    7.95    1.11
 -12  -2  -4    1.39    0.91
 -12  -2  -4    2.59    1.02
  13   2   4    6.51    1.55
  14   2   4    4.66    1.57
 -12   3   4    7.48    1.63
  12  -3  -4    6.27    1.44
 -11   3   4    0.88    1.09
  11  -3  -4    0.99    0.95
  10  -3  -4    1.37    0.93
 -10   3   4    1.91    0.62
 -10   3   4    0.80    0.94
  -9   3   4   16.06    1.61
   9  -3  -4   17.52    1.59
  -9   3   4   18.88    1.28
   8  -3  -4   24.04    1.79
  -8   3   4   22.60    1.77
  -8   3   4   23.10    1.40
  -7   3   4   78.38    2.90
   7  -3  -4   81.94    3.23
   7  -3  -4   84.00    3.22
  -7   3   4   83.70    3.43
   6  -3  -4  190.54    6.07
  -6   3   4  199.77    6.45
   6  -3  -4  188.01    6.09
  -6   3   4  190.23    5.86
   6  -3  -4  201.82    6.27
  -6   3   4  191.15    6.41
   5  -3  -4   29.26    1.56
  -5   3   4   30.73    1.57
   5  -3  -4   27.51    1.53
   5  -3  -4   27.32    1.53
  -5   3   4   26.09    1.37
  -5   3   4   28.09    1.60
  -5   3   4   29.19    1.64
  -4   3   4  169.88    5.28
   4  -3  -4  168.47    5.36
  -4   3   4  180.22    5.68
   4  -3  -4  177.37    5.50
  -4   3   4  188.28    5.46
   4  -3  -4  176.21    5.44
  -4   3   4  181.83    5.94
  -4   3   4  171.75    5.65
  -3   3   4   37.68    1.70
   3  -3  -4   39.06    1.66
  -3   3   4   39.41    1.58
  -3   3   4   39.39    1.57
   3  -3  -4   40.38    1.63
   3  -3  -4   38.29    1.61
  -3   3   4   40.50    1.67
  -3   3   4   39.73    1.73
  -3   3   4   43.22    1.89
   3  -3  -4   41.83    1.60
  -2   3   4   59.37    2.10
   2  -3  -4   60.08    2.12
  -2   3   4   59.52    2.23
  -2   3   4   60.83    2.25
  -2   3   4   64.23    2.16
   2  -3  -4   58.67    2.15
  -2   3   4   62.38    2.15
   2  -3  -4   61.86    2.18
   2  -3  -4   61.85    2.02
   2  -3  -4   62.34    2.17
   1  -3  -4  622.02   17.39
   1  -3  -4  603.98   16.93
  -1   3   4  596.11   17.04
  -1   3   4  663.09   17.17
  -1   3   4  604.29   17.05
  -1   3   4  599.71   17.70
   1  -3  -4  623.02   17.16
   1  -3  -4  600.77   17.61
  -1   3   4  632.09   17.70
   1  -3  -4  609.05   17.08
  -1   3   4  649.37   17.08
   0   3   4   12.55    0.78
   0  -3  -4    9.99    0.71
   0   3   4   11.33    0.72
   0  -3  -4   11.86    0.69
   0   3   4   10.99    0.75
   0  -3  -4   11.37    0.74
   0  -3  -4   10.68    0.71
   0   3   4   12.54    0.73
  -1  -3  -4   17.39    0.89
   1   3   4   18.29    0.96
  -1  -3  -4   16.27    0.91
   1   3   4   17.15    0.91
  -1  -3  -4   17.65    0.92
   1   3   4   17.64    0.90
   1   3   4   16.06    0.88
   1   3   4   16.23    0.92
   2   3   4  260.20    7.60
   2   3   4  242.98    7.60
  -2  -3  -4  250.13    7.32
   2   3   4  247.01    7.36
   2   3   4  266.66    7.34
  -2  -3  -4  246.58    7.36
  -2  -3  -4  255.43    7.59
  -2  -3  -4  257.94    7.62
  -3  -3  -4   25.71    1.25
  -3  -3  -4   26.59    1.32
   3   3   4   28.20    1.30
   3   3   4   24.82    1.32
  -3  -3  -4   27.62    1.33
  -3  -3  -4   25.31    1.28
  -3  -3  -4   28.02    1.34
   3   3   4   24.32    1.26
  -4  -3  -4  230.04    6.87
   4   3   4  218.33    6.64
  -4  -3  -4  217.14    6.61
  -4  -3  -4  213.09    6.50
   4   3   4  213.16    6.77
  -4  -3  -4  219.72    6.80
  -5  -3  -4  142.04    4.87
  -5  -3  -4  153.72    4.96
  -5  -3  -4  142.77    4.64
   5   3   4  145.42    4.78
   5   3   4  145.45    4.88
  -6  -3  -4  313.99    9.53
   6   3   4  306.58    9.22
  -6  -3  -4  304.35    9.03
   6   3   4  298.46    9.40
  -6  -3  -4  301.73    9.45
   7   3   4   27.53    1.80
  -7  -3  -4   31.96    1.88
  -7  -3  -4   27.77    1.59
  -8  -3  -4   11.85    1.25
   8   3   4   13.18    1.28
  -8  -3  -4   10.28    1.06
  -9  -3  -4   59.25    2.97
   9   3   4   64.06    3.10
  -9  -3  -4   57.73    2.69
   9   3   4   62.37    3.01
 -10  -3  -4    0.04    0.83
 -10  -3  -4   -1.18    0.61
  10   3   4   -0.43    0.86
 -11  -3  -4    3.21    0.98
 -12  -3  -4   17.00    1.71
 -12  -3  -4   14.57    1.54
  13   3   4    0.09    1.25
  14   3   4   -0.43    1.41
  12  -4  -4    0.32    1.16
 -11   4   4    3.82    1.26
  11  -4  -4    1.73    1.01
 -10   4   4    0.29    0.90
  10  -4  -4    0.86    0.87
   9  -4  -4    1.84    0.87
  -9   4   4    2.68    0.48
  -9   4   4    2.15    0.97
  -8   4   4   25.07    1.26
   8  -4  -4   26.31    1.75
  -8   4   4   28.66    1.90
   7  -4  -4   22.23    1.60
  -7   4   4   24.80    1.24
  -7   4   4   25.27    1.71
  -6   4   4   -0.24    0.50
  -6   4   4   -0.36    0.48
   6  -4  -4    0.80    0.55
  -6   4   4    0.42    0.45
   6  -4  -4    0.07    0.54
  -5   4   4  151.44    5.15
  -5   4   4  167.83    4.91
  -5   4   4  145.00    5.13
  -5   4   4  147.50    4.65
  -5   4   4  156.96    4.69
   5  -4  -4  156.46    5.04
   5  -4  -4  149.93    4.88
   5  -4  -4  156.03    4.93
  -4   4   4   18.88    1.03
  -4   4   4   20.26    1.17
  -4   4   4   19.86    1.28
  -4   4   4   21.50    1.26
   4  -4  -4   19.17    1.18
  -4   4   4   21.08    1.06
   4  -4  -4   19.19    1.17
   4  -4  -4   20.09    1.22
  -3   4   4    7.11    0.62
  -3   4   4    7.59    0.63
  -3   4   4    9.23    0.83
  -3   4   4    7.40    0.66
   3  -4  -4    8.35    0.75
   3  -4  -4    7.79    0.67
  -3   4   4    8.16    0.83
  -3   4   4    7.07    0.70
   3  -4  -4    8.37    0.74
  -3   4   4    7.08    0.62
  -2   4   4  122.76    3.97
   2  -4  -4  125.84    3.86
   2  -4  -4  120.12    3.82
  -2   4   4  132.08    3.86
  -2   4   4  117.01    3.96
   2  -4  -4  118.08    3.75
  -2   4   4  121.73    4.13
  -2   4   4  121.81    3.74
  -1   4   4  386.84   10.99
   1  -4  -4  377.33   10.65
  -1   4   4  397.66   10.66
  -1   4   4  366.46   10.99
  -1   4   4  369.79   10.55
   1  -4  -4  371.01   10.88
   1  -4  -4  383.09   10.62
  -1   4   4  365.02   10.55
   1  -4  -4  368.96   10.49
   0  -4  -4  221.42    6.42
   0   4   4  229.02    6.42
   0   4   4  205.93    6.60
   0   4   4  223.55    6.34
   0  -4  -4  216.78    6.53
   0   4   4  219.17    6.59
   0   4   4  216.18    6.36
   0  -4  -4  217.76    6.37
  -1  -4  -4   30.04    1.35
  -1  -4  -4   31.29    1.33
  -1  -4  -4   31.12    1.31
   1   4   4   30.76    1.37
   1   4   4   28.69    1.29
   1   4   4   28.67    0.97
   1   4   4   31.83    1.29
   2   4   4   61.23    2.12
  -2  -4  -4   62.62    2.18
  -2  -4  -4   54.99    2.15
  -2  -4  -4   59.54    2.13
   2   4   4   57.36    2.14
   2   4   4   58.89    2.19
   2   4   4   58.18    2.23
  -3  -4  -4  285.49    8.72
  -3  -4  -4  289.01    8.42
  -3  -4  -4  295.05    8.53
   3   4   4  288.49    8.50
   3   4   4  294.39    8.73
   3   4   4  291.06    8.79
   4   4   4   12.39    0.96
  -4  -4  -4   11.41    0.92
  -4  -4  -4   11.77    0.91
   4   4   4   11.57    0.92
  -5  -4  -4   13.24    1.06
   5   4   4   13.16    1.07
  -5  -4  -4   13.32    0.98
   5   4   4   13.51    1.06
  -6  -4  -4    2.58    0.68
  -6  -4  -4    2.66    0.63
   6   4   4    2.63    0.67
   6   4   4    1.10    0.61
  -7  -4  -4  370.64   11.59
   7   4   4  371.47   11.30
  -7  -4  -4  382.80   11.14
  -8  -4  -4   15.01    1.38
  -8  -4  -4   14.31    1.26
   8   4   4   14.03    1.34
  -9  -4  -4    8.75    1.24
   9   4   4    8.15    1.12
   9   4   4    7.44    1.19
  -9  -4  -4    7.47    1.06
 -10  -4  -4    8.66    1.18
  10   4   4   11.27    1.40
  10   4   4    8.74    1.30
 -11  -4  -4    8.51    1.25
 -12  -4  -4    5.23    1.22
  13   4   4    0.68    1.30
  14   4   4    2.66    1.45
  12  -5  -4    2.73    1.17
  11  -5  -4    1.92    1.05
 -11   5   4    2.76    1.22
  10  -5  -4    1.50    0.93
 -10   5   4    3.60    1.11
  -9   5   4    3.34    1.04
   9  -5  -4    3.31    0.99
  -8   5   4    7.17    1.10
   8  -5  -4   10.52    1.15
   7  -5  -4    9.94    1.06
  -7   5   4    9.88    1.11
  -6   5   4    0.39    0.54
  -6   5   4    0.35    0.29
   6  -5  -4    0.78    0.55
  -6   5   4    2.71    0.72
  -6   5   4    0.06    0.26
  -5   5   4   61.43    2.03
  -5   5   4   60.62    2.02
   5  -5  -4   60.84    2.39
  -5   5   4   65.34    2.63
  -5   5   4   59.21    2.53
   5  -5  -4   64.01    2.44
  -4   5   4    7.43    0.77
   4  -5  -4    8.30    0.75
  -4   5   4    7.92    0.59
  -4   5   4    6.44    0.76
  -4   5   4    8.83    0.74
   4  -5  -4    6.89    0.74
  -4   5   4    7.13    0.58
   4  -5  -4    7.10    0.76
  -3   5   4  303.15    9.29
   3  -5  -4  286.94    8.50
  -3   5   4  311.95    8.98
  -3   5   4  308.78    8.57
   3  -5  -4  293.54    8.61
   3  -5  -4  296.02    8.63
  -3   5   4  295.21    8.37
  -3   5   4  292.18    8.38
  -3   5   4  289.59    8.94
   2  -5  -4   96.82    3.19
  -2   5   4   98.55    3.03
  -2   5   4   98.78    3.47
  -2   5   4   96.89    3.02
  -2   5   4   99.11    3.14
   2  -5  -4   97.46    3.18
  -2   5   4   92.54    3.30
  -2   5   4  100.71    3.32
   2  -5  -4   93.95    3.10
  -1   5   4    0.35    0.33
  -1   5   4    0.81    0.34
  -1   5   4    0.55    0.33
   1  -5  -4    0.45    0.32
   1  -5  -4    1.29    0.36
   1  -5  -4    1.38    0.37
  -1   5   4    0.71    0.33
  -1   5   4    0.13    0.25
  -1   5   4    0.80    0.28
   0  -5  -4    2.97    0.41
   0   5   4    1.78    0.41
   0   5   4    2.01    0.39
   0   5   4    2.83    0.38
   0   5   4    2.00    0.36
   0  -5  -4    2.24    0.40
   0  -5  -4    2.39    0.40
   1   5   4   45.64    1.77
   1   5   4   44.49    1.79
  -1  -5  -4   54.04    1.87
   1   5   4   57.35    2.02
  -1  -5  -4   45.43    1.86
  -1  -5  -4   47.33    1.86
   1   5   4   46.80    1.88
   2   5   4  106.05    3.38
   2   5   4  101.92    3.17
   2   5   4  104.59    3.46
  -2  -5  -4  104.14    3.51
  -2  -5  -4  104.05    3.41
   2   5   4  107.38    3.62
  -2  -5  -4  106.14    3.47
   3   5   4  296.61    8.50
  -3  -5  -4  275.24    8.24
   3   5   4  275.41    8.51
   3   5   4  272.98    8.21
   3   5   4  272.69    8.10
  -3  -5  -4  266.54    8.13
  -3  -5  -4  280.62    8.44
   3   5   4  286.43    8.14
   4   5   4    8.34    0.80
  -4  -5  -4    9.22    0.81
  -4  -5  -4    7.58    0.77
   4   5   4    8.54    0.84
   4   5   4    7.64    0.80
   5   5   4  122.65    4.32
  -5  -5  -4  123.04    4.20
  -5  -5  -4  128.68    4.42
   5   5   4  128.61    4.46
  -6  -5  -4   69.46    2.85
   6   5   4   73.66    3.04
   6   5   4   72.14    2.97
  -6  -5  -4   69.29    2.95
  -7  -5  -4    3.09    0.84
   7   5   4    1.56    0.82
  -7  -5  -4    2.81    0.92
   8   5   4   81.03    3.49
  -8  -5  -4   82.46    3.55
  -8  -5  -4   79.28    3.26
   8   5   4   76.53    3.33
   9   5   4    0.23    0.70
  -9  -5  -4   -0.68    0.62
   9   5   4   -0.36    0.72
  10   5   4    0.41    0.91
 -10  -5  -4    0.70    0.81
  10   5   4    1.74    0.90
 -11  -5  -4    9.18    1.32
  11   5   4   10.51    1.53
 -12  -5  -4    0.61    0.96
  13   5   4    2.14    1.35
  14   5   4   -0.19    1.40
  11  -6  -4   -0.04    0.92
 -10   6   4    0.89    0.97
  10  -6  -4    2.00    0.93
  -9   6   4   12.35    1.42
   9  -6  -4   12.05    1.31
  -8   6   4   17.10    1.52
   8  -6  -4   19.66    1.52
  -7   6   4   30.13    1.82
   7  -6  -4   27.11    1.62
  -6   6   4    2.50    0.73
   6  -6  -4    2.85    0.69
  -6   6   4    2.66    0.69
   5  -6  -4   94.21    3.26
  -5   6   4   93.16    3.49
  -5   6   4   91.92    3.48
   4  -6  -4    6.36    0.70
  -4   6   4    6.32    0.75
  -4   6   4    7.05    0.79
   4  -6  -4    7.90    0.77
  -3   6   4   10.60    0.87
   3  -6  -4   10.86    0.89
  -3   6   4   11.28    0.89
   3  -6  -4   13.17    0.96
  -3   6   4   11.00    1.01
  -3   6   4   10.78    0.52
  -3   6   4   13.22    0.89
   3  -6  -4    9.28    0.85
  -2   6   4   43.52    1.96
  -2   6   4   47.21    1.74
  -2   6   4   44.29    1.86
  -2   6   4   43.62    1.86
   2  -6  -4   43.56    1.72
   2  -6  -4   46.14    1.80
  -2   6   4   43.65    1.52
   2  -6  -4   47.87    1.82
  -2   6   4   44.65    1.52
  -1   6   4  316.10    9.15
  -1   6   4  308.87    8.65
   1  -6  -4  302.53    8.74
  -1   6   4  315.87    8.64
  -1   6   4  304.62    9.30
   1  -6  -4  311.97    8.82
   1  -6  -4  300.40    8.70
   1  -6  -4  302.43    8.83
  -1   6   4  298.60    9.16
   0   6   4   47.04    1.87
   0   6   4   44.67    1.70
   0   6   4   45.03    1.88
   0  -6  -4   45.07    1.80
   0   6   4   46.40    1.69
   0  -6  -4   46.23    1.80
   1   6   4  306.79    9.66
   1   6   4  329.75    9.23
  -1  -6  -4  333.22    9.33
  -1  -6  -4  330.58    9.37
   1   6   4  327.83    9.64
   1   6   4  313.62    9.69
   1   6   4  323.96    9.28
   2   6   4 1244.45   35.77
   2   6   4 1306.00   34.49
   2   6   4 1245.18   35.88
   2   6   4 1248.27   34.57
  -2  -6  -4 1263.76   34.56
   2   6   4 1273.12   35.07
  -2  -6  -4 1261.05   35.72
  -2  -6  -4 1272.17   34.74
   3   6   4   39.60    1.59
  -3  -6  -4   40.29    1.83
  -3  -6  -4   39.55    1.76
   3   6   4   42.26    1.74
   3   6   4   39.16    1.89
   3   6   4   35.29    1.75
   3   6   4   43.09    1.84
  -3  -6  -4   44.94    1.88
   4   6   4   18.53    1.18
   4   6   4   13.95    1.21
  -4  -6  -4   16.34    1.14
   4   6   4   16.20    1.17
  -4  -6  -4   16.99    1.15
   4   6   4   16.06    1.03
   5   6   4   -0.05    0.47
   5   6   4   -0.30    0.39
   5   6   4    0.05    0.49
  -5  -6  -4   -0.57    0.41
  -5  -6  -4   -0.13    0.43
   5   6   4    0.04    0.52
   6   6   4    1.51    0.75
  -6  -6  -4    0.49    0.63
   6   6   4    4.07    0.86
  -6  -6  -4    2.67    0.74
  -7  -6  -4   27.89    1.75
   7   6   4   32.14    1.98
  -7  -6  -4   29.62    1.90
   8   6   4   20.75    1.66
  -8  -6  -4   18.25    1.53
   8   6   4   19.58    1.53
   9   6   4    8.91    1.27
  -9  -6  -4   10.03    1.22
   9   6   4    8.96    1.19
 -10  -6  -4    2.34    0.98
  10   6   4    2.01    0.98
  10   6   4    2.67    1.00
 -11  -6  -4   10.70    1.40
  11   6   4    8.70    1.51
 -12  -6  -4   -1.09    0.91
  12   6   4    0.85    1.27
  13   6   4    1.00    1.43
  14   6   4    0.71    1.52
  11  -7  -4    2.52    1.02
  10  -7  -4    0.16    0.77
 -10   7   4    0.78    0.95
  -9   7   4   15.22    1.58
   9  -7  -4   15.65    1.41
  -8   7   4   12.51    1.37
   8  -7  -4   11.81    1.20
   7  -7  -4   15.80    1.32
  -7   7   4   16.00    1.42
   6  -7  -4   81.36    3.00
  -6   7   4   77.78    3.21
  -5   7   4   30.66    1.67
  -5   7   4   28.09    1.63
   5  -7  -4   28.06    1.50
   4  -7  -4   45.18    1.91
  -4   7   4   51.82    2.16
  -4   7   4   47.14    2.09
   3  -7  -4   51.13    1.99
  -3   7   4   52.39    2.14
  -3   7   4   54.22    2.18
   3  -7  -4   52.42    2.04
   2  -7  -4   87.15    2.77
   2  -7  -4   90.10    2.98
  -2   7   4   88.02    3.10
   2  -7  -4   83.62    2.89
   2  -7  -4   86.36    2.97
  -2   7   4   90.08    3.27
  -2   7   4   85.43    3.10
   1  -7  -4  128.98    4.12
  -1   7   4  130.70    3.83
   1  -7  -4  130.61    3.85
  -1   7   4  135.51    4.31
  -1   7   4  129.59    4.36
  -1   7   4  129.11    4.32
   1  -7  -4  129.74    4.12
  -1   7   4  132.94    3.83
   0   7   4   29.96    1.35
   0   7   4   27.38    1.21
   0   7   4   29.29    1.43
   0   7   4   30.98    1.22
   0  -7  -4   27.74    1.36
   0   7   4   27.95    1.42
   0  -7  -4   29.40    1.36
   1   7   4  126.07    4.32
   1   7   4  122.41    4.29
  -1  -7  -4  134.58    4.13
   1   7   4  126.84    4.01
   1   7   4  127.87    4.24
  -1  -7  -4  128.74    4.13
   2   7   4  246.25    7.52
  -2  -7  -4  236.06    7.29
   2   7   4  247.93    7.16
  -2  -7  -4  246.68    7.26
   2   7   4  241.41    7.22
   2   7   4  238.81    7.59
   2   7   4  242.03    7.04
  -3  -7  -4   53.97    2.24
  -3  -7  -4   54.76    2.27
   3   7   4   49.28    2.31
   3   7   4   53.22    1.99
   3   7   4   54.66    2.14
   3   7   4   53.02    2.20
  -3  -7  -4   49.11    2.14
   4   7   4  331.19   10.12
  -4  -7  -4  347.61   10.43
   4   7   4  352.50   10.11
   4   7   4  369.87   10.56
  -4  -7  -4  327.21   10.06
   4   7   4  327.01   10.49
   5   7   4   32.39    1.72
   5   7   4   32.11    1.80
   5   7   4   29.18    1.81
  -5  -7  -4   30.62    1.81
  -5  -7  -4   27.51    1.63
   6   7   4  222.85    7.37
   6   7   4  233.47    7.68
  -6  -7  -4  233.06    7.30
   7   7   4   39.10    2.21
  -7  -7  -4   35.11    2.07
   7   7   4   37.95    1.89
   7   7   4   34.55    2.16
   8   7   4   64.94    2.85
  -8  -7  -4   62.35    2.93
   8   7   4   66.18    3.16
  -9  -7  -4   18.29    1.66
   9   7   4   21.33    1.88
   9   7   4   20.20    1.68
 -10  -7  -4   14.48    1.58
  10   7   4   13.59    1.66
  11   7   4    0.05    1.04
 -11  -7  -4    0.79    1.08
  12   7   4   12.72    1.84
  12   7   4   13.83    1.93
 -12  -7  -4    9.48    1.59
  13   7   4   -0.54    1.38
  11  -8  -4   -0.76    0.78
  10  -8  -4    1.22    0.88
  -9   8   4    2.97    1.05
   9  -8  -4    0.42    0.80
  -8   8   4   23.83    1.83
   8  -8  -4   22.76    1.58
   7  -8  -4    4.54    0.83
  -7   8   4    6.34    1.05
   6  -8  -4    3.27    0.66
  -6   8   4    1.66    0.67
   5  -8  -4   31.17    1.58
  -5   8   4   29.20    1.71
  -5   8   4   35.15    1.82
   4  -8  -4   25.06    1.34
  -4   8   4   27.78    1.54
  -4   8   4   22.39    1.40
  -3   8   4   74.92    2.84
   3  -8  -4   73.52    2.60
  -3   8   4   77.49    2.84
   3  -8  -4   72.35    2.59
  -2   8   4  415.66   12.31
   2  -8  -4  408.16   11.56
  -2   8   4  389.62   12.00
   2  -8  -4  403.58   11.54
  -2   8   4  408.34   11.97
   2  -8  -4  404.36   11.43
  -1   8   4  444.47   13.02
   1  -8  -4  433.91   12.38
  -1   8   4  428.67   12.87
   1  -8  -4  429.87   12.30
   1  -8  -4  433.13   12.35
  -1   8   4  443.97   12.82
   0   8   4   17.04    0.87
   0   8   4   19.28    1.06
   0   8   4   16.54    1.14
   0  -8  -4   17.45    1.13
   0   8   4   16.82    1.12
   0   8   4   18.68    0.88
   0  -8  -4   17.97    0.77
   0  -8  -4   19.55    1.16
   1   8   4  120.46    4.21
   1   8   4  124.17    3.80
  -1  -8  -4  123.74    4.04
   1   8   4  119.30    3.82
   1   8   4  121.13    4.15
  -1  -8  -4  126.16    4.04
   1   8   4  120.63    3.91
   2   8   4   49.51    1.82
   2   8   4   50.33    2.22
  -2  -8  -4   53.59    2.15
   2   8   4   51.09    2.18
   2   8   4   49.33    2.00
  -2  -8  -4   48.23    2.10
  -3  -8  -4  345.75   10.22
   3   8   4  355.53   10.09
   3   8   4  351.50   10.13
   3   8   4  364.54   10.65
   3   8   4  332.42   10.64
  -3  -8  -4  347.71   10.31
   3   8   4  337.63   10.17
  -4  -8  -4    9.26    0.96
   4   8   4    9.06    1.06
   4   8   4   10.03    0.96
   4   8   4   10.39    0.89
   5   8   4  643.40   18.11
  -5  -8  -4  624.52   18.00
   5   8   4  625.08   18.79
  -6  -8  -4   72.83    3.09
   6   8   4   70.80    3.16
   6   8   4   77.36    3.37
  -7  -8  -4   -1.32    0.53
   7   8   4    0.58    0.57
   7   8   4   -1.21    0.58
   7   8   4   -1.01    0.61
   8   8   4    5.76    0.92
   8   8   4    5.76    1.11
  -8  -8  -4    7.67    1.13
  -9  -8  -4    0.58    0.80
   9   8   4    0.57    0.89
  10   8   4    7.03    1.41
 -10  -8  -4   10.66    1.42
 -11  -8  -4    6.28    1.44
  11   8   4    6.53    1.46
  11   8   4    5.55    1.53
 -12  -8  -4    1.17    1.16
  12   8   4   -0.10    1.07
  12   8   4   -1.25    1.24
  13   8   4    2.27    1.41
  10  -9  -4    1.69    0.84
  -9   9   4   -0.63    0.81
   9  -9  -4   -0.89    0.73
   8  -9  -4    4.97    0.89
  -8   9   4    4.72    1.07
   7  -9  -4    1.65    0.70
  -7   9   4    1.14    0.75
   6  -9  -4    1.96    0.64
  -6   9   4    2.65    0.77
   5  -9  -4    3.63    0.69
  -5   9   4    2.01    0.75
  -5   9   4    3.45    0.70
  -4   9   4   21.31    1.38
  -4   9   4   23.83    1.47
   4  -9  -4   20.42    1.23
  -3   9   4    6.75    0.81
  -3   9   4    7.17    0.80
   3  -9  -4    5.74    0.67
  -2   9   4  200.27    6.35
  -2   9   4  194.82    6.12
  -2   9   4  180.83    6.12
  -1   9   4    4.47    0.71
   1  -9  -4    5.74    0.53
  -1   9   4    5.90    0.76
  -1   9   4    5.59    0.76
   0  -9  -4   51.74    2.14
   0   9   4   54.86    2.25
   0   9   4   53.55    2.06
   0   9   4   52.67    2.27
   0  -9  -4   50.36    1.78
   0   9   4   50.53    2.28
  -1  -9  -4   53.38    2.23
  -1  -9  -4   56.20    2.26
   1   9   4   53.03    1.97
   1   9   4   55.54    1.91
   1   9   4   52.07    2.26
   1   9   4   53.19    2.34
   1   9   4   51.62    1.91
   2   9   4    6.28    0.70
   2   9   4    6.22    0.80
  -2  -9  -4    8.40    0.85
  -2  -9  -4    4.56    0.71
   2   9   4    5.73    0.53
   2   9   4    5.53    0.58
   2   9   4    6.68    0.65
   2   9   4    4.96    0.76
  -3  -9  -4   20.64    1.41
   3   9   4   19.58    1.41
   3   9   4   20.52    1.28
   3   9   4   20.95    1.19
   3   9   4   19.37    1.37
  -3  -9  -4   19.16    1.32
   4   9   4   35.50    1.86
   4   9   4   36.48    1.77
   4   9   4   37.11    2.08
  -4  -9  -4   38.64    1.92
   5   9   4    0.22    0.57
  -5  -9  -4    0.49    0.58
   5   9   4    0.17    0.60
   6   9   4    3.37    0.80
  -6  -9  -4    2.53    0.79
   6   9   4    3.59    0.90
  -7  -9  -4   13.14    1.34
   7   9   4   14.32    1.51
   7   9   4   14.04    1.41
   8   9   4   35.71    2.31
  -8  -9  -4   34.04    2.20
  -9  -9  -4   11.06    1.42
   9   9   4   12.09    1.55
 -10  -9  -4    5.22    1.23
  10   9   4    2.89    1.10
  11   9   4    2.09    1.34
  11   9   4    0.53    1.08
 -11  -9  -4    3.31    1.30
  12   9   4   -0.20    1.25
  12   9   4   -0.15    1.06
  13   9   4    3.00    1.63
   8 -10  -4    6.72    0.98
  -8  10   4    4.96    1.03
  -7  10   4   -0.45    0.64
   7 -10  -4    1.72    0.68
  -6  10   4    3.26    0.77
   6 -10  -4    0.93    0.66
  -5  10   4    3.87    0.72
   5 -10  -4    3.69    0.68
  -5  10   4    3.57    0.82
  -4  10   4   33.72    1.81
   4 -10  -4   33.82    1.63
  -4  10   4   30.15    1.72
  -3  10   4    1.40    0.61
  -3  10   4    0.80    0.54
  -2  10   4    2.45    0.64
  -2  10   4    1.67    0.63
  -1  10   4   19.41    1.33
  -1  10   4   20.18    1.35
  -1  10   4   18.25    1.28
   0  10   4    3.51    0.67
   0  10   4    4.34    0.75
   1  10   4   51.87    1.68
   1  10   4   49.88    1.69
   1  10   4   49.75    2.28
   1  10   4   48.99    2.33
   2  10   4    1.89    0.60
   2  10   4    0.78    0.57
   2  10   4    1.07    0.45
  -2 -10  -4    2.34    0.64
   3  10   4  159.65    5.15
   3  10   4  157.11    5.61
  -3 -10  -4  165.93    5.44
  -4 -10  -4    4.01    0.84
   4  10   4    4.18    0.76
  -4 -10  -4    3.62    0.76
   4  10   4    3.00    0.81
  -5 -10  -4    8.87    1.07
   5  10   4    7.00    1.08
   5  10   4    7.47    1.02
   6  10   4    0.40    0.69
  -6 -10  -4    0.01    0.68
   6  10   4   -0.23    0.58
   7  10   4   13.47    1.45
  -7 -10  -4   11.47    1.34
   8  10   4    3.57    1.03
  -8 -10  -4    3.57    1.04
   9  10   4    2.50    1.05
  -9 -10  -4    2.68    1.07
  10  10   4    0.41    1.02
 -10 -10  -4    0.31    1.12
  10  10   4    0.41    1.12
  11  10   4    5.98    1.51
  11  10   4    7.86    1.69
 -11 -10  -4    8.16    1.55
  12  10   4    1.67    1.46
  -7  11   4    0.23    0.68
  -6  11   4    3.13    0.80
   6 -11  -4    5.25    0.78
  -5  11   4    5.85    0.91
  -4  11   4   43.93    2.16
  -4  11   4   40.55    2.06
  -3  11   4   18.96    1.38
  -3  11   4   17.55    1.32
  -2  11   4   12.36    1.12
  -2  11   4   12.91    1.12
  -1  11   4   -0.57    0.46
  -1  11   4    0.32    0.53
   0  11   4    7.40    0.92
   0  11   4    7.51    0.93
   1  11   4   87.82    3.50
   2  11   4   56.44    2.07
   2  11   4   64.09    2.81
   3  11   4   16.17    1.46
   3  11   4   17.58    1.22
   4  11   4   16.23    1.31
  -4 -11  -4   19.08    1.57
   4  11   4   19.79    1.66
   5  11   4   16.59    1.40
   5  11   4   14.54    1.44
   6  11   4    6.83    1.10
   6  11   4    5.38    1.16
   7  11   4   10.69    1.32
  -8 -11  -4    0.81    0.96
   8  11   4    2.16    0.94
   9  11   4   17.97    1.84
  -9 -11  -4   23.63    2.10
  10  11   4    2.77    1.28
 -10 -11  -4    3.38    1.36
 -11 -11  -4    0.96    1.31
  -6  12   4   -0.01    0.65
  -5  12   4    4.80    0.87
  -4  12   4    0.19    0.61
  -3  12   4   14.32    1.28
  -3  12   4   15.40    1.30
  -2  12   4   48.61    2.31
  -2  12   4   48.49    2.31
  -1  12   4   26.56    1.65
   0  12   4   47.40    2.36
   1  12   4    6.85    1.00
   2  12   4   52.75    2.75
   3  12   4   72.85    3.31
   3  12   4   68.02    2.51
   4  12   4    0.84    0.78
   4  12   4    0.01    0.54
   5  12   4   21.62    1.85
   5  12   4   21.51    1.57
   6  12   4    0.32    0.75
   6  12   4   -1.54    0.65
   7  12   4    2.21    0.99
   8  12   4   47.85    2.80
   9  12   4    0.21    0.97
  10  12   4    0.97    1.12
  -5  13   4    2.56    0.80
  -4  13   4    1.43    0.64
  -4  13   4    1.66    0.72
  -3  13   4   -0.44    0.53
  -2  13   4   12.78    1.19
  -1  13   4    5.88    0.90
   0  13   4    5.16    0.95
   1  13   4  110.30    4.34
   2  13   4    9.49    1.28
   3  13   4   27.69    2.02
   3  13   4   26.25    1.05
   4  13   4   33.30    2.29
   4  13   4   33.76    1.68
   5  13   4    2.64    1.05
   5  13   4    2.82    0.81
   6  13   4    1.58    0.97
   6  13   4   -0.44    0.71
   7  13   4   11.80    1.42
   8  13   4    4.96    1.28
   9  13   4   11.68    1.67
  -4  14   4    8.26    1.11
  -3  14   4    1.74    0.67
  -2  14   4    2.66    0.79
  -1  14   4    1.65    0.73
   0  14   4    2.74    0.79
   1  14   4    2.37    0.91
   2  14   4   34.16    2.29
   3  14   4   -0.75    0.79
   4  14   4    4.53    1.15
   4  14   4    4.23    0.58
   5  14   4    6.13    1.33
   5  14   4    5.11    0.87
   6  14   4    0.91    1.01
   6  14   4    0.59    0.80
   7  14   4    2.94    1.03
   8  14   4   -0.82    0.91
  -2  15   4   -0.24    0.64
  -1  15   4    0.46    0.73
   0  15   4    2.03    0.91
   1  15   4    5.86    1.17
   2  15   4   34.85    2.37
   3  15   4    5.34    1.21
   4  15   4   18.44    1.93
   5  15   4    6.21    1.41
   6  15   4   -0.33    1.04
   6  15   4    0.33    0.78
   7  15   4   -1.09    0.85
   0  16   4    1.15    0.88
   1  16   4    4.87    1.16
   2  16   4    4.79    1.22
   3  16   4    2.68    1.16
   4  16   4    0.14    1.04
   5  16   4   -0.33    1.01
   4  15  -5    0.56    0.98
   3  15  -5    4.96    1.29
   2  15  -5   10.04    1.39
   6  14  -5    0.12    1.14
   5  14  -5   -0.42    0.94
   4  14  -5    1.46    1.00
   3  14  -5   -0.74    0.78
   2  14  -5    1.31    0.88
   1  14  -5   -0.26    0.70
   0  14  -5    2.58    0.84
  -1  14  -5    9.85    1.09
  -2  14  -5    2.58    0.70
  -2  14  -5    2.86    0.68
   7  13  -5   -0.52    0.84
   6  13  -5    0.54    0.75
   6  13  -5    2.15    1.14
   5  13  -5   11.71    1.64
   4  13  -5    7.63    1.31
   3  13  -5   -0.45    0.77
   2  13  -5    0.69    0.72
   1  13  -5    0.16    0.66
   0  13  -5    0.29    0.61
  -1  13  -5    3.06    0.77
  -2  13  -5   12.15    1.05
  -2  13  -5   11.75    1.11
   7  12  -5    1.35    0.94
   6  12  -5   15.51    1.36
   6  12  -5   13.22    1.72
   5  12  -5    6.55    1.33
   5  12  -5    7.56    0.94
   4  12  -5   58.09    1.98
   4  12  -5   60.67    3.17
   3  12  -5    7.50    1.20
  -2 -12   5    0.65    1.06
   2  12  -5    1.86    0.85
  -1 -12   5   15.39    1.79
   1  12  -5   13.74    1.31
   0  12  -5    3.22    0.75
   0 -12   5    3.54    1.21
  -1  12  -5   -1.06    0.48
  -1  12  -5    0.58    0.58
  -2  12  -5   24.59    1.39
  -2  12  -5   23.50    1.35
  -3  12  -5    1.15    0.48
  -3  12  -5    0.79    0.48
   8  11  -5    7.13    1.31
   7  11  -5    3.97    1.03
   6  11  -5    1.41    1.03
   6  11  -5    2.05    0.86
   5  11  -5   51.29    2.93
   5  11  -5   50.10    2.33
   4  11  -5   14.59    1.09
   4  11  -5   13.66    1.49
  -4 -11   5   15.53    1.84
   3  11  -5   12.33    1.33
  -3 -11   5   11.13    1.58
   2  11  -5   94.73    3.85
  -2 -11   5   93.64    4.30
  -1 -11   5    5.60    1.22
   1  11  -5    3.58    0.80
   0  11  -5    0.87    0.58
   0 -11   5    1.16    0.88
   0  11  -5    0.60    0.65
   1 -11   5    3.57    1.12
  -1  11  -5    4.36    0.72
  -1  11  -5    4.28    0.71
   2 -11   5    0.77    0.85
  -2  11  -5    0.72    0.49
  -2  11  -5    0.54    0.50
  -3  11  -5   15.48    0.95
  -3  11  -5   13.91    0.93
   3 -11   5   12.79    1.58
   9  10  -5    2.56    1.13
   8  10  -5    7.15    1.24
   7  10  -5    0.46    0.82
   6  10  -5    3.95    1.14
   6  10  -5    5.47    0.99
   5  10  -5    2.56    0.96
  -5 -10   5    1.28    1.07
   5  10  -5    2.67    0.80
   4  10  -5   46.83    2.59
   4  10  -5   47.00    2.09
  -4 -10   5   49.04    2.88
  -3 -10   5   43.48    2.66
   3  10  -5   41.76    1.70
   3  10  -5   40.83    2.30
   2  10  -5   44.85    2.31
  -2 -10   5   43.68    2.64
  -1 -10   5    5.09    1.15
   1  10  -5    4.45    0.80
   1  10  -5    5.86    0.87
   0  10  -5    3.75    0.76
   0 -10   5    4.39    1.10
   0  10  -5    4.72    0.75
  -1  10  -5   47.67    2.04
  -1  10  -5   43.46    1.94
   1 -10   5   43.87    2.61
   2 -10   5    2.77    1.00
  -2  10  -5    3.30    0.58
  -2  10  -5    2.43    0.55
  -3  10  -5    0.40    0.43
  -3  10  -5    0.72    0.44
   3 -10   5    0.82    0.85
  -4  10  -5    2.55    0.47
  -4  10  -5    2.74    0.45
   4 -10   5    3.60    1.06
 -10  -9   5    2.77    1.34
  10   9  -5    3.06    1.30
   9   9  -5    1.21    1.02
  -9  -9   5   -0.21    1.06
  -8  -9   5    3.02    1.17
   8   9  -5    2.11    1.03
   7   9  -5    4.60    1.07
   7   9  -5    5.53    1.07
   6   9  -5   12.63    1.30
   6   9  -5   12.76    1.50
   6   9  -5   14.78    1.40
   5   9  -5    8.88    1.08
  -5  -9   5   10.50    1.47
   5   9  -5    8.40    1.24
   5   9  -5    9.68    1.09
   4   9  -5   29.80    1.74
  -4  -9   5   31.89    2.28
   4   9  -5   28.09    1.62
   4   9  -5   31.84    2.03
   3   9  -5   15.73    1.39
  -3  -9   5   16.42    1.61
   3   9  -5   15.62    1.08
   2   9  -5    1.30    0.67
  -2  -9   5    1.13    0.89
   2   9  -5    1.99    0.39
   1   9  -5   36.24    1.87
  -1  -9   5   34.79    2.24
   1   9  -5   35.98    1.87
   0   9  -5    3.31    0.69
   0  -9   5    2.66    0.89
   0   9  -5    2.35    0.63
   1  -9   5   17.33    1.62
  -1   9  -5   15.60    1.08
  -1   9  -5   16.65    1.13
  -2   9  -5   42.94    1.84
   2  -9   5   46.23    2.59
  -2   9  -5   48.55    1.92
   3  -9   5    0.38    0.75
  -3   9  -5   -0.20    0.40
  -3   9  -5   -0.13    0.40
   4  -9   5    0.29    0.77
  -4   9  -5    0.96    0.42
   4  -9   5    1.50    0.80
  -4   9  -5    0.74    0.41
   5  -9   5    3.99    0.96
  -5   9  -5    3.36    0.53
  -5   9  -5    4.56    0.53
   5  -9   5    2.06    1.00
  -6   9  -5    1.45    0.48
   6  -9   5    0.66    0.89
  -6   9  -5    1.24    0.46
  -7   9  -5    7.73    0.74
  -7   9  -5    6.30    0.75
  -8   9  -5    3.39    0.76
  -8   9  -5    4.57    0.71
 -11  -8   5   10.46    1.89
  10   8  -5    1.34    1.20
 -10  -8   5    2.43    1.16
  10   8  -5   -0.19    0.99
  -9  -8   5   15.47    1.80
   9   8  -5   11.33    1.58
   9   8  -5   13.72    1.75
   9   8  -5   15.49    1.81
   8   8  -5    0.89    0.94
  -8  -8   5    3.48    1.07
   8   8  -5    2.82    1.06
   8   8  -5    2.82    1.13
  -7  -8   5    0.69    0.85
   7   8  -5    0.11    0.76
   7   8  -5    1.07    0.81
   7   8  -5   -0.09    0.88
   6   8  -5   25.60    1.76
  -6  -8   5   26.73    1.93
   6   8  -5   25.83    2.00
   6   8  -5   26.23    1.77
   6   8  -5   24.31    1.76
   5   8  -5   -0.31    0.59
   5   8  -5   -0.67    0.64
  -5  -8   5    0.25    0.68
   5   8  -5   -0.04    0.57
  -5  -8   5    0.93    0.84
   4   8  -5    8.36    0.92
   4   8  -5   10.96    1.05
  -4  -8   5   10.95    1.38
   4   8  -5   10.55    1.20
  -4  -8   5    9.52    1.06
   3   8  -5   11.89    0.99
   3   8  -5   12.24    1.16
  -3  -8   5   11.64    1.35
   3   8  -5   11.14    0.99
   2   8  -5   38.77    2.04
   2   8  -5   37.75    1.78
   2   8  -5   40.51    1.58
   2   8  -5   38.84    1.61
  -2  -8   5   39.11    2.35
   2   8  -5   43.43    2.07
   1   8  -5  128.61    4.04
  -1  -8   5  121.06    4.85
   1   8  -5  127.57    4.45
   1   8  -5  136.45    4.49
   0   8  -5   28.74    1.53
   0   8  -5   32.31    1.58
   0  -8   5   30.63    2.04
   1  -8   5  112.12    4.54
  -1   8  -5  125.05    4.00
  -1   8  -5  117.26    3.94
  -2   8  -5   12.48    0.88
  -2   8  -5   12.99    0.93
   2  -8   5   13.26    1.35
  -3   8  -5   -0.15    0.38
   3  -8   5    0.33    0.68
  -3   8  -5    0.05    0.38
  -4   8  -5   43.56    1.73
  -4   8  -5   45.77    1.78
   4  -8   5   47.63    2.65
  -5   8  -5   42.09    1.72
   5  -8   5   39.93    2.33
  -5   8  -5   41.01    1.65
   5  -8   5   39.93    2.48
   6  -8   5    4.68    1.15
  -6   8  -5    5.78    0.72
  -6   8  -5    6.09    0.69
   6  -8   5    3.54    1.03
  -7   8  -5    6.65    0.77
  -7   8  -5    6.54    0.82
  -8   8  -5    3.94    0.79
  -8   8  -5    3.56    0.73
  -9   8  -5    0.44    0.67
  12   7  -5    3.32    1.72
  11   7  -5    1.33    1.26
 -11  -7   5    0.84    1.24
  11   7  -5    0.09    1.29
  10   7  -5    7.57    1.56
 -10  -7   5    4.28    1.31
  10   7  -5    7.24    1.50
  10   7  -5    4.41    1.51
   9   7  -5   26.63    2.28
   9   7  -5   25.37    2.19
  -9  -7   5   26.27    2.19
   9   7  -5   30.51    2.39
   8   7  -5   31.13    2.14
   8   7  -5   25.60    2.08
   8   7  -5   28.95    2.10
  -8  -7   5   27.21    2.13
   7   7  -5   25.66    1.84
  -7  -7   5   27.46    1.90
   7   7  -5   23.77    1.86
   7   7  -5   20.02    1.72
   6   7  -5   24.41    1.76
   6   7  -5   24.74    1.70
  -6  -7   5   23.10    1.70
   6   7  -5   25.03    1.73
   6   7  -5   22.19    1.77
   5   7  -5  115.29    4.34
   5   7  -5  123.78    4.73
  -5  -7   5  125.65    4.94
   5   7  -5  119.15    4.39
  -5  -7   5  124.77    4.49
   5   7  -5  127.85    4.34
   4   7  -5   10.73    1.02
   4   7  -5   11.29    1.07
  -4  -7   5    9.92    0.88
   4   7  -5   11.80    1.05
  -4  -7   5   10.53    1.26
  -4  -7   5    9.40    1.08
   4   7  -5    9.51    1.11
   3   7  -5  146.53    4.81
   3   7  -5  149.00    5.23
   3   7  -5  155.81    5.25
   3   7  -5  154.60    4.78
   3   7  -5  151.20    4.92
  -3  -7   5  142.51    5.41
  -3  -7   5  149.68    4.99
   2   7  -5  360.10   10.06
  -2  -7   5  338.10   11.00
   2   7  -5  349.15   10.11
   2   7  -5  348.73   10.79
   2   7  -5  363.85   10.06
   2   7  -5  365.63   10.82
  -2  -7   5  358.94   10.34
   2   7  -5  346.89   10.25
   1   7  -5    8.59    0.66
  -1  -7   5    7.47    1.05
  -1  -7   5   10.16    0.86
   1   7  -5   11.00    1.00
   1   7  -5   10.26    0.95
   1   7  -5    9.24    0.81
   1   7  -5    9.24    0.61
   0  -7   5  199.81    6.79
   0   7  -5  200.07    5.84
   0   7  -5  196.99    6.29
   0   7  -5  208.30    6.35
   0  -7   5  201.53    6.03
  -1   7  -5   83.55    2.96
  -1   7  -5   88.40    3.00
   1  -7   5   80.93    3.48
   2  -7   5   27.74    1.83
  -2   7  -5   29.42    1.35
  -2   7  -5   30.53    1.38
   3  -7   5   29.48    1.96
  -3   7  -5   29.58    1.32
  -3   7  -5   29.42    1.34
   4  -7   5   -0.73    0.55
  -4   7  -5    0.32    0.42
  -4   7  -5    0.50    0.39
   5  -7   5   20.06    1.71
  -5   7  -5   23.16    1.19
  -5   7  -5   23.80    1.25
  -6   7  -5   17.23    1.14
   6  -7   5   19.14    1.72
  -6   7  -5   18.44    1.21
   7  -7   5    0.05    0.86
  -7   7  -5    0.19    0.52
  -7   7  -5   -0.33    0.53
  -8   7  -5    1.90    0.65
  -8   7  -5    3.49    0.78
  -8   7  -5    0.69    0.73
  -9   7  -5    3.95    0.85
 -10   7  -5    1.19    0.78
  13   6  -5   -0.43    1.39
  12   6  -5    1.04    1.41
  11   6  -5    1.48    1.34
  11   6  -5    0.70    1.16
 -11  -6   5    1.46    1.20
  11   6  -5    0.24    1.06
  10   6  -5   10.27    1.74
  10   6  -5   11.36    1.69
  10   6  -5   13.39    1.75
 -10  -6   5   11.18    1.66
  -9  -6   5   19.32    1.89
   9   6  -5   20.75    1.95
   9   6  -5   19.94    1.85
   9   6  -5   19.41    1.90
   8   6  -5    8.74    1.30
   8   6  -5    8.54    1.36
  -8  -6   5    8.95    1.25
   8   6  -5    9.87    1.38
   7   6  -5   44.54    2.51
   7   6  -5   47.41    2.55
  -7  -6   5   42.33    2.40
   7   6  -5   48.03    2.48
   6   6  -5   25.39    1.75
   6   6  -5   25.48    1.71
   6   6  -5   26.98    1.90
   6   6  -5   24.78    1.74
  -6  -6   5   28.33    1.79
   5   6  -5   49.89    2.51
  -5  -6   5   51.46    2.23
   5   6  -5   47.51    2.33
  -5  -6   5   48.62    2.35
  -5  -6   5   48.44    2.59
   5   6  -5   49.41    2.27
   5   6  -5   44.97    2.32
  -4  -6   5   11.13    1.07
  -4  -6   5   10.27    1.21
  -4  -6   5   13.85    1.04
   4   6  -5   13.79    1.16
   4   6  -5   11.46    1.15
   4   6  -5   13.25    1.12
   4   6  -5   13.41    1.18
   3   6  -5  252.86    7.77
  -3  -6   5  255.71    7.84
   3   6  -5  280.60    7.78
   3   6  -5  259.46    7.68
   3   6  -5  251.53    7.81
   3   6  -5  273.84    8.27
  -3  -6   5  246.81    8.34
   3   6  -5  256.48    8.23
   2   6  -5   67.43    2.57
  -2  -6   5   73.60    2.69
   2   6  -5   66.30    2.49
   2   6  -5   72.69    2.51
   2   6  -5   73.25    2.83
  -2  -6   5   67.99    2.99
   2   6  -5   71.98    2.80
   1   6  -5    6.16    0.58
   1   6  -5    5.42    0.51
  -1  -6   5    4.58    0.81
   1   6  -5    6.01    0.55
   1   6  -5    5.96    0.69
   1   6  -5    7.06    0.66
  -1  -6   5    6.19    0.67
   1   6  -5    6.83    0.74
   0   6  -5    0.40    0.30
   0   6  -5    0.55    0.19
   0   6  -5    0.84    0.41
   0  -6   5    1.08    0.40
   0   6  -5    0.95    0.40
   0   6  -5    0.88    0.21
   0  -6   5    0.77    0.57
   1  -6   5  134.68    4.88
  -1   6  -5  136.96    4.41
  -1   6  -5  134.66    4.01
   1  -6   5  140.12    4.21
   1  -6   5  140.72    4.22
  -1   6  -5  138.98    4.41
  -2   6  -5  167.40    5.03
   2  -6   5  165.03    4.81
  -2   6  -5  155.35    4.97
   2  -6   5  156.22    5.56
  -3   6  -5    1.70    0.45
  -3   6  -5    2.27    0.46
   3  -6   5    1.36    0.68
   4  -6   5  183.68    6.58
  -4   6  -5  195.87    5.93
  -4   6  -5  202.26    5.98
  -5   6  -5   -0.38    0.40
  -5   6  -5    0.63    0.47
  -6   6  -5   38.49    1.73
  -6   6  -5   38.51    1.78
  -7   6  -5    3.50    0.73
  -7   6  -5    4.05    0.69
   7  -6   5    3.53    0.94
  -7   6  -5    4.22    0.72
  -8   6  -5   10.97    1.11
  -8   6  -5   10.47    1.03
  -9   6  -5    5.91    0.97
 -10   6  -5    0.29    0.76
  11  -6   5    4.42    1.05
  13   5  -5   -2.04    1.41
  12   5  -5    3.64    1.59
  11   5  -5    0.73    1.28
 -11  -5   5   -0.67    1.00
  11   5  -5    2.63    1.29
  11   5  -5    1.24    1.15
  10   5  -5    1.37    1.03
  10   5  -5    1.63    1.19
  10   5  -5    1.77    1.18
 -10  -5   5    0.00    1.02
   9   5  -5    4.04    1.13
   9   5  -5    3.57    1.18
   9   5  -5    3.98    1.14
  -9  -5   5    3.86    1.14
   8   5  -5    6.79    1.19
  -8  -5   5    7.92    1.18
   8   5  -5    7.30    1.25
   8   5  -5    5.72    1.10
   7   5  -5   11.70    1.29
   7   5  -5   16.60    1.49
  -7  -5   5   14.28    1.40
   7   5  -5   13.97    1.36
   6   5  -5   25.33    1.67
  -6  -5   5   27.40    1.78
   6   5  -5   26.04    1.68
   6   5  -5   22.59    1.67
   6   5  -5   24.61    1.86
   5   5  -5  210.99    6.90
   5   5  -5  196.49    6.56
  -5  -5   5  201.17    6.91
   5   5  -5  191.89    6.38
  -5  -5   5  209.40    6.63
  -5  -5   5  206.07    6.55
   5   5  -5  202.34    6.55
  -4  -5   5   89.99    3.43
  -4  -5   5   93.53    3.34
   4   5  -5   89.94    3.28
   4   5  -5   88.43    3.33
   4   5  -5   87.37    3.33
   4   5  -5   95.22    3.57
  -4  -5   5   92.45    3.40
  -4  -5   5   84.45    3.60
   4   5  -5   91.39    3.58
   3   5  -5   11.24    0.97
   3   5  -5   12.78    0.99
   3   5  -5   10.78    0.93
   3   5  -5   12.55    1.14
   3   5  -5    9.10    0.86
  -3  -5   5   12.80    1.04
  -3  -5   5    8.58    0.87
  -3  -5   5    8.54    0.99
   2   5  -5   31.87    1.47
   2   5  -5   33.32    1.52
   2   5  -5   36.03    1.70
   2   5  -5   35.15    1.73
   2   5  -5   35.00    1.50
   2   5  -5   33.00    1.57
  -2  -5   5   35.01    1.59
   1   5  -5   21.66    1.08
   1   5  -5   23.60    1.16
  -1  -5   5   23.65    1.22
   1   5  -5   21.42    1.07
   1   5  -5   21.48    1.24
  -1  -5   5   21.52    1.41
   1   5  -5   23.58    1.27
   0   5  -5   -0.49    0.29
   0   5  -5   -0.04    0.22
   0   5  -5    0.52    0.37
   0   5  -5    0.21    0.25
   0  -5   5    0.22    0.44
   0   5  -5    0.15    0.17
   0  -5   5    0.20    0.33
   0   5  -5   -0.06    0.28
   1  -5   5  118.07    3.52
  -1   5  -5  109.60    3.38
   1  -5   5  113.09    3.50
  -1   5  -5  112.26    3.67
  -1   5  -5  112.64    3.67
   1  -5   5  105.20    4.02
   2  -5   5  527.29   14.55
  -2   5  -5  539.05   15.15
   2  -5   5  494.03   15.45
   2  -5   5  549.82   14.47
  -2   5  -5  530.35   14.48
  -2   5  -5  513.24   15.10
   3  -5   5  102.42    3.91
  -3   5  -5  103.13    3.38
  -3   5  -5  103.92    3.40
   3  -5   5  105.35    3.25
   3  -5   5  102.78    3.19
  -4   5  -5   21.95    1.13
  -4   5  -5   21.63    1.16
  -5   5  -5    0.36    0.43
  -5   5  -5   -0.19    0.39
  -6   5  -5    2.19    0.59
  -6   5  -5    2.80    0.59
  -6   5  -5    2.05    0.55
  -7   5  -5   21.33    1.43
  -7   5  -5   21.58    1.34
  -8   5  -5    4.59    0.78
  -9   5  -5    2.11    0.73
 -10   5  -5    3.83    0.96
 -11   5  -5   -0.67    0.92
  11  -5   5   -0.22    0.84
  12  -5   5    5.76    1.20
  13   4  -5    0.01    1.39
  12   4  -5   -0.95    1.35
  11   4  -5   12.21    1.80
 -11  -4   5   11.28    1.65
  11   4  -5   12.38    1.85
  11   4  -5   14.23    1.92
  10   4  -5    1.63    1.05
 -10  -4   5    2.38    1.06
  10   4  -5    1.05    1.12
  10   4  -5    0.43    1.02
  -9  -4   5    2.36    0.95
   9   4  -5    4.33    1.23
   9   4  -5    2.11    1.00
   9   4  -5    1.59    0.93
   8   4  -5   87.68    3.83
  -8  -4   5   86.94    3.69
   8   4  -5   80.57    3.64
   8   4  -5   85.80    3.67
  -7  -4   5    6.98    1.02
   7   4  -5    8.35    1.13
   7   4  -5    8.68    1.13
   7   4  -5    9.93    1.21
  -6  -4   5   13.95    1.27
   6   4  -5   13.53    1.28
   6   4  -5   12.89    1.23
   6   4  -5   14.23    1.26
   6   4  -5   13.92    1.28
  -5  -4   5   60.66    2.60
   5   4  -5   62.29    2.68
   5   4  -5   61.33    2.58
   5   4  -5   61.21    2.76
  -5  -4   5   65.65    2.68
   5   4  -5   57.84    2.60
  -5  -4   5   61.05    2.73
  -4  -4   5    3.51    0.71
   4   4  -5    4.62    0.76
   4   4  -5    4.13    0.78
  -4  -4   5    4.01    0.75
   4   4  -5    3.29    0.72
  -4  -4   5    4.49    0.78
   4   4  -5    4.39    0.75
   4   4  -5    3.68    0.71
  -4  -4   5    4.18    0.68
   3   4  -5    8.48    0.84
   3   4  -5    8.83    0.84
   3   4  -5    7.03    0.76
   3   4  -5    8.81    0.80
   3   4  -5    8.32    0.84
  -3  -4   5    7.02    0.86
  -3  -4   5    7.30    0.79
  -3  -4   5    9.09    0.85
   3   4  -5    7.69    0.83
   2   4  -5    3.17    0.47
   2   4  -5    2.94    0.52
  -2  -4   5    1.85    0.54
  -2  -4   5    2.92    0.51
   2   4  -5    2.71    0.49
   2   4  -5    2.64    0.47
   2   4  -5    2.60    0.56
  -2  -4   5    2.12    0.48
   2   4  -5    2.43    0.48
  -1  -4   5  301.91    8.77
   1   4  -5  311.22    9.16
   1   4  -5  301.29    8.77
   1   4  -5  309.44    8.63
   1   4  -5  297.85    9.12
   1   4  -5  294.77    8.70
  -1  -4   5  298.67    9.27
   1   4  -5  320.36    8.70
   0   4  -5    2.46    0.37
   0  -4   5    1.67    0.51
   0   4  -5    2.78    0.38
   0  -4   5    1.43    0.39
   0   4  -5    1.98    0.42
   0   4  -5    1.58    0.39
   0   4  -5    2.71    0.38
   0   4  -5    2.10    0.44
   1  -4   5  236.44    7.49
  -1   4  -5  235.63    6.70
  -1   4  -5  230.56    7.17
  -1   4  -5  244.85    7.22
  -1   4  -5  240.63    6.87
   1  -4   5  243.89    6.92
  -1   4  -5  245.43    6.70
  -2   4  -5   13.55    0.77
   2  -4   5   13.97    0.85
   2  -4   5   14.17    1.12
  -2   4  -5   16.71    0.93
  -2   4  -5   13.81    0.88
   2  -4   5   14.67    0.86
  -3   4  -5   31.62    1.36
   3  -4   5   31.44    1.29
  -3   4  -5   29.88    1.14
   3  -4   5   30.88    1.31
  -3   4  -5   31.57    1.39
   4  -4   5    8.16    0.70
  -4   4  -5    5.84    0.60
  -4   4  -5    6.14    0.47
  -4   4  -5    6.70    0.50
  -4   4  -5    6.48    0.62
  -5   4  -5   24.75    1.28
  -5   4  -5   25.31    1.33
  -5   4  -5   26.86    1.33
  -5   4  -5   25.66    0.97
  -5   4  -5   23.78    0.94
  -6   4  -5   18.11    1.22
  -6   4  -5   17.82    0.78
  -6   4  -5   20.17    1.27
  -7   4  -5    2.81    0.71
  -7   4  -5    2.55    0.65
  -8   4  -5    5.47    0.87
   8  -4   5    5.46    1.12
  -9   4  -5    0.07    0.67
 -10   4  -5    0.20    0.73
 -11   4  -5    1.98    1.04
  12  -4   5   -1.51    0.87
  13   3  -5    0.23    1.48
  12   3  -5   17.27    2.11
  11   3  -5    1.94    1.36
 -11  -3   5    1.74    1.09
  11   3  -5    2.35    1.19
 -10  -3   5   16.18    1.61
  10   3  -5   16.04    1.73
  10   3  -5   19.88    2.01
  10   3  -5   17.20    1.80
   9   3  -5   31.01    2.26
  -9  -3   5   33.30    2.13
   9   3  -5   31.53    2.33
   9   3  -5   35.34    2.30
   8   3  -5    0.80    0.80
   8   3  -5    0.40    0.74
  -8  -3   5    2.19    0.81
   8   3  -5    1.50    0.91
   7   3  -5    2.47    0.88
  -7  -3   5    2.91    0.83
   7   3  -5    1.12    0.72
   7   3  -5    2.43    0.83
   6   3  -5    6.76    1.01
  -6  -3   5    4.75    0.86
   6   3  -5    6.33    0.93
   6   3  -5    6.00    0.90
  -6  -3   5    7.17    1.00
   6   3  -5    5.88    0.99
  -5  -3   5    8.51    0.96
  -5  -3   5    9.37    0.99
   5   3  -5    8.31    0.97
   5   3  -5    8.26    0.98
   5   3  -5    8.74    0.94
  -5  -3   5    7.69    0.92
   5   3  -5    8.94    1.01
   4   3  -5   78.56    2.92
   4   3  -5   68.96    2.83
  -4  -3   5   70.83    2.73
   4   3  -5   65.80    2.64
  -4  -3   5   68.62    2.89
  -4  -3   5   73.64    2.84
  -4  -3   5   73.45    2.81
   4   3  -5   67.98    2.71
   4   3  -5   67.37    2.72
   3   3  -5    6.57    0.71
   3   3  -5    7.86    0.78
  -3  -3   5    7.82    0.84
  -3  -3   5    6.87    0.73
  -3  -3   5    8.27    0.79
   3   3  -5    8.69    0.83
   3   3  -5    8.35    0.75
   3   3  -5    7.26    0.78
   2   3  -5  289.22    7.87
   2   3  -5  266.21    7.88
   2   3  -5  273.52    8.22
  -2  -3   5  266.15    8.24
  -2  -3   5  270.18    8.15
  -2  -3   5  263.82    7.86
   2   3  -5  233.78    8.13
   2   3  -5  286.80    8.27
   2   3  -5  265.89    7.77
   2   3  -5  272.93    7.91
   1   3  -5    7.27    0.64
   1   3  -5    7.88    0.67
   1   3  -5    6.83    0.60
  -1  -3   5    6.31    0.60
  -1  -3   5    7.67    0.69
  -1  -3   5    5.10    0.66
   1   3  -5    7.57    0.61
   1   3  -5    8.72    0.75
   1   3  -5    6.88    0.68
   1   3  -5    5.53    0.68
   0  -3   5  572.25   16.81
   0   3  -5  599.34   16.95
   0   3  -5  577.73   16.34
   0  -3   5  574.82   16.93
   0  -3   5  589.95   16.31
   0   3  -5  601.30   16.13
   0   3  -5  586.57   16.93
   0   3  -5  579.02   16.24
   0   3  -5  619.28   16.96
   1  -3   5    4.86    0.48
  -1   3  -5    4.95    0.44
   1  -3   5    3.34    0.57
  -1   3  -5    4.83    0.40
  -1   3  -5    4.13    0.51
  -1   3  -5    4.44    0.49
  -1   3  -5    4.81    0.48
   2  -3   5   21.03    1.22
   2  -3   5   18.49    0.93
   2  -3   5   21.94    0.96
  -2   3  -5   15.48    0.86
  -2   3  -5   17.09    0.74
  -2   3  -5   17.06    0.97
  -2   3  -5   17.05    0.73
  -2   3  -5   17.19    0.96
  -3   3  -5   13.94    0.89
  -3   3  -5   13.58    0.78
  -3   3  -5   14.40    0.57
  -3   3  -5   13.60    0.87
  -3   3  -5   13.86    0.56
   3  -3   5   14.46    0.85
  -4   3  -5   28.13    1.20
  -4   3  -5   29.90    1.37
   4  -3   5   29.95    1.35
  -4   3  -5   30.46    1.39
  -5   3  -5  100.63    3.44
  -5   3  -5   97.23    3.09
   5  -3   5  101.35    3.32
  -5   3  -5   95.33    3.39
  -6   3  -5   98.26    3.57
  -6   3  -5   95.42    3.51
  -6   3  -5  101.09    3.16
  -7   3  -5    0.67    0.60
  -7   3  -5    0.56    0.45
  -7   3  -5    1.15    0.63
  -8   3  -5   26.87    1.71
   8  -3   5   24.93    1.96
  -8   3  -5   28.35    1.34
  -9   3  -5   -0.32    0.63
  -9   3  -5   -0.24    0.47
 -10   3  -5    5.73    1.11
 -11   3  -5    1.56    0.99
 -12   3  -5   -0.23    1.01
  12  -3   5    1.02    0.94
  13  -3   5    0.23    1.00
  13   2  -5    0.35    1.52
  12   2  -5    2.65    1.48
  11   2  -5   22.63    2.09
  11   2  -5   15.17    1.93
 -11  -2   5   16.68    1.71
  10   2  -5    3.09    1.25
  10   2  -5    0.98    1.02
 -10  -2   5    1.75    0.94
  -9  -2   5   15.81    1.51
   9   2  -5   16.79    1.73
   9   2  -5   14.80    1.65
   9   2  -5   17.38    1.66
   8   2  -5    0.53    0.70
  -8  -2   5    0.22    0.69
   8   2  -5    0.40    0.76
   8   2  -5    1.25    0.81
   7   2  -5   51.23    2.50
   7   2  -5   48.40    2.46
   7   2  -5   50.00    2.53
  -7  -2   5   51.83    2.42
  -7  -2   5   49.06    2.55
   6   2  -5    2.18    0.73
  -6  -2   5    3.18    0.78
   6   2  -5    3.03    0.74
  -6  -2   5    2.98    0.72
   6   2  -5    2.34    0.77
   5   2  -5    8.38    0.98
   5   2  -5    7.45    0.91
   5   2  -5    9.56    0.96
  -5  -2   5    8.11    0.92
  -5  -2   5    8.33    0.97
   5   2  -5   10.04    0.99
  -4  -2   5   19.85    1.29
   4   2  -5   20.50    1.28
   4   2  -5   19.92    1.28
   4   2  -5   20.01    1.31
  -4  -2   5   22.39    1.37
   4   2  -5   21.52    1.27
  -4  -2   5   20.54    1.26
  -3  -2   5  387.25   11.24
   3   2  -5  406.01   11.73
  -3  -2   5  383.92   11.65
   3   2  -5  410.81   11.64
   3   2  -5  379.21   11.29
   3   2  -5  399.49   11.17
   3   2  -5  397.64   11.71
  -3  -2   5  385.62   11.61
   3   2  -5  379.63   11.27
   2   2  -5  521.36   13.80
  -2  -2   5  481.75   14.28
   2   2  -5  494.35   13.68
   2   2  -5  468.15   13.79
   2   2  -5  472.63   14.30
   2   2  -5  472.48   13.83
   2   2  -5  502.15   14.22
  -2  -2   5  486.54   13.79
  -2  -2   5  496.31   14.24
   2   2  -5  507.85   14.36
   1   2  -5  109.96    3.59
   1   2  -5  106.46    3.31
   1   2  -5  104.16    3.38
   1   2  -5  104.67    3.53
   1   2  -5   97.75    3.34
  -1  -2   5  100.31    3.35
  -1  -2   5  106.83    3.50
  -1  -2   5  101.22    3.55
   1   2  -5  111.48    3.38
   0   2  -5    0.54    0.29
   0  -2   5    1.25    0.36
   0   2  -5    1.66    0.40
   0   2  -5    1.78    0.41
   0   2  -5    1.13    0.35
   0   2  -5    1.38    0.33
   0   2  -5    1.81    0.39
   0   2  -5    1.19    0.33
   0  -2   5    1.44    0.35
   0  -2   5    1.16    0.41
   1  -2   5  561.76   16.03
   1  -2   5  554.38   16.09
   1  -2   5  565.84   15.52
  -1   2  -5  566.72   15.57
  -1   2  -5  547.59   16.09
  -1   2  -5  576.02   16.13
  -1   2  -5  554.32   15.45
  -2   2  -5  367.83   10.35
  -2   2  -5  355.89    9.81
  -2   2  -5  348.70   10.30
   2  -2   5  345.78    9.92
  -2   2  -5  348.62    9.81
  -2   2  -5  346.76    9.93
  -3   2  -5   32.40    1.43
  -3   2  -5   29.55    1.40
  -3   2  -5   31.37    1.30
   3  -2   5   33.21    1.37
  -3   2  -5   32.62    1.20
  -3   2  -5   33.38    1.22
   3  -2   5   30.62    1.36
  -4   2  -5  427.88   12.34
  -4   2  -5  414.85   11.81
  -4   2  -5  418.05   11.63
   4  -2   5  415.98   11.88
  -4   2  -5  430.16   12.35
  -4   2  -5  424.56   11.62
  -4   2  -5  413.11   12.28
   5  -2   5   13.81    0.97
  -5   2  -5   14.60    0.76
  -5   2  -5   14.57    1.03
  -5   2  -5   14.48    0.94
  -5   2  -5   13.37    0.89
  -5   2  -5   16.09    1.07
  -5   2  -5   13.60    0.74
   6  -2   5   81.61    3.01
  -6   2  -5   81.77    3.07
  -6   2  -5   82.29    2.55
  -6   2  -5   81.98    3.10
  -6   2  -5   80.33    2.53
  -6   2  -5   80.07    2.81
  -7   2  -5   82.44    2.94
  -7   2  -5   82.38    2.60
  -7   2  -5   90.04    3.39
  -7   2  -5   87.62    2.62
  -7   2  -5   78.89    3.22
  -8   2  -5   34.82    1.70
  -8   2  -5   35.48    1.27
  -8   2  -5   36.83    2.03
  -9   2  -5   36.91    1.79
  -9   2  -5   38.75    2.19
 -10   2  -5    0.20    0.64
 -10   2  -5   -0.92    0.78
 -11   2  -5    4.83    1.15
 -12   2  -5    7.59    1.50
  13  -2   5    0.55    1.00
  12   1  -5    0.71    1.33
  11   1  -5   -0.59    1.14
 -11  -1   5    0.19    1.01
  10   1  -5   16.06    1.73
 -10  -1   5   14.42    1.51
  10   1  -5   14.42    1.63
   9   1  -5   27.33    2.07
   9   1  -5   30.99    2.06
  -9  -1   5   25.57    1.86
   9   1  -5   27.33    2.10
   8   1  -5   19.76    1.63
  -8  -1   5   20.07    1.66
  -8  -1   5   17.99    1.48
   8   1  -5   20.73    1.70
   8   1  -5   18.11    1.60
  -7  -1   5    1.34    0.74
   7   1  -5    0.18    0.70
  -7  -1   5   -0.31    0.56
   7   1  -5    0.32    0.67
   7   1  -5    0.08    0.59
   6   1  -5   34.03    1.86
  -6  -1   5   30.41    1.88
  -6  -1   5   31.93    1.75
   6   1  -5   35.48    1.94
   6   1  -5   32.56    1.85
   5   1  -5    5.76    0.83
   5   1  -5    5.96    0.87
  -5  -1   5    9.46    1.01
  -5  -1   5    5.08    0.77
   5   1  -5    6.44    0.85
   5   1  -5    7.60    0.92
  -5  -1   5    6.36    0.86
   4   1  -5   53.40    2.21
   4   1  -5   48.78    2.13
  -4  -1   5   52.89    2.24
   4   1  -5   47.96    2.05
   4   1  -5   51.88    2.21
  -4  -1   5   47.00    2.15
   4   1  -5   50.07    2.12
  -4  -1   5   47.17    2.05
  -4  -1   5   49.16    2.21
  -3  -1   5   14.29    1.06
  -3  -1   5   16.54    1.13
  -3  -1   5   16.54    1.09
   3   1  -5   19.47    1.19
   3   1  -5   15.91    1.10
   3   1  -5   17.25    1.11
   3   1  -5   16.20    1.10
  -3  -1   5   19.01    1.13
   3   1  -5   18.00    1.12
   2   1  -5   41.21    1.76
   2   1  -5   45.82    1.82
   2   1  -5   40.66    1.80
   2   1  -5   41.89    1.76
  -2  -1   5   46.03    1.83
  -2  -1   5   42.53    1.75
  -2  -1   5   41.83    1.82
   2   1  -5   47.10    1.89
   2   1  -5   42.58    1.71
   1   1  -5    2.99    0.48
  -1  -1   5    4.09    0.50
   1   1  -5    2.98    0.46
   1   1  -5    2.85    0.45
   1   1  -5    3.19    0.46
   1   1  -5    3.53    0.46
   1   1  -5    2.75    0.47
   1   1  -5    3.10    0.42
  -1  -1   5    2.38    0.43
  -1  -1   5    3.43    0.46
   0   1  -5 1250.20   37.04
   0   1  -5 1395.36   35.76
   0  -1   5 1306.92   35.78
   0   1  -5 1334.45   35.52
   0   1  -5 1287.31   35.76
   0  -1   5 1306.60   36.67
   0   1  -5 1273.18   35.91
   0   1  -5 1388.41   36.67
   0  -1   5 1298.15   37.04
  -1   1  -5  228.61    6.79
  -1   1  -5  217.90    6.75
  -1   1  -5  218.81    6.47
   1  -1   5  224.65    6.78
  -1   1  -5  217.00    6.53
   1  -1   5  224.71    6.52
  -1   1  -5  239.70    6.51
   1  -1   5  226.10    6.74
   2  -1   5  849.28   24.38
  -2   1  -5  879.83   24.48
  -2   1  -5  869.99   23.54
  -2   1  -5  881.77   23.52
  -2   1  -5  838.94   23.66
   2  -1   5  857.90   23.60
  -2   1  -5  851.63   24.45
   3  -1   5  101.07    3.26
   3  -1   5  100.09    3.26
  -3   1  -5  102.55    3.22
  -3   1  -5   99.40    3.34
  -3   1  -5   96.97    3.10
  -3   1  -5  101.82    3.38
  -4   1  -5   -0.08    0.35
   4  -1   5    0.26    0.34
  -4   1  -5   -0.17    0.30
  -4   1  -5   -0.13    0.23
  -4   1  -5    0.89    0.39
  -4   1  -5    0.41    0.36
  -4   1  -5    0.22    0.33
  -5   1  -5  101.53    3.18
  -5   1  -5   96.27    3.47
  -5   1  -5   96.76    3.28
  -5   1  -5   96.36    3.15
   5  -1   5   99.86    3.40
  -5   1  -5  103.25    3.54
  -5   1  -5  102.95    3.30
  -6   1  -5   49.24    2.02
  -6   1  -5   50.36    1.88
   6  -1   5   50.81    2.16
  -6   1  -5   51.27    2.23
  -6   1  -5   47.68    2.15
  -6   1  -5   52.54    2.09
  -6   1  -5   49.27    1.87
  -7   1  -5   22.29    1.38
  -7   1  -5   26.40    1.60
  -7   1  -5   23.93    1.21
  -7   1  -5   23.66    1.50
  -8   1  -5   25.22    1.49
  -8   1  -5   24.35    1.29
  -8   1  -5   23.93    1.64
  -9   1  -5    5.51    0.72
   9  -1   5    4.15    1.12
  -9   1  -5    5.55    1.05
  -9   1  -5    5.22    0.86
 -10   1  -5   32.59    2.30
 -10   1  -5   35.98    1.98
 -10   1  -5   34.69    1.57
 -11   1  -5    0.67    0.96
 -11   1  -5   -0.36    0.62
 -12   1  -5    1.15    1.07
 -12   1  -5    3.04    0.84
  13  -1   5   -0.08    1.00
 -13   1  -5    2.25    1.18
  12   0  -5    2.54    1.45
 -11   0   5    0.78    0.96
  11   0  -5    0.75    1.22
  10   0  -5   13.00    1.61
 -10   0   5   15.19    1.49
   9   0  -5   10.47    1.43
  -9   0   5    8.36    1.18
   9   0  -5   10.63    1.39
  -9   0   5    8.97    1.40
   8   0  -5    6.17    1.07
  -8   0   5    6.94    1.00
  -8   0   5    8.77    1.24
   8   0  -5    7.14    1.05
   8   0  -5    7.40    1.13
   7   0  -5    6.35    0.99
  -7   0   5    6.63    1.06
   7   0  -5    8.69    1.10
   7   0  -5    5.93    1.02
  -7   0   5    6.06    0.91
   6   0  -5   26.98    1.71
   6   0  -5   32.62    1.90
   6   0  -5   30.90    1.77
  -6   0   5   28.50    1.85
  -6   0   5   30.99    1.71
   5   0  -5  247.39    7.97
  -5   0   5  263.38    8.35
   5   0  -5  263.65    8.24
   5   0  -5  265.86    7.98
  -5   0   5  259.53    7.93
   5   0  -5  264.71    8.12
  -5   0   5  281.95    8.44
   4   0  -5    1.22    0.49
   4   0  -5    1.28    0.49
  -4   0   5    1.13    0.52
   4   0  -5    0.97    0.49
  -4   0   5    0.40    0.43
  -4   0   5    0.62    0.46
   4   0  -5    0.73    0.46
   4   0  -5    1.40    0.48
  -4   0   5    1.48    0.52
  -3   0   5  355.81   10.75
   3   0  -5  354.18   10.26
   3   0  -5  369.92   10.55
  -3   0   5  346.05   10.29
   3   0  -5  361.63   10.72
   3   0  -5  361.54   10.40
   3   0  -5  348.62   10.37
  -3   0   5  376.55   10.79
  -2   0   5    8.11    0.75
   2   0  -5    7.23    0.68
   2   0  -5    7.27    0.67
  -2   0   5    7.83    0.72
  -2   0   5    8.05    0.74
  -2   0   5    8.13    0.68
   2   0  -5    7.75    0.71
   2   0  -5    7.78    0.71
   2   0  -5   10.02    0.73
   1   0  -5   53.44    1.88
   1   0  -5   43.98    1.76
   1   0  -5   43.21    1.70
  -1   0   5   48.27    1.85
  -1   0   5   42.77    1.73
   1   0  -5   46.90    1.79
   1   0  -5   45.35    1.82
   1   0  -5   45.87    1.73
  -1   0   5   42.42    1.80
  -1   0   5   44.80    1.73
   0   0   5   79.76    2.74
   0   0  -5   79.69    2.75
   0   0   5   77.21    2.66
   0   0  -5   80.54    2.76
   0   0  -5   80.25    2.59
   0   0   5   79.97    2.67
   0   0  -5   77.09    2.62
   0   0  -5   76.24    2.63
   0   0  -5   83.25    2.66
   0   0  -5   82.07    2.66
   1   0   5 1791.23   50.39
  -1   0  -5 1778.08   50.40
   1   0   5 1775.98   48.65
   1   0   5 1829.16   49.81
  -1   0  -5 1864.54   48.62
  -1   0  -5 1750.45   48.85
  -1   0  -5 1784.56   48.64
  -2   0  -5   16.51    0.97
   2   0   5   20.79    1.04
   2   0   5   18.95    1.01
   2   0   5   18.64    1.03
  -2   0  -5   18.15    0.96
  -2   0  -5   19.85    1.02
   2   0   5   18.28    1.03
  -2   0  -5   17.40    1.01
   3   0   5  214.28    6.24
  -3   0  -5  208.35    6.12
  -3   0  -5  205.29    6.20
  -3   0  -5  219.06    6.48
   3   0   5  205.74    6.37
  -3   0  -5  217.66    6.16
  -3   0  -5  199.29    6.39
  -4   0  -5   83.19    2.93
   4   0   5   77.76    2.79
  -4   0  -5   81.23    2.90
  -4   0  -5   83.04    2.94
   4   0   5   81.23    2.83
  -4   0  -5   80.59    2.70
  -4   0  -5   78.50    2.76
  -4   0  -5   79.59    2.68
   5   0   5  102.45    3.53
  -5   0  -5   98.26    3.32
  -5   0  -5   98.69    3.59
  -5   0  -5  105.34    3.68
  -5   0  -5  103.98    3.48
  -5   0  -5  110.07    3.41
  -6   0  -5    0.66    0.49
  -6   0  -5    0.74    0.37
  -6   0  -5    1.33    0.50
  -6   0  -5    1.07    0.51
  -6   0  -5    0.50    0.43
   6   0   5    1.14    0.50
  -6   0  -5    0.95    0.42
  -7   0  -5   13.91    1.15
  -7   0  -5   15.71    1.30
  -7   0  -5   14.58    1.23
   7   0   5   15.40    1.26
  -7   0  -5   15.39    1.09
  -8   0  -5    8.90    0.89
  -8   0  -5    9.91    1.11
  -8   0  -5    9.53    0.99
  -9   0  -5   27.11    1.90
   9   0   5   23.48    1.99
[truncated: 1,117,980 more chars]
