# Supplementary material for: Crystal structures of ethyl (2S*,2′R*)-1′-methyl-2′′,3-dioxo-2,3-di­hydro­dispiro­[1-benzo­thio­phene-2,3′-pyrrolidine-2′,3′′-indoline]-4′-carboxyl­ate and ethyl (2S*,2′R*)-5′′-chloro-1′-methyl-2′′,3-dioxo-2,3-di­hydro­dispiro­[1-benzo­thio­phene-2,3′-pyrrolidine-2′,3′′-indoline]-4′-carboxyl­ate
Source: Acta Crystallogr Sect E Struct Rep Online. 2014 Jul 19;70(Pt 8):94–7. doi: 10.1107/S1600536814015426 (PMC4158536; doi:10.1107/S1600536814015426)
Supplement: Supplementary file 2 [file e-70-00094-Isup2.hkl]

#
# h,k,l, Fc-squared, Fo-squared, sigma(Fo-squared), status flag
#
data_I
_shelx_title ' I         P  -1        R   0.03'
_shelx_refln_list_code          4
_shelx_F_calc_maximum      134.48
_exptl_crystal_F_000       428.00
_reflns_d_resolution_high  0.8332

loop_
 _space_group_symop_operation_xyz
 'x, y, z'
 '-x, -y, -z'

_cell_length_a     8.7196
_cell_length_b    10.7874
_cell_length_c    11.3488
_cell_angle_alpha  82.624
_cell_angle_beta   82.775
_cell_angle_gamma  79.214

_shelx_F_squared_multiplier     1.000

loop_
 _refln_index_h
 _refln_index_k
 _refln_index_l
 _refln_F_squared_calc
 _refln_F_squared_meas
 _refln_F_squared_sigma
 _refln_observed_status
   1   0   0       2671.62       2173.66        65.33 o
   2   0   0         72.69         74.79         0.74 o
   3   0   0         72.59         71.83         0.86 o
   4   0   0         86.17        100.63         1.18 o
   5   0   0          0.71          1.27         0.30 o
   6   0   0        645.89        654.38         7.32 o
   7   0   0         97.21         96.59         1.44 o
   8   0   0        130.84        122.85         2.07 o
   9   0   0          0.32          0.00         0.54 o
  10   0   0         29.24         29.97         2.09 o
 -10   1   0          9.59         11.47         1.00 o
  -9   1   0          2.34          0.82         0.61 o
  -8   1   0         75.18         72.06         1.87 o
  -7   1   0        448.36        434.83         5.05 o
  -6   1   0          4.15          5.16         0.36 o
  -5   1   0        348.59        340.45         4.40 o
  -4   1   0          2.97          1.55         0.17 o
  -3   1   0         19.06         21.33         0.39 o
  -2   1   0        531.78        524.48         4.44 o
  -1   1   0      10701.46      10787.56       310.21 o
   1   1   0       3725.68       3601.11        52.52 o
   2   1   0       6375.25       6383.76        55.91 o
   3   1   0        503.37        468.35         6.08 o
   4   1   0         65.92         66.43         1.10 o
   5   1   0        411.75        411.94         4.67 o
   6   1   0        124.09        120.22         1.72 o
   7   1   0         26.53         24.63         0.83 o
   8   1   0         12.52         10.80         0.64 o
   9   1   0         59.85         61.89         1.60 o
  10   1   0          0.02          0.00         0.57 o
  -9   2   0          1.85          0.00         0.79 o
  -8   2   0          9.64          9.67         0.62 o
  -7   2   0        108.83        107.89         1.51 o
  -6   2   0         37.97         38.19         0.67 o
  -5   2   0          3.94          4.69         0.26 o
  -4   2   0          9.23         16.15         0.37 o
  -3   2   0        686.69        682.57         7.26 o
  -2   2   0       1069.91        984.49        11.25 o
  -1   2   0       2283.85       2266.48        46.79 o
   0   2   0        638.03        667.81         5.78 o
   1   2   0       2305.97       2303.54        18.96 o
   2   2   0        110.82        111.55         1.25 o
   3   2   0       4032.94       4263.19        35.29 o
   4   2   0       2290.49       2394.55        23.49 o
   5   2   0         83.99         96.55         1.34 o
   6   2   0         81.22         75.25         1.27 o
   7   2   0         57.33         53.95         1.04 o
   8   2   0          1.93          1.68         0.49 o
   9   2   0          1.02          0.40         0.48 o
  10   2   0          3.63          4.44         0.80 o
  -9   3   0         82.71         83.79         2.52 o
  -8   3   0         14.46         17.95         1.09 o
  -7   3   0         15.78         16.73         0.58 o
  -6   3   0        219.62        204.36         2.33 o
  -5   3   0          0.64          1.88         0.24 o
  -4   3   0         23.66         38.61         0.91 o
  -3   3   0        183.06        190.03         2.32 o
  -2   3   0       1267.07       1409.53        16.27 o
  -1   3   0       1306.30       1305.11        53.92 o
   0   3   0         21.75         11.69         0.27 o
   1   3   0        580.00        614.99         5.20 o
   2   3   0          0.75          0.00         0.12 o
   3   3   0       1070.80       1070.99         9.54 o
   4   3   0        516.17        528.70         5.19 o
   5   3   0         84.85         76.04         1.16 o
   6   3   0         20.10         17.41         0.62 o
   7   3   0          0.17          0.00         0.30 o
   8   3   0          1.15          0.00         0.46 o
   9   3   0         24.16         23.54         1.02 o
  10   3   0         29.71         27.95         1.21 o
  -9   4   0          7.11          6.39         1.32 o
  -8   4   0         52.20         49.62         1.75 o
  -7   4   0        102.04        102.42         2.15 o
  -6   4   0         13.56         14.57         0.55 o
  -5   4   0        185.48        187.55         2.25 o
  -4   4   0         23.43         21.74         0.50 o
  -3   4   0        478.80        542.86         6.92 o
  -2   4   0        770.71        759.70        21.35 o
  -1   4   0        848.78        894.16        18.07 o
   0   4   0       2681.79       2883.39        30.27 o
   1   4   0        303.97        349.13         3.35 o
   2   4   0         88.92         74.62         0.90 o
   3   4   0         49.41         43.72         0.70 o
   4   4   0         28.95         21.49         0.99 o
   5   4   0        604.99        584.78         7.77 o
   6   4   0         79.68         76.31         1.44 o
   7   4   0        189.75        182.01         2.75 o
   8   4   0         38.06         41.20         1.26 o
   9   4   0          0.39          0.94         0.55 o
  10   4   0         19.93         25.05         1.30 o
  -8   5   0          3.23          3.09         0.62 o
  -7   5   0         13.23         13.99         1.12 o
  -6   5   0         71.58         72.18         1.75 o
  -5   5   0          0.04          0.00         0.22 o
  -4   5   0        189.55        191.67         2.55 o
  -3   5   0          6.52          7.70         0.26 o
  -2   5   0       1007.17       1044.99        37.29 o
  -1   5   0       1725.95       1802.71        22.73 o
   0   5   0        458.86        479.24         6.15 o
   1   5   0          0.21          0.00         0.12 o
   2   5   0         90.76         98.72         1.15 o
   3   5   0        434.93        411.23         4.30 o
   4   5   0          0.44          0.04         0.18 o
   5   5   0          0.13          1.06         0.34 o
   6   5   0       1355.73       1353.42        15.76 o
   7   5   0        131.02        134.08         2.23 o
   8   5   0          5.86          6.10         0.71 o
   9   5   0         66.89         77.20         2.41 o
  10   5   0          1.86          1.50         0.78 o
  -8   6   0         21.20         20.00         1.51 o
  -7   6   0        133.07        126.24         2.51 o
  -6   6   0         44.48         41.01         1.11 o
  -5   6   0         19.02         17.49         0.65 o
  -4   6   0         20.38         16.73         0.48 o
  -3   6   0         81.85         73.02         1.09 o
  -2   6   0        166.48        173.83         2.37 o
  -1   6   0        538.95        573.59         7.36 o
   0   6   0        167.16        172.47         2.40 o
   1   6   0          0.41          1.21         0.14 o
   2   6   0         74.39         77.22         1.19 o
   3   6   0         97.86         93.86         1.20 o
   4   6   0       1648.59       1637.11        17.27 o
   5   6   0        155.86        159.52         2.84 o
   6   6   0        384.68        386.26         5.00 o
   7   6   0        103.12        104.55         3.18 o
   8   6   0         34.10         39.88         1.42 o
   9   6   0          5.34          6.66         0.84 o
  -7   7   0          1.66          0.90         0.53 o
  -6   7   0         68.81         67.88         1.49 o
  -5   7   0         32.21         31.67         0.86 o
  -4   7   0          0.00          0.33         0.49 o
  -3   7   0        272.15        257.73         3.86 o
  -2   7   0        213.29        206.29         3.00 o
  -1   7   0         43.73         46.66         0.76 o
   0   7   0         81.62         78.45         1.45 o
   1   7   0        193.11        213.10         2.51 o
   2   7   0        237.34        228.14         2.53 o
   3   7   0        251.05        245.52         2.78 o
   4   7   0         34.50         31.52         0.99 o
   5   7   0          0.85          0.76         0.39 o
   6   7   0        184.13        173.37         3.27 o
   7   7   0          3.67          3.13         0.64 o
   8   7   0         12.31          8.44         1.36 o
   9   7   0          2.35          1.45         0.84 o
  -6   8   0          3.96          4.68         0.48 o
  -5   8   0          0.10          0.25         0.30 o
  -4   8   0        395.23        370.62         5.50 o
  -3   8   0        486.93        478.78         7.16 o
  -2   8   0         22.51         17.95         0.63 o
  -1   8   0         16.09         15.40         0.45 o
   0   8   0         66.21         56.58         1.20 o
   1   8   0          3.41          0.96         0.30 o
   2   8   0          3.40          2.13         0.26 o
   3   8   0         23.43         20.81         0.68 o
   4   8   0          4.12          5.76         0.45 o
   5   8   0         93.76         94.96         2.10 o
   6   8   0         12.93         10.71         0.78 o
   7   8   0          2.28          2.23         0.66 o
   8   8   0         16.97         17.98         1.47 o
   9   8   0         17.65         15.26         1.37 o
  -6   9   0         74.89         81.88         1.76 o
  -5   9   0         66.70         74.41         1.41 o
  -4   9   0         16.82         17.69         0.66 o
  -3   9   0          1.83          0.79         0.32 o
  -2   9   0          3.89          2.35         0.36 o
  -1   9   0        125.63        114.68         2.39 o
   0   9   0         82.57         68.53         1.71 o
   1   9   0        281.34        261.60         4.91 o
   2   9   0         14.36         13.07         0.49 o
   3   9   0        226.26        224.17         3.04 o
   4   9   0         98.05         90.07         1.77 o
   5   9   0         14.97         13.81         1.30 o
   6   9   0         45.72         48.69         1.53 o
   7   9   0          0.02          0.00         0.55 o
   8   9   0         16.43         15.12         1.27 o
  -5  10   0         30.24         31.79         1.38 o
  -4  10   0         30.38         31.13         2.51 o
  -3  10   0         23.24         28.31         0.92 o
  -2  10   0         13.04         16.37         0.76 o
  -1  10   0          0.01          0.15         0.39 o
   0  10   0          4.81          3.86         0.54 o
   1  10   0          3.93          5.48         0.61 o
   2  10   0         74.73         78.43         2.10 o
   3  10   0         22.68         18.65         0.86 o
   4  10   0        153.40        145.35         3.28 o
   5  10   0        294.84        279.22         6.77 o
   6  10   0          8.12          8.58         0.95 o
   7  10   0         12.79         13.10         1.13 o
  -3  11   0          0.36          0.93         0.38 o
  -2  11   0         62.46         65.40         1.99 o
  -1  11   0         75.04         70.91         1.83 o
   0  11   0         19.60         21.29         1.04 o
   1  11   0         32.09         33.74         1.33 o
   2  11   0         31.93         32.83         2.49 o
   3  11   0          2.37          3.52         0.60 o
   4  11   0        154.98        147.12         3.33 o
   5  11   0         14.94         15.87         1.28 o
   6  11   0         62.92         65.17         3.28 o
  -1  12   0         15.69         18.95         1.15 o
   0  12   0         79.11         85.55         2.25 o
   1  12   0         59.41         59.35         1.87 o
   2  12   0          0.62          0.00         0.72 o
   3  12   0         71.03         73.77         2.81 o
   4  12   0         13.68         16.78         1.04 o
   5  12   0          3.49          2.38         0.86 o
  -4 -12   1         44.46         47.77         1.64 o
  -3 -12   1          6.26          6.97         1.11 o
  -2 -12   1         22.61         26.89         1.67 o
  -1 -12   1         17.54         16.65         1.04 o
   0 -12   1          6.35          6.19         0.73 o
   1 -12   1          4.07          5.89         0.66 o
  -6 -11   1         12.12         14.29         1.38 o
  -5 -11   1         21.13         20.56         1.45 o
  -4 -11   1          7.68          6.98         1.42 o
  -3 -11   1         32.03         33.66         1.18 o
  -2 -11   1          8.39          7.96         0.90 o
  -1 -11   1         15.16         11.26         0.86 o
   0 -11   1          0.34          1.46         0.52 o
   1 -11   1          6.38          7.65         0.65 o
   2 -11   1          0.17          0.00         0.44 o
   3 -11   1         61.33         63.34         3.74 o
  -7 -10   1          4.56          4.45         1.13 o
  -6 -10   1         70.08         73.23         2.83 o
  -5 -10   1          0.00          0.00         0.77 o
  -4 -10   1         18.22         16.31         1.04 o
  -3 -10   1        124.05        129.73         2.52 o
  -2 -10   1          2.63          2.18         0.59 o
  -1 -10   1        115.43        113.00         2.62 o
   0 -10   1         80.89         77.57         1.94 o
   1 -10   1         19.32         16.78         0.97 o
   2 -10   1         46.78         48.26         1.27 o
   3 -10   1          1.82          4.91         1.37 o
   4 -10   1         53.57         49.72         3.32 o
  -8  -9   1         59.28         70.64         2.42 o
  -7  -9   1          1.63          1.22         0.63 o
  -6  -9   1         25.46         28.93         1.20 o
  -5  -9   1        108.29        103.53         2.25 o
  -4  -9   1         65.25         62.71         2.11 o
  -3  -9   1          0.14          0.00         0.29 o
  -2  -9   1          6.73          5.53         0.32 o
  -1  -9   1         37.29         31.93         1.16 o
   0  -9   1        369.69        360.31         6.43 o
   1  -9   1         20.07         16.13         0.66 o
   2  -9   1         45.78         44.25         1.02 o
   3  -9   1        117.56        113.94         3.39 o
   4  -9   1          3.79          7.20         1.00 o
   5  -9   1         22.53         21.42         3.06 o
  -8  -8   1         39.50         39.32         1.79 o
  -7  -8   1         32.76         34.11         1.59 o
  -6  -8   1          0.56          0.37         0.48 o
  -5  -8   1         85.30         90.23         2.02 o
  -4  -8   1         99.22         97.63         1.85 o
  -3  -8   1        187.56        190.00         2.96 o
  -2  -8   1        118.76        110.02         1.92 o
  -1  -8   1         35.29         38.15         1.02 o
   0  -8   1         35.49         35.41         0.77 o
   1  -8   1         86.63         86.06         1.39 o
   2  -8   1         91.27         88.44         1.61 o
   3  -8   1        109.63        102.61         3.09 o
   4  -8   1         71.46         70.06         2.54 o
   5  -8   1          0.79          1.75         0.30 o
   6  -8   1         24.98         24.68         0.80 o
  -9  -7   1         14.05         12.38         1.21 o
  -8  -7   1          4.29          3.37         0.83 o
  -7  -7   1        122.99        115.25         2.57 o
  -6  -7   1         53.50         53.95         1.56 o
  -5  -7   1         59.22         55.64         1.34 o
  -4  -7   1        424.95        418.75         5.07 o
  -3  -7   1         24.78         28.18         0.70 o
  -2  -7   1         97.57        103.99         1.51 o
  -1  -7   1        685.96        697.86         8.80 o
   0  -7   1         20.32         20.08         0.54 o
   1  -7   1        260.11        261.37         3.52 o
   2  -7   1          0.40          0.07         0.47 o
   3  -7   1         29.66         27.42         1.37 o
   4  -7   1         39.47         41.45         1.33 o
   5  -7   1          0.31          0.77         0.38 o
   6  -7   1          3.77          1.75         0.38 o
   7  -7   1         34.01         35.50         1.11 o
  -9  -6   1         41.87         41.72         2.16 o
  -8  -6   1          1.10          1.24         0.70 o
  -7  -6   1          0.66          1.15         0.58 o
  -6  -6   1        384.03        366.56         5.27 o
  -5  -6   1        186.32        173.39         3.48 o
  -4  -6   1         56.69         53.85         1.10 o
  -3  -6   1        432.02        442.07         4.39 o
  -2  -6   1        132.52        158.18         1.99 o
  -1  -6   1         19.68         11.94         0.38 o
   0  -6   1        715.79        750.73         9.56 o
   1  -6   1        132.64        138.50         1.95 o
   2  -6   1        309.53        282.54         6.34 o
   3  -6   1          5.29          5.74         0.98 o
   4  -6   1        276.41        252.74         4.51 o
   5  -6   1          6.96          4.72         0.55 o
   6  -6   1         15.78         12.44         0.61 o
   7  -6   1          9.91          8.66         1.02 o
   8  -6   1         28.13         31.79         1.18 o
  -9  -5   1          7.96          5.23         0.96 o
  -8  -5   1          6.46         12.47         1.03 o
  -7  -5   1        293.33        275.63         3.85 o
  -6  -5   1          6.43          5.55         0.61 o
  -5  -5   1        186.97        170.54         2.60 o
  -4  -5   1        169.24        186.72         2.09 o
  -3  -5   1         19.99         19.02         0.53 o
  -2  -5   1        102.76        100.54         1.11 o
  -1  -5   1          5.90          8.06         0.45 o
   0  -5   1        254.23        272.26         3.24 o
   1  -5   1          4.48          2.78         0.27 o
   2  -5   1         88.89        101.97         3.76 o
   3  -5   1        306.83        277.73         8.98 o
   4  -5   1         27.84         24.70         0.90 o
   5  -5   1        267.28        246.11         4.55 o
   6  -5   1          0.02          0.00         0.65 o
   7  -5   1         59.84         55.14         1.44 o
   8  -5   1         48.39         48.73         1.47 o
 -10  -4   1         30.35         27.93         2.46 o
  -9  -4   1          0.16          1.77         0.66 o
  -8  -4   1          6.28          7.36         0.61 o
  -7  -4   1         82.08         74.37         1.41 o
  -6  -4   1        120.90        115.27         1.76 o
  -5  -4   1         53.29         56.69         1.04 o
  -4  -4   1        505.74        512.60         5.35 o
  -3  -4   1        106.58         98.46         1.35 o
  -2  -4   1       1593.23       1593.75        13.34 o
  -1  -4   1          1.64          2.17         0.12 o
   0  -4   1          0.78          2.10         0.17 o
   1  -4   1       2169.47       2133.97        42.01 o
   3  -4   1         75.62         78.37         1.14 o
   4  -4   1          0.38          0.00         0.20 o
   5  -4   1          1.54          0.68         0.28 o
   6  -4   1        212.74        207.19         4.31 o
   7  -4   1         61.41         59.09         1.25 o
   8  -4   1         62.82         63.80         1.41 o
   9  -4   1         53.86         57.26         2.72 o
 -10  -3   1          0.65          0.11         0.66 o
  -9  -3   1         28.85         25.51         1.06 o
  -8  -3   1         16.60         18.13         0.79 o
  -7  -3   1         40.61         40.35         0.98 o
  -6  -3   1          7.27          7.63         0.42 o
  -5  -3   1         78.17         85.87         1.25 o
  -4  -3   1        735.31        789.37         6.86 o
  -3  -3   1        882.05        926.33         7.89 o
  -2  -3   1        251.90        280.08         2.50 o
  -1  -3   1       3296.98       3174.43        25.07 o
   0  -3   1       1284.58       1309.19        12.08 o
   1  -3   1          8.15          9.05         0.40 o
   3  -3   1        151.15        157.71         2.15 o
   4  -3   1       1107.81       1163.94        12.26 o
   5  -3   1         57.34         66.95         1.57 o
   6  -3   1          2.76          2.66         0.55 o
   7  -3   1         82.66         83.11         2.28 o
   8  -3   1         18.15         15.95         0.86 o
   9  -3   1          0.31          0.00         0.67 o
 -10  -2   1          0.71          0.00         0.81 o
  -9  -2   1          5.64          5.02         0.59 o
  -8  -2   1          1.14          0.16         0.41 o
  -7  -2   1         23.21         21.95         0.78 o
  -6  -2   1        267.24        258.14         3.01 o
  -5  -2   1       1415.99       1440.27        13.53 o
  -4  -2   1       1708.93       1800.93        15.16 o
  -3  -2   1       1145.39       1168.89         8.74 o
  -2  -2   1         11.60         17.25         0.30 o
  -1  -2   1        661.43        636.20         4.74 o
   0  -2   1       2229.65       2145.65        16.70 o
   1  -2   1       5527.20       5251.08       154.48 o
   2  -2   1       2651.18       2642.99        30.40 o
   3  -2   1        120.02        108.71         1.71 o
   4  -2   1        575.64        618.72         6.18 o
   5  -2   1        513.61        510.82         5.21 o
   6  -2   1          0.14          0.30         0.19 o
   7  -2   1         22.31         23.74         0.69 o
   8  -2   1         10.63          9.37         0.95 o
   9  -2   1          4.12          2.97         0.58 o
 -10  -1   1          0.19          0.00         0.72 o
  -9  -1   1          4.05          2.69         0.56 o
  -8  -1   1        138.52        141.96         2.85 o
  -7  -1   1        118.11        113.54         1.90 o
  -6  -1   1          2.32          3.78         0.39 o
  -5  -1   1         47.77         55.34         0.87 o
  -4  -1   1       1315.49       1396.97        11.78 o
  -3  -1   1        669.40        681.58         5.59 o
  -2  -1   1       4546.30       4530.21        33.40 o
  -1  -1   1        160.54        157.62         1.29 o
   0  -1   1       2142.88       2115.00        23.37 o
   1  -1   1        320.00        326.19         3.44 o
   2  -1   1          5.10          8.94         0.20 o
   3  -1   1       1077.86       1113.68        10.89 o
   4  -1   1        147.83        145.17         1.65 o
   5  -1   1        136.33        136.31         1.63 o
   6  -1   1        218.13        211.40         2.65 o
   7  -1   1        136.75        149.31         2.05 o
   8  -1   1        451.50        459.16         8.31 o
   9  -1   1         35.54         27.27         1.20 o
  10  -1   1         15.46         16.70         1.08 o
 -10   0   1         12.15         12.94         1.35 o
  -9   0   1          0.82          1.13         0.53 o
  -8   0   1         21.03         17.93         0.77 o
  -7   0   1        407.16        393.30         4.68 o
  -6   0   1          0.33          0.00         0.23 o
  -5   0   1          5.93          3.71         0.32 o
  -4   0   1          0.67          0.00         0.15 o
  -3   0   1          1.45          2.77         0.16 o
  -2   0   1         54.86         54.22         0.57 o
  -1   0   1       9114.28       8882.78        67.95 o
   1   0   1       2597.78       2502.27        44.95 o
   2   0   1        503.68        514.95         4.82 o
   3   0   1        497.89        478.10         5.14 o
   4   0   1         19.18         14.03         0.35 o
   5   0   1        839.59        852.58         8.09 o
   6   0   1          0.87          0.46         0.26 o
   7   0   1        290.22        289.26         4.61 o
   8   0   1         70.41         71.77         1.84 o
   9   0   1         33.65         33.77         1.29 o
  10   0   1         21.54         19.84         1.22 o
  -9   1   1         21.90         23.20         1.09 o
  -8   1   1         65.90         56.50         1.42 o
  -7   1   1         55.40         50.08         1.08 o
  -6   1   1        106.08        107.37         2.01 o
  -5   1   1         28.67         20.83         0.49 o
  -4   1   1        226.31        199.18         1.89 o
  -3   1   1        315.12        286.63         2.68 o
  -2   1   1        315.62        267.30         2.25 o
  -1   1   1        376.54        360.94         2.97 o
   0   1   1       6140.33       5244.74       157.59 o
   1   1   1        135.31        129.37         1.36 o
   2   1   1       1979.70       2107.45        20.44 o
   3   1   1         68.30         74.28         1.06 o
   4   1   1        198.97        179.67         2.33 o
   5   1   1         26.42         26.99         0.64 o
   6   1   1         16.57         16.39         0.59 o
   7   1   1         64.53         62.42         1.90 o
   8   1   1         19.31         21.26         0.99 o
   9   1   1         25.18         23.48         1.00 o
  10   1   1         20.21         18.41         1.10 o
  -9   2   1         61.07         61.73         1.70 o
  -8   2   1         47.25         46.37         1.40 o
  -7   2   1        208.77        207.06         2.68 o
  -6   2   1        400.08        389.78         3.93 o
  -5   2   1          5.50          7.20         0.29 o
  -4   2   1         30.74         28.64         0.63 o
  -3   2   1         78.79         74.48         0.82 o
  -2   2   1        654.87        644.03         5.21 o
  -1   2   1       2938.48       2935.11        24.74 o
   0   2   1        242.27        252.51         2.45 o
   1   2   1       5005.62       5027.16        49.21 o
   2   2   1       5127.62       5139.90        59.09 o
   3   2   1       1817.18       1914.19        19.08 o
   4   2   1         53.86         64.08         1.01 o
   5   2   1        643.25        673.20         9.36 o
   6   2   1          1.23          0.00         0.25 o
   7   2   1         19.04         17.01         0.67 o
   8   2   1         10.19          8.96         0.73 o
   9   2   1          4.43          2.97         0.57 o
  10   2   1         33.41         33.78         1.47 o
  -9   3   1         19.47         20.45         1.28 o
  -8   3   1         28.86         30.26         1.04 o
  -7   3   1        136.44        129.19         1.79 o
  -6   3   1        113.10        116.35         1.40 o
  -5   3   1        329.38        314.27         3.14 o
  -4   3   1         53.64         53.03         0.69 o
  -3   3   1        202.81        221.75         2.55 o
  -2   3   1        153.18        156.33         1.81 o
  -1   3   1        831.42        841.55         8.33 o
   0   3   1         60.97         60.73         0.66 o
   1   3   1        922.85        912.24         7.68 o
   2   3   1       1172.37       1202.08        11.81 o
   3   3   1       7706.35       7967.73        83.05 o
   4   3   1       1699.27       1829.09        19.42 o
   5   3   1        916.85        928.97        10.94 o
   6   3   1         23.66         29.89         0.84 o
   7   3   1          3.81          1.98         0.45 o
   8   3   1        208.66        200.66         3.72 o
   9   3   1         12.21         11.44         0.78 o
  10   3   1          0.08          0.00         0.53 o
  -9   4   1         27.77         25.93         1.67 o
  -8   4   1          1.98          0.00         0.62 o
  -7   4   1          2.93          1.55         0.49 o
  -6   4   1        209.62        208.57         3.13 o
  -5   4   1          0.01          0.23         0.21 o
  -4   4   1          0.44          0.39         0.17 o
  -3   4   1        832.86        894.50        10.56 o
  -2   4   1       3466.68       3602.25        37.77 o
  -1   4   1        486.53        489.46         5.26 o
   0   4   1         11.58          7.96         0.21 o
   1   4   1        115.61        137.03         1.62 o
   2   4   1        818.76        795.53         7.93 o
   3   4   1        474.41        550.67         6.02 o
   4   4   1       2399.96       2459.25        25.95 o
   5   4   1       1194.75       1139.04        13.30 o
   6   4   1        410.22        395.75         5.55 o
   7   4   1         80.60         69.76         1.59 o
   8   4   1         63.59         60.03         1.72 o
   9   4   1         41.88         41.88         1.50 o
  10   4   1         41.54         39.75         1.60 o
  -8   5   1         51.88         54.62         1.87 o
  -7   5   1         23.86         28.52         1.42 o
  -6   5   1         41.86         37.80         1.18 o
  -5   5   1         22.65         22.74         0.53 o
  -4   5   1         91.18         86.60         1.27 o
  -3   5   1        100.19        104.38         1.40 o
  -2   5   1        822.87        869.60         9.93 o
  -1   5   1         99.73         98.41         1.20 o
   0   5   1        816.59        866.53         9.21 o
   1   5   1        507.12        552.82         5.59 o
   2   5   1          4.78          8.82         0.34 o
   3   5   1        431.16        433.19         4.82 o
   4   5   1        106.36        115.69         1.50 o
   5   5   1         23.17         25.35         0.75 o
   6   5   1        426.35        443.32         6.17 o
   7   5   1         49.28         48.94         1.32 o
   8   5   1         61.16         61.53         1.56 o
   9   5   1          0.23          0.72         0.62 o
  10   5   1         62.53         67.89         2.06 o
  -8   6   1         25.62         30.01         1.60 o
  -7   6   1         28.33         31.86         1.15 o
  -6   6   1        104.07         98.97         2.00 o
  -5   6   1          8.16          9.78         0.54 o
  -4   6   1         63.91         70.47         1.34 o
  -3   6   1          7.74         12.03         0.62 o
  -2   6   1        389.02        356.11         4.19 o
  -1   6   1          0.05          0.25         0.16 o
   0   6   1         92.53         90.57         1.56 o
   1   6   1        342.34        370.68         4.09 o
   2   6   1          3.87          2.68         0.25 o
   3   6   1        105.35        111.45         1.40 o
   4   6   1         99.85         96.28         1.33 o
   5   6   1          1.12          0.19         0.55 o
   6   6   1         41.88         39.66         1.54 o
   7   6   1          0.02          0.00         0.42 o
   8   6   1         17.39         11.03         0.84 o
   9   6   1         66.77         71.35         2.02 o
  -7   7   1         52.59         52.89         1.45 o
  -6   7   1          0.03          0.04         0.40 o
  -5   7   1          6.69          6.96         0.49 o
  -4   7   1        312.83        310.14         4.73 o
  -3   7   1        111.64        122.56         1.63 o
  -2   7   1        191.27        187.31         2.18 o
  -1   7   1          4.80          3.86         0.26 o
   0   7   1        282.11        289.67         4.36 o
   1   7   1          3.91          3.02         0.20 o
   2   7   1         18.84         20.27         0.49 o
   3   7   1        225.66        226.38         2.96 o
   4   7   1        537.10        534.10         5.99 o
   5   7   1        103.57        110.08         1.67 o
   6   7   1        132.59        130.59         2.30 o
   7   7   1         35.15         25.69         1.00 o
   8   7   1        145.10        130.22         2.78 o
   9   7   1          4.12          4.85         0.80 o
  -6   8   1         17.92         18.57         0.88 o
  -5   8   1          0.28          0.00         0.32 o
  -4   8   1          0.77          0.11         0.31 o
  -3   8   1        609.58        576.52         7.52 o
  -2   8   1        278.23        281.36         4.99 o
  -1   8   1         31.56         31.36         0.65 o
   0   8   1        121.87        114.14         1.78 o
   1   8   1        376.26        375.66         5.08 o
   2   8   1        524.79        516.34         5.32 o
   3   8   1          6.89          6.67         0.40 o
   4   8   1        258.70        253.52         3.40 o
   5   8   1        376.94        353.13         5.64 o
   6   8   1          0.32          0.00         0.44 o
   7   8   1        129.65        124.31         2.70 o
   8   8   1          5.75          4.49         0.89 o
   9   8   1        199.03        205.57         4.70 o
  -6   9   1         17.71         18.63         1.02 o
  -5   9   1         26.78         30.04         0.97 o
  -4   9   1         23.15         27.26         1.42 o
  -3   9   1         97.54         95.94         2.07 o
  -2   9   1         27.04         23.20         1.33 o
  -1   9   1        247.90        235.76         4.35 o
   0   9   1        252.10        244.75         3.88 o
   1   9   1        144.37        135.69         2.44 o
   2   9   1        222.25        215.32         2.64 o
   3   9   1        124.06        127.00         1.77 o
   4   9   1        266.71        259.49         5.25 o
   5   9   1          2.26          2.66         0.57 o
   6   9   1         16.74         18.46         0.96 o
   7   9   1        139.41        135.40         2.91 o
   8   9   1        158.28        169.26         4.03 o
  -5  10   1         28.56         27.86         1.21 o
  -4  10   1         16.84         17.16         0.83 o
  -3  10   1         46.78         41.77         1.23 o
  -2  10   1         68.82         73.56         1.77 o
  -1  10   1        116.00        115.47         2.49 o
   0  10   1         88.70         82.26         1.99 o
   1  10   1         20.69         16.93         1.18 o
   2  10   1         17.61         14.23         0.62 o
   3  10   1         29.08         33.53         1.11 o
   4  10   1        300.92        287.62         7.10 o
   5  10   1         18.54         16.98         1.09 o
   6  10   1         90.16         95.78         2.66 o
   7  10   1          2.87          3.94         0.82 o
  -3  11   1          5.97          6.39         0.67 o
  -2  11   1         13.57         13.92         0.91 o
  -1  11   1         85.71         83.66         2.06 o
   0  11   1         95.53         95.65         2.31 o
   1  11   1        143.92        138.36         3.07 o
   2  11   1         30.90         28.16         1.31 o
   3  11   1         26.55         25.97         1.23 o
   4  11   1          7.29          7.11         1.05 o
   5  11   1         14.30         12.54         3.86 o
   6  11   1          0.88          0.24         0.81 o
   7  11   1         22.53         22.28         1.71 o
  -2  12   1          6.20          8.20         0.80 o
  -1  12   1         24.73         23.66         1.32 o
   0  12   1         28.38         28.24         1.47 o
   1  12   1         13.13         11.26         1.52 o
   2  12   1        102.34        110.91         3.45 o
   3  12   1          5.17          5.01         1.03 o
   4  12   1          6.59          8.03         1.12 o
   5  12   1          8.02          9.77         1.13 o
  -4 -12   2          3.40          4.85         0.71 o
  -3 -12   2          5.28          7.37         1.18 o
  -2 -12   2          0.13          0.00         1.57 o
  -1 -12   2         20.52         24.45         1.27 o
   0 -12   2          0.28          0.00         0.55 o
   1 -12   2         32.80         34.46         2.50 o
  -6 -11   2         23.65         28.01         1.82 o
  -5 -11   2          3.23          3.60         0.77 o
  -4 -11   2         14.56         13.44         0.95 o
  -3 -11   2         28.71         31.60         1.09 o
  -2 -11   2         21.07         20.17         1.43 o
  -1 -11   2          0.99          0.96         0.64 o
   0 -11   2         29.70         27.05         1.18 o
   1 -11   2          2.34          1.81         0.52 o
   2 -11   2         92.16         83.01         2.39 o
   3 -11   2          1.24          2.89         1.49 o
  -7 -10   2         11.07         11.55         2.38 o
  -6 -10   2          6.52          6.43         1.12 o
  -5 -10   2         80.05         86.39         2.50 o
  -4 -10   2          0.46          0.11         0.74 o
  -3 -10   2         88.80         80.80         2.09 o
  -2 -10   2         24.84         28.71         1.27 o
  -1 -10   2          0.31          0.00         0.47 o
   0 -10   2        201.91        195.16         4.96 o
   1 -10   2          1.00          1.26         0.45 o
   2 -10   2          1.64          1.40         0.39 o
   3 -10   2         88.82         85.78         4.45 o
   4 -10   2         16.23         13.61         1.98 o
  -8  -9   2          1.38          1.52         1.31 o
  -7  -9   2         29.84         34.02         1.39 o
  -6  -9   2         64.24         67.40         2.55 o
  -5  -9   2        164.71        164.07         3.21 o
  -4  -9   2         25.23         24.01         1.25 o
  -3  -9   2         35.10         32.34         0.97 o
  -2  -9   2        105.59        101.83         1.67 o
  -1  -9   2        114.61        111.98         2.57 o
   0  -9   2          7.51          4.95         0.63 o
   1  -9   2        155.70        151.03         2.60 o
   2  -9   2          5.86          5.03         0.39 o
   3  -9   2         62.27         49.63         2.36 o
   4  -9   2        122.18        122.32         3.74 o
   5  -9   2          0.67          0.00         0.76 o
  -8  -8   2         13.88         16.86         1.30 o
  -7  -8   2         24.51         26.98         1.23 o
  -6  -8   2         20.72         21.03         1.01 o
  -5  -8   2          2.21          1.13         0.68 o
  -4  -8   2         86.79         79.13         1.58 o
  -3  -8   2        449.33        444.50         5.06 o
  -2  -8   2         10.98         12.63         0.48 o
  -1  -8   2        439.84        433.23         6.54 o
   0  -8   2          2.68          4.06         0.32 o
   1  -8   2         10.20          9.58         0.47 o
   2  -8   2         54.89         48.70         1.04 o
   3  -8   2        253.40        249.86         6.08 o
   4  -8   2         23.22         25.25         1.58 o
   5  -8   2          0.73          1.72         1.08 o
   6  -8   2          6.13          6.61         0.45 o
  -9  -7   2         13.55         13.19         1.24 o
  -8  -7   2         58.01         59.27         2.14 o
  -7  -7   2          0.53          0.91         0.58 o
  -6  -7   2         54.10         57.30         1.61 o
  -5  -7   2        217.47        216.41         4.27 o
  -4  -7   2         62.74         56.73         1.01 o
  -3  -7   2        404.74        384.13         4.79 o
  -2  -7   2        147.18        150.07         1.91 o
  -1  -7   2          0.27          0.06         0.26 o
   0  -7   2        178.68        185.52         2.63 o
   1  -7   2          2.72          4.79         0.28 o
   2  -7   2        154.11        144.07         3.75 o
   3  -7   2         66.91         57.65         2.27 o
   4  -7   2         56.12         51.48         2.88 o
   5  -7   2         11.79         14.22         0.72 o
   6  -7   2          0.00          0.00         0.30 o
   7  -7   2          0.10          0.33         0.42 o
  -9  -6   2          5.41          5.79         1.01 o
  -8  -6   2         92.47         87.91         2.37 o
  -7  -6   2         15.53         14.21         0.80 o
  -6  -6   2         67.83         71.93         1.63 o
  -5  -6   2        217.12        203.96         2.69 o
  -4  -6   2        494.92        482.29         4.81 o
  -3  -6   2        525.72        508.43         4.73 o
  -2  -6   2         25.68         26.91         0.54 o
  -1  -6   2          3.35          3.66         0.25 o
   0  -6   2        229.20        277.43         3.70 o
   1  -6   2        150.03        140.99         1.96 o
   2  -6   2         40.95         38.28         2.23 o
   3  -6   2       1415.10       1344.87        39.18 o
   4  -6   2         56.30         45.30         1.10 o
   5  -6   2        183.78        158.92         3.11 o
   6  -6   2          1.51          1.25         0.45 o
   7  -6   2          8.63          9.88         0.64 o
   8  -6   2          5.54          4.65         0.67 o
  -9  -5   2         64.47         65.99         1.97 o
  -8  -5   2          8.02          9.54         0.89 o
  -7  -5   2        104.68        117.73         2.27 o
  -6  -5   2        492.16        446.85         5.67 o
  -5  -5   2         12.19         10.48         0.50 o
  -4  -5   2         47.45         43.81         0.73 o
  -3  -5   2        232.80        239.36         2.39 o
  -2  -5   2        468.04        484.53         4.46 o
  -1  -5   2         58.49         79.48         1.22 o
   0  -5   2         20.38         18.13         0.44 o
   1  -5   2        259.71        247.44         2.94 o
   2  -5   2          5.51          1.42         0.65 o
   4  -5   2        211.24        194.56         3.03 o
   5  -5   2         85.43         87.73         2.31 o
   6  -5   2        297.91        288.46         5.40 o
   7  -5   2         15.85         15.29         1.53 o
   8  -5   2          1.82          1.48         0.53 o
  -9  -4   2         81.09         78.34         2.52 o
  -8  -4   2         74.44         82.27         1.86 o
  -7  -4   2        130.37        115.13         2.64 o
  -6  -4   2         17.44         10.73         0.62 o
  -5  -4   2         11.92          7.03         0.41 o
  -4  -4   2         11.10          5.94         0.30 o
  -3  -4   2        773.09        774.64         6.99 o
  -2  -4   2         88.28        105.76         1.17 o
  -1  -4   2         16.49         15.73         0.33 o
   0  -4   2        265.20        282.98         2.73 o
   1  -4   2       1404.76       1406.50        15.92 o
   2  -4   2         10.93         12.07         0.61 o
   3  -4   2        284.37        285.84         4.09 o
   4  -4   2        444.72        461.89         7.65 o
   5  -4   2          1.47          0.14         0.28 o
   6  -4   2         91.61         90.54         2.02 o
   7  -4   2        103.00        102.25         1.99 o
   8  -4   2         29.93         30.86         1.16 o
   9  -4   2          0.12          0.44         1.28 o
 -10  -3   2          6.68          7.13         0.89 o
  -9  -3   2          1.55          0.87         0.70 o
  -8  -3   2          0.39          0.13         0.46 o
  -7  -3   2         74.16         67.75         1.55 o
  -6  -3   2         27.86         31.97         0.97 o
  -5  -3   2         15.88         11.37         0.47 o
  -4  -3   2          0.20          0.00         0.18 o
  -3  -3   2        653.96        699.81         6.04 o
  -2  -3   2        223.34        205.24         2.11 o
  -1  -3   2        219.56        228.61         2.16 o
   0  -3   2        723.02        734.51         5.90 o
   1  -3   2         89.60         82.05         0.91 o
   2  -3   2        171.84        170.83         2.49 o
   3  -3   2        510.59        561.75         9.17 o
   4  -3   2         32.35         27.37         0.56 o
   5  -3   2        196.49        193.38         2.50 o
   6  -3   2         69.45         65.53         1.27 o
   7  -3   2          4.07          4.60         0.52 o
   8  -3   2          0.07          0.00         0.39 o
   9  -3   2          3.35          3.08         0.68 o
 -10  -2   2         18.63         24.04         1.46 o
  -9  -2   2          0.05          0.00         0.49 o
  -8  -2   2         90.49         87.92         1.74 o
  -7  -2   2          3.30          2.05         0.41 o
  -6  -2   2         58.54         53.98         1.01 o
  -5  -2   2        143.78        131.76         1.62 o
  -4  -2   2        846.53        929.83         8.84 o
  -3  -2   2        518.86        585.48         5.09 o
  -2  -2   2        116.82        115.73         1.07 o
  -1  -2   2       1465.92       1450.08        12.45 o
   0  -2   2        630.99        641.14         4.96 o
   1  -2   2       2059.62       2118.62        22.45 o
   2  -2   2        459.19        478.76         5.48 o
   3  -2   2        452.16        443.08         6.30 o
   4  -2   2        176.91        185.82         2.45 o
   5  -2   2         60.94         68.74         0.96 o
   6  -2   2          1.82          0.71         0.21 o
   7  -2   2        120.49        119.03         1.74 o
   8  -2   2        125.66        129.15         2.52 o
   9  -2   2         20.06         17.38         0.87 o
 -10  -1   2         99.07        113.42         3.26 o
  -9  -1   2        113.32        108.33         2.17 o
  -8  -1   2          3.13          2.39         0.51 o
  -7  -1   2         22.64         23.41         0.91 o
  -6  -1   2        145.57        140.37         1.75 o
  -5  -1   2          4.26          2.58         0.25 o
  -4  -1   2        197.88        196.82         1.94 o
  -3  -1   2        723.22        753.23         6.17 o
  -2  -1   2        314.58        321.42         2.52 o
  -1  -1   2        375.91        379.29         3.55 o
   0  -1   2         20.67         20.42         0.25 o
   1  -1   2       5149.38       5027.36        46.55 o
   2  -1   2        367.06        361.24         3.61 o
   3  -1   2         10.03         10.79         0.24 o
   4  -1   2          6.49          3.70         0.22 o
   5  -1   2         22.41         18.76         0.65 o
   6  -1   2          4.32          1.94         0.27 o
   7  -1   2          1.03          0.62         0.29 o
   8  -1   2          2.02          0.00         0.62 o
   9  -1   2        191.31        203.44         4.31 o
  10  -1   2          2.64          2.22         0.71 o
  -9   0   2         73.17         75.65         1.80 o
  -8   0   2        127.94        132.85         2.24 o
  -7   0   2        191.12        188.33         2.77 o
  -6   0   2        176.29        171.25         2.20 o
  -5   0   2         68.30         67.20         0.98 o
  -4   0   2        717.33        675.43         6.14 o
  -3   0   2         35.68         42.58         0.62 o
  -2   0   2         99.59         97.48         0.98 o
  -1   0   2        603.81        553.40         4.49 o
   0   0   2        998.90       1036.95         7.93 o
   1   0   2         82.30         86.72         0.89 o
   2   0   2        302.63        294.85         2.68 o
   3   0   2       1026.43        977.50        10.29 o
   4   0   2        150.79        133.75         1.67 o
   5   0   2         30.40         24.58         0.59 o
   6   0   2         59.80         68.24         1.15 o
   7   0   2         54.99         52.56         1.12 o
   8   0   2        118.36        110.53         2.57 o
   9   0   2         38.41         36.18         1.58 o
  10   0   2         14.27         15.25         1.31 o
  -9   1   2         16.75         18.90         0.92 o
  -8   1   2         11.28          9.84         0.63 o
  -7   1   2        544.60        538.28         6.19 o
  -6   1   2        395.01        395.38         4.52 o
  -5   1   2         38.02         42.05         0.68 o
  -4   1   2         68.54         65.25         0.80 o
  -3   1   2        384.70        349.89         3.11 o
  -2   1   2       4034.62       4019.14        33.15 o
  -1   1   2         30.23         29.87         0.37 o
   0   1   2        886.09        819.86         6.60 o
   1   1   2          4.73          4.81         0.34 o
   2   1   2        497.83        510.05         5.45 o
   3   1   2        164.03        153.17         2.17 o
   4   1   2        485.74        471.69         6.51 o
   5   1   2        120.82        130.78         1.87 o
   6   1   2         49.53         37.59         0.82 o
   7   1   2         39.25         42.35         1.38 o
   8   1   2        122.30        118.90         2.50 o
   9   1   2         19.46         20.77         1.05 o
  10   1   2          5.74          7.13         0.96 o
  -9   2   2         78.47         82.96         2.07 o
  -8   2   2         79.50         72.83         1.62 o
  -7   2   2         98.07         95.86         2.14 o
  -6   2   2          0.21          0.61         0.27 o
  -5   2   2        224.31        223.97         2.43 o
  -4   2   2        156.35        146.92         1.64 o
  -3   2   2         68.11         72.56         0.85 o
  -2   2   2        665.50        656.69         6.16 o
  -1   2   2       2633.90       2640.52        24.08 o
   0   2   2       1885.76       1971.93        15.60 o
   1   2   2       2225.98       2245.69        20.59 o
   2   2   2         68.64         60.22         0.79 o
   3   2   2        191.99        206.16         2.72 o
   4   2   2         26.16         34.24         0.75 o
   5   2   2          0.05          0.00         0.22 o
   6   2   2        153.13        157.58         2.14 o
   7   2   2        112.82        112.23         2.10 o
   8   2   2         69.73         67.81         1.77 o
   9   2   2         15.52         18.18         1.02 o
  10   2   2         15.56         15.32         1.20 o
  -9   3   2         24.96         29.73         1.78 o
  -8   3   2          1.84          2.03         0.52 o
  -7   3   2         84.74         90.22         1.58 o
  -6   3   2        107.10        101.54         1.31 o
  -5   3   2         18.94         15.27         0.43 o
  -4   3   2         74.13         68.73         0.85 o
  -3   3   2       1278.08       1289.64        11.34 o
  -2   3   2       1852.86       2022.10        17.55 o
  -1   3   2        296.74        320.45         2.91 o
   0   3   2        313.27        318.24         3.06 o
   1   3   2         94.69         89.64         0.92 o
   2   3   2       3034.21       3096.06        30.10 o
   3   3   2        364.21        389.36         4.35 o
   4   3   2        419.62        438.74         5.35 o
   5   3   2        488.40        513.31         8.19 o
   6   3   2        309.83        311.78         4.10 o
   7   3   2         64.01         62.64         1.45 o
   8   3   2          0.15          0.00         0.50 o
   9   3   2          1.23          1.13         0.56 o
  10   3   2         43.10         41.91         1.60 o
  -8   4   2          7.23         10.97         1.05 o
  -7   4   2         23.80         23.89         1.01 o
  -6   4   2          9.45          7.62         0.50 o
  -5   4   2         50.00         48.68         0.78 o
  -4   4   2          3.05          1.88         0.31 o
  -3   4   2        508.69        516.41         5.67 o
  -2   4   2        158.45        181.97         2.09 o
  -1   4   2        283.88        316.54         3.04 o
   0   4   2       1991.82       2056.94        20.05 o
   1   4   2        303.57        304.54         3.14 o
   2   4   2        101.88         91.12         1.30 o
   3   4   2        625.53        700.67         7.58 o
   4   4   2        651.44        747.27         9.67 o
   5   4   2          8.70         12.72         1.15 o
   6   4   2         20.64         18.28         0.76 o
   7   4   2        142.93        126.26         2.32 o
   8   4   2        250.77        238.30         4.28 o
   9   4   2          0.46          0.99         0.59 o
  10   4   2          8.00          4.59         0.78 o
  -8   5   2         14.80         19.54         1.19 o
  -7   5   2         41.58         42.11         1.33 o
  -6   5   2        115.16        108.86         2.20 o
  -5   5   2        170.94        171.83         2.36 o
  -4   5   2         45.67         46.08         0.78 o
  -3   5   2          1.05          0.57         0.16 o
  -2   5   2        673.33        672.23         7.77 o
  -1   5   2        156.75        163.59         1.91 o
   0   5   2          6.15          6.76         0.24 o
   1   5   2       1768.48       1838.89        19.30 o
   2   5   2          1.64          2.71         0.29 o
   3   5   2          7.42         21.07         0.58 o
   4   5   2        505.65        538.34         6.52 o
   5   5   2         92.32         87.70         1.40 o
   6   5   2          0.76          1.14         0.62 o
   7   5   2        123.78        115.25         2.19 o
   8   5   2         55.83         57.23         1.68 o
   9   5   2          3.07          4.31         0.78 o
  10   5   2          0.10          0.00         0.65 o
  -8   6   2         11.42         12.23         1.16 o
  -7   6   2         83.78         80.01         1.91 o
  -6   6   2          2.46          2.90         0.51 o
  -5   6   2         26.41         26.33         0.90 o
  -4   6   2        430.75        424.47         5.13 o
  -3   6   2        221.47        199.90         2.74 o
  -2   6   2         13.33         18.17         0.47 o
  -1   6   2        150.71        140.00         1.84 o
   0   6   2        313.46        317.34         3.28 o
   1   6   2         13.68         12.91         0.33 o
   2   6   2          4.73          2.74         0.22 o
   3   6   2          0.05          0.00         0.18 o
   4   6   2        393.92        408.09         4.87 o
   5   6   2         21.97         22.48         0.96 o
   6   6   2        604.45        581.64         7.90 o
   7   6   2          0.02          0.12         0.44 o
   8   6   2         45.68         41.25         1.65 o
   9   6   2          1.25          0.42         0.67 o
  10   6   2         10.26         12.71         1.08 o
  -7   7   2          4.25          2.92         0.62 o
  -6   7   2         53.54         51.79         1.51 o
  -5   7   2         38.66         37.66         1.18 o
  -4   7   2         15.52         14.23         0.70 o
  -3   7   2        289.86        263.50         3.96 o
  -2   7   2          4.35          7.11         0.35 o
  -1   7   2         39.20         37.37         0.77 o
   0   7   2         27.56         26.88         0.55 o
   1   7   2        321.04        321.28         3.38 o
   2   7   2        433.28        421.00         5.11 o
   3   7   2          3.45          3.66         0.32 o
   4   7   2         15.51         17.03         0.53 o
   5   7   2        563.48        560.68         6.93 o
   6   7   2        355.13        347.12         5.62 o
   7   7   2        120.90        115.42         2.60 o
   8   7   2        126.43        117.73         3.00 o
   9   7   2          8.96          6.58         0.84 o
  -6   8   2         21.99         24.10         1.05 o
  -5   8   2         30.41         31.50         1.07 o
  -4   8   2         13.10         11.74         1.12 o
  -3   8   2          2.59          5.55         0.44 o
  -2   8   2         15.52         12.89         0.59 o
  -1   8   2          2.52          1.60         0.29 o
   0   8   2        413.90        401.73         5.32 o
   1   8   2         36.47         35.76         0.65 o
   2   8   2          7.12          8.92         0.38 o
   3   8   2        270.03        264.19         4.24 o
   4   8   2          3.51          3.91         0.41 o
   5   8   2        165.66        163.80         2.94 o
   6   8   2          5.82          3.59         0.82 o
   7   8   2         48.09         47.47         1.49 o
   8   8   2         92.72         91.01         2.68 o
   9   8   2         73.83         69.90         2.48 o
  -5   9   2         87.45         92.18         2.07 o
  -4   9   2         45.09         54.92         1.26 o
  -3   9   2          7.26          9.46         0.75 o
  -2   9   2         30.54         36.82         1.16 o
  -1   9   2        105.40        105.98         1.98 o
   0   9   2         52.92         42.49         1.10 o
   1   9   2        273.18        267.10         3.79 o
   2   9   2         52.29         51.59         0.92 o
   3   9   2         25.75         25.09         0.68 o
   4   9   2          8.76          8.74         0.66 o
   5   9   2         62.47         63.32         1.67 o
   6   9   2         34.92         32.23         1.27 o
   7   9   2         52.01         47.32         1.60 o
   8   9   2         12.64          9.14         1.08 o
  -4  10   2         40.64         41.27         1.70 o
  -3  10   2         42.32         48.87         1.67 o
  -2  10   2         71.81         66.36         1.46 o
  -1  10   2         35.65         40.84         1.29 o
   0  10   2         50.04         51.13         1.49 o
   1  10   2         14.91         17.09         0.90 o
   2  10   2         28.13         24.96         0.67 o
   3  10   2          2.27          1.43         0.54 o
   4  10   2        127.14        128.99         5.44 o
   5  10   2          3.82          3.27         0.70 o
   6  10   2          0.30          0.00         0.51 o
   7  10   2         56.63         67.60         1.99 o
   8  10   2         11.24         10.37         1.16 o
  -3  11   2          7.44          7.52         0.86 o
  -2  11   2          9.27          9.67         0.82 o
  -1  11   2         64.49         59.64         2.01 o
   0  11   2         66.49         71.05         1.90 o
   1  11   2          0.08          0.00         0.50 o
   2  11   2        280.59        284.80         7.28 o
   3  11   2          1.35          1.99         0.67 o
   4  11   2          0.01          0.00         1.22 o
   5  11   2         45.81         44.14         2.03 o
   6  11   2          0.01          0.00         0.75 o
   7  11   2          0.57          0.00         0.85 o
  -1  12   2         14.44         15.46         1.09 o
   0  12   2         48.30         52.11         2.04 o
   1  12   2         57.15         56.23         2.23 o
   2  12   2         16.67         20.08         2.02 o
   3  12   2          4.65          6.01         0.93 o
   4  12   2         22.81         18.53         1.34 o
   5  12   2         59.29         62.91         2.50 o
  -3 -12   3          4.61          3.95         1.10 o
  -2 -12   3         13.95         17.25         1.49 o
  -1 -12   3         11.34         12.56         1.28 o
   0 -12   3         49.53         48.35         1.67 o
  -5 -11   3         11.20         10.50         1.01 o
  -4 -11   3          4.20          3.21         0.69 o
  -3 -11   3         48.75         44.77         1.43 o
  -2 -11   3          1.66          2.82         0.90 o
  -1 -11   3         10.09          9.57         0.84 o
   0 -11   3          0.20          0.00         0.52 o
   1 -11   3         30.49         32.80         1.25 o
   2 -11   3          2.50          1.67         0.48 o
  -6 -10   3          9.13          9.72         1.26 o
  -5 -10   3         12.91         13.14         1.06 o
  -4 -10   3        101.97         95.69         2.54 o
  -3 -10   3         10.47          9.03         0.75 o
  -2 -10   3         33.27         30.27         3.04 o
  -1 -10   3          7.38          8.57         0.75 o
   0 -10   3          1.32          1.28         0.52 o
   1 -10   3         39.43         39.61         1.28 o
   2 -10   3         10.41          9.92         0.61 o
   3 -10   3          0.67          1.09         1.34 o
   4 -10   3         72.00         84.68         4.70 o
  -7  -9   3          5.21          5.91         0.93 o
  -6  -9   3         95.83         93.81         3.75 o
  -5  -9   3        161.12        161.52         3.23 o
  -4  -9   3          3.86          3.28         0.68 o
  -3  -9   3         42.93         39.68         1.74 o
  -2  -9   3          2.98          3.06         0.31 o
  -1  -9   3         60.46         63.91         1.81 o
   0  -9   3        135.96        126.72         2.32 o
   1  -9   3          1.60          0.85         0.36 o
   2  -9   3          4.07          4.48         0.40 o
   3  -9   3         15.93         19.79         1.40 o
   4  -9   3          1.44          0.99         0.91 o
   5  -9   3         47.28         46.76         2.31 o
  -8  -8   3         25.25         26.27         2.16 o
  -7  -8   3         69.08         71.71         2.00 o
  -6  -8   3          4.42          3.95         0.66 o
  -5  -8   3          0.47          0.39         0.44 o
  -4  -8   3         91.44         91.74         1.81 o
  -3  -8   3          2.35          2.26         0.28 o
  -2  -8   3        366.18        353.54         4.17 o
  -1  -8   3         54.77         55.65         1.36 o
   0  -8   3         60.27         59.25         1.57 o
   1  -8   3          0.01          0.43         0.36 o
   2  -8   3         19.02         20.55         0.69 o
   3  -8   3        139.58        139.25         3.94 o
   4  -8   3        217.80        222.40         5.82 o
   5  -8   3        206.97        186.70         3.84 o
   6  -8   3          0.83          0.76         0.44 o
  -8  -7   3          2.60          2.16         0.70 o
  -7  -7   3          7.22          7.64         0.71 o
  -6  -7   3         12.07         10.43         0.70 o
  -5  -7   3         27.98         31.62         0.96 o
  -4  -7   3          8.61          7.90         0.42 o
  -3  -7   3         31.21         25.91         0.58 o
  -2  -7   3         17.44         16.23         0.48 o
  -1  -7   3        194.01        195.17         2.30 o
   0  -7   3        127.01        123.24         1.91 o
   1  -7   3        189.21        195.23         2.73 o
   2  -7   3        155.74        146.12         2.35 o
   3  -7   3         10.25          8.93         0.40 o
   4  -7   3         50.50         47.99         1.08 o
   5  -7   3         41.73         43.82         1.21 o
   6  -7   3         11.42          9.24         0.76 o
   7  -7   3         21.12         18.07         1.00 o
  -9  -6   3         57.15         63.23         1.99 o
  -8  -6   3         23.61         22.75         1.20 o
  -7  -6   3         19.87         20.97         0.95 o
  -6  -6   3         69.42         73.18         1.65 o
  -5  -6   3         50.41         47.34         1.09 o
  -4  -6   3          1.06          1.25         0.32 o
  -3  -6   3        118.07        109.38         1.30 o
  -2  -6   3        119.58        120.40         1.62 o
  -1  -6   3        236.97        235.80         2.73 o
   0  -6   3          0.86          1.43         0.25 o
   1  -6   3          4.37          6.51         0.31 o
   2  -6   3        707.08        700.40         8.84 o
   3  -6   3        141.03        131.25         2.52 o
   4  -6   3        310.27        293.84         6.16 o
   5  -6   3         65.14         59.52         1.49 o
   6  -6   3         15.63         17.94         0.90 o
   7  -6   3         13.22         13.28         1.09 o
  -9  -5   3          0.51          0.00         0.83 o
  -8  -5   3         62.01         69.92         1.96 o
  -7  -5   3          6.60          5.57         0.67 o
  -6  -5   3         39.30         35.16         0.94 o
  -5  -5   3        237.68        224.42         2.71 o
  -4  -5   3         34.28         36.35         0.68 o
  -3  -5   3         33.41         32.98         0.63 o
  -2  -5   3         45.83         38.20         0.64 o
  -1  -5   3        149.91        153.98         1.66 o
   0  -5   3        103.54         92.99         1.31 o
   1  -5   3        172.88        183.40         3.24 o
   2  -5   3        454.23        478.15         6.10 o
   3  -5   3        352.80        340.02         5.65 o
   4  -5   3          5.80          4.70         0.64 o
   5  -5   3         31.66         29.95         1.02 o
   6  -5   3         32.93         33.24         2.59 o
   7  -5   3          1.02          1.79         0.53 o
   8  -5   3          4.63          8.48         0.91 o
  -9  -4   3          5.89          8.54         0.94 o
  -8  -4   3          0.22          0.55         0.56 o
  -7  -4   3         32.47         35.42         1.15 o
  -6  -4   3         37.34         28.42         0.84 o
  -5  -4   3         12.03         12.88         0.54 o
  -4  -4   3         50.54         42.99         0.77 o
  -3  -4   3        499.60        482.95         4.31 o
  -2  -4   3         64.39         67.13         0.85 o
  -1  -4   3        313.59        338.15         3.34 o
   0  -4   3         78.09         93.33         1.09 o
   1  -4   3        669.40        703.30         8.06 o
   2  -4   3        550.41        583.09         9.51 o
   3  -4   3        279.37        282.48         4.76 o
   4  -4   3         25.42         24.85         1.04 o
   5  -4   3        123.72        126.41         2.48 o
   6  -4   3          1.59          0.51         0.43 o
   7  -4   3          3.21          2.14         0.34 o
   8  -4   3          2.05          3.28         0.43 o
   9  -4   3          6.32          8.47         1.52 o
  -9  -3   3         30.31         37.46         1.49 o
  -8  -3   3          0.42          0.97         0.48 o
  -7  -3   3          1.61          0.14         0.52 o
  -6  -3   3         16.87         18.88         0.67 o
  -5  -3   3        414.81        413.49         4.81 o
  -4  -3   3         55.47         46.42         0.78 o
  -3  -3   3         18.87         16.17         0.41 o
  -2  -3   3        789.02        819.27         7.71 o
  -1  -3   3       1279.16       1295.42        11.38 o
   0  -3   3        352.67        373.33         3.09 o
   1  -3   3         10.79         18.67         0.34 o
   2  -3   3        179.15        196.11         2.57 o
   3  -3   3        268.14        320.05         3.74 o
   4  -3   3        640.14        630.36         7.94 o
   5  -3   3         15.37         18.79         0.56 o
   6  -3   3         29.86         27.63         1.10 o
   7  -3   3         44.96         43.44         1.24 o
   8  -3   3         94.37         95.64         2.09 o
   9  -3   3          0.65          0.00         0.61 o
  -9  -2   3         31.42         34.47         1.29 o
  -8  -2   3          0.03          0.63         0.49 o
  -7  -2   3         95.56         92.46         1.87 o
  -6  -2   3        390.52        375.65         4.49 o
  -5  -2   3          1.20          1.45         0.29 o
  -4  -2   3         66.39         68.19         0.99 o
  -3  -2   3       3959.29       4118.06        34.28 o
  -2  -2   3        965.88        988.52         8.37 o
  -1  -2   3         29.83         25.25         0.43 o
   0  -2   3       1349.96       1325.06        11.03 o
   1  -2   3       1121.16       1119.02         9.34 o
   2  -2   3         63.54         55.94         0.68 o
   3  -2   3          2.14          4.69         0.22 o
   4  -2   3        111.42         99.96         1.25 o
   5  -2   3          6.02         10.15         0.33 o
   6  -2   3         28.73         27.23         0.59 o
   7  -2   3         51.08         50.88         0.98 o
   8  -2   3         62.60         64.75         1.61 o
   9  -2   3        155.22        160.59         2.92 o
  -9  -1   3          0.13          0.72         0.63 o
  -8  -1   3        169.01        162.65         2.86 o
  -7  -1   3          3.53          3.74         0.51 o
  -6  -1   3          0.08          0.26         0.30 o
  -5  -1   3       1045.31       1041.76        10.55 o
  -4  -1   3        292.73        325.22         3.35 o
  -3  -1   3        498.29        463.41         4.11 o
  -2  -1   3        445.46        464.80         3.72 o
  -1  -1   3         52.39         62.86         0.87 o
   0  -1   3          8.15         12.09         0.23 o
   1  -1   3       1934.26       1890.28        17.74 o
   2  -1   3        923.76        943.49         9.31 o
   3  -1   3        120.30        113.02         1.38 o
   4  -1   3        263.08        272.09         3.12 o
   5  -1   3         70.77         68.07         0.94 o
   6  -1   3          0.01          0.08         0.19 o
   7  -1   3          0.32          0.13         0.24 o
   8  -1   3        243.98        250.69         4.23 o
   9  -1   3         23.39         20.44         1.20 o
  10  -1   3          4.58          4.01         0.85 o
  -9   0   3         47.31         49.59         1.62 o
  -8   0   3          7.71          7.06         0.65 o
  -7   0   3          0.41          0.00         0.41 o
  -6   0   3        145.61        146.35         2.05 o
  -5   0   3        187.80        167.95         1.95 o
  -4   0   3         74.88         73.88         0.96 o
  -3   0   3        351.74        359.78         3.23 o
  -2   0   3         24.39         18.65         0.33 o
  -1   0   3        621.14        608.74         4.76 o
   0   0   3       4593.09       4799.21        36.62 o
   1   0   3      18085.82      18340.67       167.19 o
   2   0   3       4440.89       4651.92        42.72 o
   3   0   3         14.05         11.38         0.32 o
   4   0   3         14.05         11.31         0.34 o
   5   0   3         46.97         49.43         0.92 o
   6   0   3        209.07        210.31         2.81 o
   7   0   3         43.30         42.29         1.12 o
   8   0   3        163.98        167.37         3.17 o
   9   0   3         65.78         67.01         2.14 o
  10   0   3          3.82          4.75         1.66 o
  -9   1   3          5.86          7.31         0.79 o
  -8   1   3          2.72          2.83         0.55 o
  -7   1   3          0.58          0.00         0.45 o
  -6   1   3         30.04         28.14         0.79 o
  -5   1   3        163.60        157.58         1.84 o
  -4   1   3          1.65          0.23         0.17 o
  -3   1   3         75.68         85.58         1.14 o
  -2   1   3        440.51        485.78         4.62 o
  -1   1   3       2403.76       2448.38        19.36 o
   0   1   3        770.13        823.66         6.37 o
   1   1   3       2720.36       2753.96        22.75 o
   2   1   3        174.41        178.71         2.37 o
   3   1   3         17.81         18.78         0.49 o
   4   1   3        122.84        105.46         1.68 o
   5   1   3        120.41        117.08         1.70 o
   6   1   3        144.67        147.01         2.15 o
   7   1   3        195.80        193.85         3.40 o
   8   1   3         67.64         65.80         1.75 o
   9   1   3          7.66          8.20         0.99 o
  10   1   3          8.48          8.08         1.48 o
  -9   2   3          0.18          0.31         0.65 o
  -8   2   3          7.37          7.96         0.73 o
  -7   2   3          0.28          0.00         0.43 o
  -6   2   3        875.46        894.14         9.69 o
  -5   2   3          2.48          5.64         0.34 o
  -4   2   3        549.39        570.08         5.51 o
  -3   2   3          2.21          9.79         0.29 o
  -2   2   3        178.99        146.94         1.76 o
  -1   2   3         31.87         23.52         0.39 o
   0   2   3         93.44         93.61         0.89 o
   1   2   3          1.85          1.40         0.25 o
   2   2   3         66.46         59.56         0.73 o
   3   2   3        102.37         83.14         1.16 o
   4   2   3         70.80         72.52         1.56 o
   5   2   3       1140.29       1163.98        17.08 o
   6   2   3         27.23         28.26         0.99 o
   7   2   3          1.44          0.50         0.37 o
   8   2   3          3.63          4.07         0.63 o
   9   2   3         14.17         12.79         0.91 o
  10   2   3         12.03         12.52         1.13 o
  -9   3   3          0.01          0.00         0.58 o
  -8   3   3         82.93         89.66         2.30 o
  -7   3   3          6.24          8.08         0.64 o
  -6   3   3         62.16         63.68         1.13 o
  -5   3   3        874.26        894.08         8.94 o
  -4   3   3        198.28        183.91         1.99 o
  -3   3   3         84.65         77.52         1.33 o
  -2   3   3        122.65        135.36         1.46 o
  -1   3   3       3324.57       3596.44        34.78 o
   0   3   3        583.76        578.08         5.44 o
   1   3   3        229.74        230.81         2.83 o
   2   3   3        626.60        628.35         6.34 o
   3   3   3       1246.39       1289.26        14.83 o
   4   3   3         95.63        106.79         1.79 o
   5   3   3        356.36        347.37         4.85 o
   6   3   3        131.35        126.72         2.48 o
   7   3   3        145.45        141.49         3.20 o
   8   3   3          4.62          4.61         0.64 o
   9   3   3          4.76          2.72         0.85 o
  10   3   3          0.68          0.00         0.63 o
  -8   4   3         18.72         18.55         0.90 o
  -7   4   3        141.14        137.32         3.93 o
  -6   4   3        122.16        123.22         1.82 o
  -5   4   3         26.78         23.25         0.68 o
  -4   4   3        141.25        136.98         1.45 o
  -3   4   3        175.85        198.24         2.06 o
  -2   4   3        942.12       1085.43        10.07 o
  -1   4   3        702.24        688.96         6.46 o
   0   4   3        333.37        341.94         3.78 o
   1   4   3       4899.93       5109.94        46.88 o
   2   4   3       1569.77       1611.46        16.86 o
   3   4   3        240.28        302.68         4.28 o
   4   4   3         94.20         99.34         1.72 o
   5   4   3         26.07         24.17         1.12 o
   6   4   3         89.44         90.72         1.98 o
   7   4   3        308.67        299.99         4.50 o
   8   4   3        135.59        130.12         4.74 o
   9   4   3         10.99         11.52         0.89 o
  10   4   3          5.50          4.81         0.92 o
  -8   5   3          1.39          0.03         0.78 o
  -7   5   3          6.98          5.23         0.87 o
  -6   5   3        128.84        126.13         2.82 o
  -5   5   3        134.19        143.68         2.55 o
  -4   5   3         13.81         13.61         0.76 o
  -3   5   3        208.63        212.67         3.87 o
  -2   5   3          8.80          8.84         0.26 o
  -1   5   3        297.59        306.31         3.00 o
   0   5   3        672.13        715.45         7.63 o
   1   5   3        199.60        208.73         2.16 o
   2   5   3        109.84         94.38         1.38 o
   3   5   3        115.25        113.10         1.55 o
   4   5   3        548.21        543.54         6.59 o
   5   5   3         49.33         44.81         1.26 o
   6   5   3         56.15         57.43         1.54 o
   7   5   3        184.73        171.15         2.92 o
   8   5   3          0.97          0.81         0.56 o
   9   5   3         10.71         11.19         1.04 o
  10   5   3         21.41         22.99         2.16 o
  -7   6   3          9.19          6.79         1.12 o
  -6   6   3        149.05        140.13         3.18 o
  -5   6   3          5.67          4.44         0.56 o
  -4   6   3        229.46        225.55         3.75 o
  -3   6   3          3.67          6.03         0.31 o
  -2   6   3         53.77         55.52         0.96 o
  -1   6   3        138.95        126.66         1.37 o
   0   6   3         65.92         63.52         0.85 o
   1   6   3         29.51         26.95         0.56 o
   2   6   3          0.16          0.25         0.19 o
   3   6   3         16.53         18.37         0.58 o
   4   6   3          0.04          0.31         0.27 o
   5   6   3       1040.89       1050.23        12.39 o
   6   6   3         42.05         47.49         1.65 o
   7   6   3         32.81         28.20         1.25 o
   8   6   3         52.22         59.31         2.35 o
   9   6   3         15.76         14.42         1.13 o
  -7   7   3         26.52         21.07         1.35 o
  -6   7   3         11.80         12.04         0.81 o
  -5   7   3          8.30         10.34         0.71 o
  -4   7   3         12.34         16.98         0.84 o
  -3   7   3          1.52          1.77         0.33 o
  -2   7   3         42.81         37.39         0.71 o
  -1   7   3        217.93        212.75         2.73 o
   0   7   3         88.34         88.89         1.11 o
   1   7   3         86.77         84.81         1.11 o
   2   7   3         28.75         26.30         0.66 o
   3   7   3        594.25        572.83         6.37 o
   4   7   3         10.66         11.21         0.50 o
   5   7   3        152.48        145.18         2.53 o
   6   7   3          2.62          1.57         0.58 o
   7   7   3         56.02         65.69         1.75 o
   8   7   3         28.50         30.80         1.51 o
   9   7   3         10.78         10.99         1.09 o
  -6   8   3         44.77         51.48         1.59 o
  -5   8   3         15.72         17.64         0.91 o
  -4   8   3          1.16          3.20         0.49 o
  -3   8   3          2.53          1.79         0.38 o
  -2   8   3       1004.54       1051.95        13.45 o
  -1   8   3          0.02          0.88         0.28 o
   0   8   3          9.57          9.27         0.65 o
   1   8   3        219.14        213.32         2.38 o
   2   8   3        347.45        344.48         3.70 o
   3   8   3          4.67          4.44         0.39 o
   4   8   3        108.59        101.85         1.87 o
   5   8   3         25.21         27.90         1.68 o
   6   8   3        291.09        280.70         5.45 o
   7   8   3         11.95         12.00         0.82 o
   8   8   3          6.11          4.97         1.05 o
   9   8   3          9.99         10.27         1.38 o
  -5   9   3         94.23        109.32         2.45 o
  -4   9   3         90.21         95.62         2.16 o
  -3   9   3        100.09        117.38         2.70 o
  -2   9   3         83.06         86.86         2.02 o
  -1   9   3        204.03        215.72         4.07 o
   0   9   3        302.16        295.50         4.62 o
   1   9   3         34.72         30.54         0.65 o
   2   9   3         43.27         38.75         0.80 o
   3   9   3          3.93          4.52         0.45 o
   4   9   3         35.62         36.96         1.20 o
   5   9   3        131.17        119.16         2.93 o
   6   9   3         10.07          9.67         1.10 o
   7   9   3         48.51         51.70         2.62 o
   8   9   3          7.21          3.98         1.05 o
  -4  10   3          1.89          2.33         0.69 o
  -3  10   3         33.22         27.86         1.35 o
  -2  10   3         51.74         58.89         1.97 o
  -1  10   3          8.08          7.00         0.55 o
   0  10   3        100.13        107.10         2.41 o
   1  10   3         46.93         43.98         1.41 o
   2  10   3         29.57         26.78         0.88 o
   3  10   3         25.01         27.71         1.48 o
   4  10   3         35.49         40.11         1.51 o
   5  10   3          4.59          4.49         0.73 o
   6  10   3         33.91         37.08         1.79 o
   7  10   3          0.60          0.28         0.65 o
   8  10   3          9.74         11.22         1.36 o
  -3  11   3         21.56         21.04         1.26 o
  -2  11   3         12.51         12.93         1.10 o
  -1  11   3         24.98         23.34         1.32 o
   0  11   3          0.37          1.14         0.62 o
   1  11   3         16.50         18.60         1.23 o
   2  11   3         14.57         14.45         0.65 o
   3  11   3         74.45         69.98         3.01 o
   4  11   3          5.49          5.41         0.91 o
   5  11   3          5.47          7.88         1.06 o
   6  11   3         26.24         29.82         3.06 o
   7  11   3          1.70          2.35         1.00 o
  -1  12   3         32.81         30.30         2.16 o
   0  12   3          0.48          1.79         0.75 o
   1  12   3          5.07          5.67         1.29 o
   2  12   3         18.40         21.97         2.20 o
   3  12   3          8.69          9.12         0.98 o
   4  12   3         56.11         60.71         3.32 o
   5  12   3         11.39         11.51         1.24 o
  -4 -11   4         84.16         88.11         2.46 o
  -3 -11   4         37.37         45.37         2.37 o
  -2 -11   4         37.68         34.91         1.98 o
  -1 -11   4         11.98         12.49         0.98 o
   0 -11   4         38.35         39.02         2.27 o
   1 -11   4          5.25          4.31         0.64 o
   2 -11   4         12.10         15.29         0.87 o
  -6 -10   4         10.69          9.35         1.24 o
  -5 -10   4         33.84         35.41         1.65 o
  -4 -10   4          2.44          3.38         0.74 o
  -3 -10   4         59.51         58.96         1.77 o
  -2 -10   4         67.48         65.81         2.58 o
  -1 -10   4          6.97          6.78         0.76 o
   0 -10   4        136.80        135.21         3.13 o
   1 -10   4         14.04         13.44         0.98 o
   2 -10   4         10.59          9.66         0.68 o
   3 -10   4         46.14         49.05         1.49 o
  -7  -9   4         63.06         63.07         2.71 o
  -6  -9   4          1.14          1.21         0.74 o
  -5  -9   4          8.65          8.52         0.96 o
  -4  -9   4         24.14         22.71         1.25 o
  -3  -9   4          0.01          0.43         0.52 o
  -2  -9   4         73.85         77.77         1.42 o
  -1  -9   4         19.45         21.71         1.23 o
   0  -9   4         11.03         12.56         0.82 o
   1  -9   4         82.84         74.43         1.90 o
   2  -9   4          2.42          1.81         0.43 o
   3  -9   4         31.78         31.39         0.93 o
   4  -9   4         77.19         76.56         2.93 o
   5  -9   4          0.17          0.02         1.12 o
  -7  -8   4          9.78         15.73         1.04 o
  -6  -8   4          8.11          7.83         0.68 o
  -5  -8   4          0.13          0.00         0.41 o
  -4  -8   4         48.55         51.62         1.18 o
  -3  -8   4        178.62        190.98         2.91 o
  -2  -8   4        211.22        208.76         2.84 o
  -1  -8   4         49.44         44.42         1.46 o
   0  -8   4          2.19          1.25         0.45 o
   1  -8   4          2.96          1.96         0.44 o
   2  -8   4         26.84         25.83         1.32 o
   3  -8   4         84.08         75.64         1.74 o
   4  -8   4         56.68         49.64         1.20 o
   5  -8   4         10.23         10.51         0.79 o
   6  -8   4         14.98         15.54         0.87 o
  -8  -7   4         29.66         34.01         1.50 o
  -7  -7   4          0.57          0.00         0.82 o
  -6  -7   4          1.88          3.64         0.68 o
  -5  -7   4        203.25        202.55         3.13 o
  -4  -7   4          0.54          0.37         0.38 o
  -3  -7   4        290.00        279.77         2.99 o
  -2  -7   4          3.51          2.36         0.28 o
  -1  -7   4         22.05         21.86         0.48 o
   0  -7   4         19.54         17.58         0.71 o
   1  -7   4        131.67        123.59         2.19 o
   2  -7   4         43.55         43.78         1.37 o
   3  -7   4        160.05        153.82         3.01 o
   4  -7   4          1.22          1.44         0.39 o
   5  -7   4         75.71         77.62         1.84 o
   6  -7   4         11.23         13.21         0.66 o
   7  -7   4          4.32          5.47         0.70 o
  -8  -6   4         19.87         18.05         1.10 o
  -7  -6   4         21.71         19.25         1.09 o
  -6  -6   4         55.16         57.77         1.52 o
  -5  -6   4        262.49        259.07         3.68 o
  -4  -6   4         25.23         30.53         0.75 o
  -3  -6   4         74.92         83.34         1.55 o
  -2  -6   4        390.43        396.92         4.52 o
  -1  -6   4         99.62        102.14         1.39 o
   0  -6   4         39.38         35.17         0.93 o
   1  -6   4         15.78         15.40         0.89 o
   2  -6   4        502.56        488.53         6.32 o
   3  -6   4        255.02        245.09         3.77 o
   4  -6   4          1.83          2.27         0.45 o
   5  -6   4         75.95         79.91         1.78 o
   6  -6   4          0.01          0.29         0.44 o
   7  -6   4          5.48          6.79         1.12 o
  -9  -5   4          0.45          0.00         0.67 o
  -8  -5   4         28.42         24.52         1.21 o
  -7  -5   4         25.39         32.18         1.30 o
  -6  -5   4        146.08        128.90         2.16 o
  -5  -5   4        159.12        156.85         2.42 o
  -4  -5   4        360.72        351.28         3.70 o
  -3  -5   4         92.17         83.75         1.23 o
  -2  -5   4        112.70        110.40         1.43 o
  -1  -5   4        212.84        208.19         2.31 o
   0  -5   4         14.87         23.59         0.42 o
   1  -5   4        566.94        579.75         7.74 o
   2  -5   4         72.49         81.05         1.32 o
   3  -5   4        325.49        333.52         5.64 o
   4  -5   4        141.24        139.64         2.28 o
   5  -5   4          8.35          7.27         0.64 o
   6  -5   4         22.46         25.27         2.38 o
   7  -5   4          5.66          4.23         0.64 o
   8  -5   4          0.41          0.00         0.56 o
  -9  -4   4         53.41         58.28         2.79 o
  -8  -4   4          2.50          1.88         0.64 o
  -7  -4   4         17.44         19.58         1.01 o
  -6  -4   4         17.04         14.92         0.70 o
  -5  -4   4         79.18         68.39         1.25 o
  -4  -4   4        363.09        349.32         3.66 o
  -3  -4   4        135.18        139.54         1.75 o
  -2  -4   4        143.20        124.95         1.40 o
  -1  -4   4        310.51        306.89         3.10 o
   0  -4   4        171.24        176.69         1.85 o
   1  -4   4        575.01        621.46         8.54 o
   2  -4   4       1146.89       1091.71        12.41 o
   3  -4   4          7.32          9.07         0.35 o
   4  -4   4         85.28         86.11         1.79 o
   5  -4   4          0.84          0.47         0.50 o
   6  -4   4         21.35         20.90         1.13 o
   7  -4   4         21.05         20.48         1.08 o
   8  -4   4          2.41          2.74         0.68 o
  -9  -3   4         17.25         16.93         1.31 o
  -8  -3   4         39.32         40.69         1.46 o
  -7  -3   4          1.31          1.04         0.47 o
  -6  -3   4        250.94        263.04         3.64 o
  -5  -3   4          0.05          0.16         0.31 o
  -4  -3   4         69.27         67.89         1.03 o
  -3  -3   4        302.76        331.79         3.42 o
  -2  -3   4         10.11          8.43         0.31 o
  -1  -3   4         13.33         16.57         0.38 o
   0  -3   4        370.79        332.48         3.27 o
   1  -3   4        615.13        655.79         6.50 o
   2  -3   4         13.93         23.28         0.62 o
   3  -3   4          5.77         11.80         0.58 o
   4  -3   4         14.14         14.88         0.65 o
   5  -3   4        246.17        241.98         6.10 o
   6  -3   4          5.24          4.36         0.54 o
   7  -3   4         77.83         81.34         2.75 o
   8  -3   4         54.60         57.48         1.76 o
   9  -3   4          1.73          1.32         0.66 o
  -9  -2   4          0.22          0.00         0.59 o
  -8  -2   4         45.10         37.96         1.63 o
  -7  -2   4         56.79         61.38         1.52 o
  -6  -2   4          0.53          1.49         0.40 o
  -5  -2   4        340.62        336.40         4.04 o
  -4  -2   4        355.69        377.21         4.11 o
  -3  -2   4        868.27        853.76         8.15 o
  -2  -2   4         18.67         15.20         0.39 o
  -1  -2   4         64.07         57.88         0.78 o
   0  -2   4        285.73        252.02         2.70 o
   1  -2   4        765.45        756.05         8.06 o
   2  -2   4         12.74         21.33         0.46 o
   3  -2   4       1494.90       1501.47        14.67 o
   4  -2   4         57.11         52.25         0.79 o
   5  -2   4        135.41        148.42         1.81 o
   6  -2   4          1.86          0.26         0.22 o
   7  -2   4         12.57         10.48         0.54 o
   8  -2   4         56.39         58.27         1.16 o
   9  -2   4         26.90         23.98         1.29 o
  -9  -1   4          0.81          0.28         0.53 o
  -8  -1   4          0.01          0.00         0.47 o
  -7  -1   4         81.78         76.54         1.70 o
  -6  -1   4        427.01        419.13         5.33 o
  -5  -1   4         13.55         11.02         0.48 o
  -4  -1   4         37.79         29.64         0.63 o
  -3  -1   4        711.78        764.82         7.32 o
  -2  -1   4        264.66        269.10         2.74 o
  -1  -1   4        189.15        213.56         2.00 o
   0  -1   4        223.45        222.20         2.24 o
   1  -1   4       1919.10       1970.81        19.23 o
   2  -1   4        102.67         92.01         1.29 o
   3  -1   4         85.26         86.80         1.26 o
   4  -1   4        712.19        720.22         8.32 o
   5  -1   4          3.52          5.52         0.31 o
   6  -1   4         41.76         45.74         0.85 o
   7  -1   4          1.17          0.24         0.29 o
   8  -1   4          2.67          2.61         0.54 o
   9  -1   4        139.96        142.38         2.81 o
  -9   0   4         19.87         24.54         1.22 o
  -8   0   4          0.24          0.16         0.49 o
  -7   0   4         32.93         25.30         0.97 o
  -6   0   4        100.06         89.73         2.09 o
  -5   0   4         27.50         29.94         0.73 o
  -4   0   4         80.92         94.41         1.18 o
  -3   0   4         45.08         59.91         0.83 o
  -2   0   4        345.94        354.67         3.18 o
  -1   0   4        543.24        545.70         4.33 o
   0   0   4        248.22        264.26         2.19 o
   1   0   4          2.87          2.03         0.28 o
   2   0   4       2658.93       2718.37        26.36 o
   3   0   4        826.12        857.22         8.70 o
   4   0   4         12.35         18.68         0.49 o
   5   0   4          0.02          0.00         0.23 o
   6   0   4         24.38         24.62         0.60 o
   7   0   4        101.14         98.45         1.83 o
   8   0   4        178.29        176.43         3.27 o
   9   0   4        141.62        138.67         2.83 o
  10   0   4          5.89          4.25         0.78 o
  -9   1   4         11.94         12.83         1.03 o
  -8   1   4         31.08         34.33         1.30 o
  -7   1   4          0.85          1.30         0.49 o
  -6   1   4        111.96         99.21         2.32 o
  -5   1   4         10.20         12.51         0.48 o
  -4   1   4        194.47        217.49         2.37 o
  -3   1   4        283.82        261.91         2.57 o
  -2   1   4        274.80        276.18         2.73 o
  -1   1   4       1037.51       1047.35         8.45 o
   0   1   4        108.57        117.75         1.08 o
   1   1   4        723.26        720.13         6.12 o
   2   1   4       4283.64       4337.83        49.59 o
   3   1   4          2.24          6.76         0.55 o
   4   1   4         82.40         81.55         1.29 o
   5   1   4        123.32        111.58         1.71 o
   6   1   4          0.04          0.00         0.24 o
   7   1   4          4.27          5.16         0.51 o
   8   1   4        155.98        162.40         3.07 o
   9   1   4          0.63          1.67         0.61 o
  10   1   4          1.73          1.27         0.71 o
  -9   2   4         17.55         19.42         1.22 o
  -8   2   4        190.82        194.83         3.59 o
  -7   2   4        116.00        116.59         2.17 o
  -6   2   4         34.45         33.49         0.96 o
  -5   2   4        925.34        917.80         9.33 o
  -4   2   4          2.12          1.16         0.21 o
  -3   2   4        370.24        374.26         3.38 o
  -2   2   4        225.40        237.50         2.48 o
  -1   2   4        577.00        567.51         5.37 o
   0   2   4        133.91        118.91         1.19 o
   1   2   4       2099.36       2124.31        18.50 o
   2   2   4        570.05        595.04         5.68 o
   3   2   4       2081.49       2149.89        21.07 o
   4   2   4        183.89        209.83         2.57 o
   5   2   4         65.06         76.81         1.23 o
   6   2   4        369.37        366.89         4.69 o
   7   2   4         79.68         81.13         2.17 o
   8   2   4          0.69          0.64         0.62 o
   9   2   4          1.76          0.71         0.60 o
  10   2   4          0.01          0.00         0.93 o
  -8   3   4         37.17         38.43         1.55 o
  -7   3   4        128.30        135.37         2.63 o
  -6   3   4        317.43        320.38         4.18 o
  -5   3   4         46.82         46.77         0.96 o
  -4   3   4        295.47        292.71         3.24 o
  -3   3   4         62.37         66.07         0.87 o
  -2   3   4        113.08        101.21         1.13 o
  -1   3   4        980.53       1029.63         9.32 o
   0   3   4         12.62         18.94         0.43 o
   1   3   4         23.21         28.28         0.53 o
   2   3   4        436.18        420.43         4.38 o
   3   3   4         33.48         43.60         0.80 o
   4   3   4        364.30        362.11         4.53 o
   5   3   4        236.22        241.50         3.57 o
   6   3   4        494.11        505.44         6.91 o
   7   3   4         47.20         48.02         2.22 o
   8   3   4         21.42         19.36         1.19 o
   9   3   4         93.85        100.45         2.42 o
  10   3   4          0.18          0.00         0.71 o
  -8   4   4         39.61         43.47         1.49 o
  -7   4   4         37.35         40.12         1.41 o
  -6   4   4          0.72          0.21         0.37 o
  -5   4   4        242.41        255.27         3.39 o
  -4   4   4         33.62         33.10         0.68 o
  -3   4   4         10.54         12.83         0.36 o
  -2   4   4        171.40        202.92         2.27 o
  -1   4   4        635.97        624.59         5.92 o
   0   4   4        356.03        362.89         3.78 o
   1   4   4         52.38         49.98         0.78 o
   2   4   4         77.33         97.73         1.35 o
   3   4   4        445.33        481.67         5.83 o
   4   4   4         19.15         19.49         0.77 o
   5   4   4         22.98         22.02         0.86 o
   6   4   4          4.70          3.80         0.53 o
   7   4   4        648.67        621.80        10.85 o
   8   4   4         27.15         23.89         1.26 o
   9   4   4         14.90         13.15         0.95 o
  10   4   4         17.83         15.81         1.34 o
  -8   5   4         14.28         15.03         2.77 o
  -7   5   4         11.94         16.39         1.27 o
  -6   5   4          0.75          1.08         0.55 o
  -5   5   4        110.82        102.25         1.56 o
  -4   5   4         13.10         12.54         0.41 o
  -3   5   4        472.12        492.85         4.79 o
  -2   5   4        166.98        160.93         1.76 o
  -1   5   4          1.60          1.18         0.18 o
   0   5   4          6.37          3.94         0.25 o
   1   5   4         85.79         80.82         2.72 o
   2   5   4        166.32        173.50         2.14 o
   3   5   4        396.71        461.28         4.85 o
   4   5   4         19.17         13.71         0.59 o
   5   5   4        214.31        208.05         3.60 o
   6   5   4        128.75        117.67         2.44 o
   7   5   4          3.65          4.16         0.82 o
   8   5   4        125.96        131.98         2.81 o
   9   5   4          0.03          0.00         0.65 o
  10   5   4          2.67          1.56         0.83 o
  -7   6   4         43.98         47.18         2.50 o
  -6   6   4          4.51          4.44         0.67 o
  -5   6   4        168.87        154.15         3.25 o
  -4   6   4         13.46         11.46         0.62 o
  -3   6   4         17.98         18.60         0.60 o
  -2   6   4         74.49         74.39         0.96 o
  -1   6   4        529.29        508.78         4.90 o
   0   6   4         72.91         75.68         1.21 o
   1   6   4        532.10        537.35         5.92 o
   2   6   4       1959.57       2108.70        20.68 o
   3   6   4         74.93         67.18         1.38 o
   4   6   4         24.75         27.22         0.77 o
   5   6   4          0.34          0.00         0.30 o
   6   6   4          2.82          3.78         1.13 o
   7   6   4         47.06         49.32         1.79 o
   8   6   4         30.65         32.28         1.50 o
   9   6   4         13.73         15.44         1.17 o
  -6   7   4        134.25        131.92         3.63 o
  -5   7   4         52.34         47.82         1.52 o
  -4   7   4         78.39         79.32         2.90 o
  -3   7   4         92.80         86.85         1.72 o
  -2   7   4        143.46        144.31         1.88 o
  -1   7   4        220.06        216.75         2.39 o
   0   7   4         43.81         48.03         0.83 o
   1   7   4        195.70        211.76         2.83 o
   2   7   4        412.15        402.26         4.56 o
   3   7   4         94.16         87.18         1.36 o
   4   7   4        569.47        568.39        10.45 o
   5   7   4         43.80         50.29         1.33 o
   6   7   4        384.53        380.55         7.12 o
   7   7   4         63.15         60.88         1.76 o
   8   7   4         99.01        106.64         2.84 o
   9   7   4         30.80         32.92         1.65 o
  -6   8   4          3.20          4.41         1.33 o
  -5   8   4         44.88         52.69         2.59 o
  -4   8   4         41.74         41.51         2.12 o
  -3   8   4        116.32        123.21         2.24 o
  -2   8   4        680.59        671.27         7.98 o
  -1   8   4        721.17        722.08         8.54 o
   0   8   4         29.57         29.73         0.60 o
   1   8   4        206.75        202.37         2.49 o
   2   8   4         83.72         83.23         1.39 o
   3   8   4        569.12        576.89         6.46 o
   4   8   4         16.11         16.16         0.80 o
   5   8   4       1060.25       1047.33        17.52 o
   6   8   4        128.48        121.77         3.06 o
   7   8   4          0.35          0.00         0.63 o
   8   8   4         11.10         10.61         1.00 o
   9   8   4          0.85          0.95         0.98 o
  -5   9   4          5.86          5.32         0.72 o
  -4   9   4         33.14         35.98         1.50 o
  -3   9   4          9.34         10.77         0.72 o
  -2   9   4        309.80        318.03         8.64 o
  -1   9   4          7.61          9.12         0.55 o
   0   9   4         87.60         86.36         1.42 o
   1   9   4         91.80         88.69         1.32 o
   2   9   4          9.79         10.07         0.53 o
   3   9   4         35.31         33.26         0.89 o
   4   9   4         61.53         61.07         1.57 o
   5   9   4          1.02          0.49         0.56 o
   6   9   4          6.62          5.28         0.79 o
   7   9   4         27.32         22.84         1.35 o
   8   9   4         56.88         57.66         2.64 o
  -4  10   4         55.50         54.03         1.84 o
  -3  10   4          1.88          1.79         0.67 o
  -2  10   4          2.59          3.48         0.74 o
  -1  10   4         28.86         31.89         1.26 o
   0  10   4          7.14          6.49         0.83 o
   1  10   4         85.45         83.35         1.59 o
   2  10   4          2.48          2.49         0.57 o
   3  10   4        267.28        266.50         5.15 o
   4  10   4          7.75          6.23         0.65 o
   5  10   4         16.44         12.99         1.01 o
   6  10   4          0.21          0.07         0.61 o
   7  10   4         18.53         20.63         1.65 o
  -3  11   4         32.55         30.19         1.58 o
  -2  11   4         20.23         20.91         1.31 o
  -1  11   4          0.97          0.00         0.74 o
   0  11   4          9.41         12.33         1.08 o
   1  11   4        141.45        145.30         5.79 o
   2  11   4        103.69         98.20         6.33 o
   3  11   4         31.41         28.17         1.55 o
   4  11   4         28.16         30.08         1.74 o
   5  11   4         23.73         25.90         1.70 o
   6  11   4         10.68         10.30         1.32 o
  -1  12   4         44.08         43.93         2.73 o
   0  12   4         72.02         78.41         3.90 o
   1  12   4         10.84         11.33         1.65 o
   2  12   4         85.06         87.27         4.55 o
   3  12   4        110.28        115.58         4.00 o
   4  12   4          0.99          0.58         0.73 o
   5  12   4         30.56         35.66         1.98 o
  -3 -11   5         19.19         19.62         1.68 o
  -2 -11   5        154.23        155.94         4.75 o
  -1 -11   5          8.01          7.26         1.67 o
   0 -11   5          0.93          1.41         0.64 o
   1 -11   5          6.36          6.97         0.76 o
  -5 -10   5          4.97          3.72         0.88 o
  -4 -10   5         73.82         78.51         2.34 o
  -3 -10   5         64.13         69.28         2.01 o
  -2 -10   5         73.11         73.37         2.88 o
  -1 -10   5          9.76          8.55         0.87 o
   0 -10   5          7.43          7.14         0.79 o
   1 -10   5         74.23         74.75         2.16 o
   2 -10   5          4.93          4.78         0.61 o
   3 -10   5          1.52          1.01         0.48 o
  -6  -9   5         16.44         22.25         1.33 o
  -5  -9   5         16.55         15.43         0.99 o
  -4  -9   5         47.70         49.79         1.54 o
  -3  -9   5         27.47         26.19         1.25 o
  -2  -9   5          2.81          2.82         0.52 o
  -1  -9   5         58.41         59.19         1.88 o
   0  -9   5          4.47          4.67         0.68 o
   1  -9   5         24.15         27.06         1.16 o
   2  -9   5         76.01         75.91         2.32 o
   3  -9   5          0.09          0.00         0.44 o
   4  -9   5          0.99          1.42         0.43 o
  -7  -8   5          0.11          0.74         0.68 o
  -6  -8   5         39.35         42.55         1.36 o
  -5  -8   5          0.02          0.00         0.48 o
  -4  -8   5         17.79         16.49         0.81 o
  -3  -8   5         19.44         19.37         0.91 o
  -2  -8   5         61.82         65.72         1.25 o
  -1  -8   5        224.81        213.33         4.06 o
   0  -8   5         49.39         50.59         1.60 o
   1  -8   5        201.90        196.67         5.66 o
   2  -8   5         21.33         21.22         0.96 o
   3  -8   5          0.01          0.05         0.41 o
   4  -8   5         77.14         74.81         1.86 o
   5  -8   5         67.13         67.86         1.61 o
  -7  -7   5         38.15         40.30         2.23 o
  -6  -7   5         42.74         39.62         1.28 o
  -5  -7   5        193.04        203.12         3.06 o
  -4  -7   5         14.66         17.38         0.66 o
  -3  -7   5        249.55        248.51         3.15 o
  -2  -7   5        585.68        587.18         6.10 o
  -1  -7   5         12.48         15.59         0.61 o
   0  -7   5        335.73        333.44         4.62 o
   1  -7   5        151.60        140.17         3.36 o
   2  -7   5         58.68         48.83         1.41 o
   3  -7   5         50.49         48.79         1.40 o
   4  -7   5          0.14          0.18         0.56 o
   5  -7   5         38.83         37.81         1.57 o
   6  -7   5         26.31         29.91         1.24 o
  -8  -6   5         13.41         14.95         1.09 o
  -7  -6   5         75.08         75.47         2.05 o
  -6  -6   5         39.77         43.34         1.31 o
  -5  -6   5         81.68         80.58         1.48 o
  -4  -6   5         25.19         20.90         0.85 o
  -3  -6   5        426.13        430.91         5.66 o
  -2  -6   5        118.30        116.66         1.86 o
  -1  -6   5          8.21         10.07         0.37 o
   0  -6   5          1.05          1.26         0.18 o
   1  -6   5        233.51        228.10         2.93 o
   2  -6   5        270.66        267.27         4.98 o
   3  -6   5          3.09          3.14         0.48 o
   4  -6   5        347.94        322.62         7.64 o
   5  -6   5          0.72          0.14         0.84 o
   6  -6   5         61.87         63.69         2.05 o
   7  -6   5          4.73          6.44         0.62 o
  -8  -5   5         11.31         11.54         0.97 o
  -7  -5   5         24.35         23.44         1.24 o
  -6  -5   5         41.39         41.79         1.28 o
  -5  -5   5        361.30        335.49         4.15 o
  -4  -5   5        151.45        149.60         1.89 o
  -3  -5   5         17.18         17.97         0.97 o
  -2  -5   5         52.58         56.48         0.98 o
  -1  -5   5         45.33         37.11         0.75 o
   0  -5   5          0.14          0.12         0.15 o
   1  -5   5        177.39        185.63         2.44 o
   2  -5   5        878.19        874.13        10.57 o
   3  -5   5        175.31        171.45         2.52 o
   4  -5   5         42.58         36.05         1.34 o
   5  -5   5          0.77          0.12         0.48 o
   6  -5   5          4.08          3.93         0.55 o
   7  -5   5         36.09         35.50         1.62 o
   8  -5   5          4.36          7.59         1.29 o
  -8  -4   5        131.97        141.07         3.07 o
  -7  -4   5         11.55         14.04         0.92 o
  -6  -4   5         33.94         22.68         0.93 o
  -5  -4   5        103.66        101.71         1.66 o
  -4  -4   5          7.29          6.71         0.41 o
  -3  -4   5         18.34         13.42         0.45 o
  -2  -4   5          7.65          4.41         0.28 o
  -1  -4   5        480.29        505.05         5.20 o
   0  -4   5          0.31          3.71         0.29 o
   1  -4   5        425.13        397.41         4.38 o
   2  -4   5         20.83         23.96         0.60 o
   3  -4   5         51.72         51.29         0.95 o
   4  -4   5          7.88         10.94         0.50 o
   5  -4   5         39.03         41.59         0.83 o
   6  -4   5         32.46         30.49         1.04 o
   7  -4   5          4.07          4.42         0.79 o
   8  -4   5          7.83          9.04         1.14 o
  -9  -3   5         48.27         54.41         1.86 o
  -8  -3   5          2.50          1.97         0.67 o
  -7  -3   5          1.95          3.67         0.67 o
  -6  -3   5          9.11         10.21         0.64 o
  -5  -3   5         14.91         14.15         0.60 o
  -4  -3   5        132.27        116.83         1.84 o
  -3  -3   5         11.35         12.78         0.45 o
  -2  -3   5        426.90        446.75         5.35 o
  -1  -3   5          7.25         11.70         0.47 o
   0  -3   5        934.11        978.68         9.20 o
   1  -3   5          3.53          7.64         0.30 o
   2  -3   5         24.67         29.81         1.07 o
   3  -3   5         24.53         23.19         0.48 o
   4  -3   5         49.49         48.85         1.09 o
   5  -3   5        161.75        163.23         2.73 o
   6  -3   5        164.54        163.03         3.25 o
   7  -3   5          2.10          1.26         0.52 o
   8  -3   5         43.93         45.01         1.54 o
   9  -3   5          0.58          0.00         0.62 o
  -9  -2   5         23.09         26.83         1.35 o
  -8  -2   5          1.94          0.96         0.61 o
  -7  -2   5         97.81         82.98         1.84 o
  -6  -2   5          4.89          4.63         0.55 o
  -5  -2   5         15.66         14.38         0.64 o
  -4  -2   5         36.07         34.22         0.81 o
  -3  -2   5        606.29        650.47         6.34 o
  -2  -2   5        798.03        814.81         7.77 o
  -1  -2   5        184.11        173.61         2.05 o
   0  -2   5          0.15          2.24         0.19 o
   1  -2   5        888.04        932.12         9.94 o
   2  -2   5        588.99        584.21         6.78 o
   3  -2   5         49.06         52.95         0.82 o
   4  -2   5        691.82        697.55         7.51 o
   5  -2   5         21.79         23.64         0.56 o
   6  -2   5        129.41        134.54         1.90 o
   7  -2   5        139.10        139.65         3.04 o
   8  -2   5         56.59         58.85         1.50 o
   9  -2   5         56.64         62.31         2.29 o
  -9  -1   5         38.55         46.04         1.67 o
  -8  -1   5         38.85         31.93         1.19 o
  -7  -1   5          0.08          0.45         0.47 o
  -6  -1   5         60.36         54.45         1.37 o
  -5  -1   5         13.60         11.11         0.73 o
  -4  -1   5         98.64         82.41         1.19 o
  -3  -1   5         34.02         28.25         0.74 o
  -2  -1   5         90.87         71.69         1.18 o
  -1  -1   5          8.40          5.24         0.24 o
   0  -1   5       2157.84       2204.71        22.92 o
   1  -1   5        332.01        372.65         3.89 o
   2  -1   5       1351.84       1434.77        15.06 o
   3  -1   5        158.22        166.00         2.20 o
   4  -1   5          0.63          0.26         0.20 o
   5  -1   5        169.81        164.83         2.08 o
   6  -1   5         85.23         83.00         1.28 o
   7  -1   5         39.83         39.70         1.16 o
   8  -1   5         39.26         40.57         1.39 o
   9  -1   5          7.00          8.71         0.74 o
  -9   0   5         12.79         15.86         1.11 o
  -8   0   5         11.86         12.04         0.81 o
  -7   0   5         12.23         11.21         0.75 o
  -6   0   5         47.29         49.72         1.48 o
  -5   0   5        443.92        436.99         5.10 o
  -4   0   5          0.27          1.67         0.26 o
  -3   0   5        577.39        595.74         6.16 o
  -2   0   5         10.57         13.34         0.39 o
  -1   0   5         70.81         75.72         1.29 o
   0   0   5        111.80        131.81         1.40 o
   1   0   5       2864.91       3019.91        31.33 o
   2   0   5         18.56         30.79         0.62 o
   3   0   5        314.60        348.14         4.11 o
   4   0   5        142.84        133.38         1.65 o
   5   0   5        172.85        170.92         2.47 o
   6   0   5          1.64          1.48         0.28 o
   7   0   5         26.73         24.81         0.89 o
   8   0   5         16.13         15.53         0.94 o
   9   0   5         40.49         42.22         1.43 o
  -8   1   5         37.90         37.52         1.40 o
  -7   1   5          5.08          5.57         0.65 o
  -6   1   5        286.37        276.51         4.12 o
  -5   1   5        642.67        641.01         8.74 o
  -4   1   5          3.11          4.54         0.30 o
  -3   1   5          3.01          3.50         0.26 o
  -2   1   5        870.80        911.40         9.30 o
  -1   1   5        856.52        874.89         7.47 o
   0   1   5        270.77        278.05         2.82 o
   1   1   5         14.57         23.83         0.47 o
   2   1   5        111.10        126.87         1.55 o
   3   1   5          1.24          0.49         0.23 o
   4   1   5         38.21         51.46         1.09 o
   5   1   5         19.88         20.12         0.56 o
   6   1   5        324.88        326.85         6.17 o
   7   1   5         54.36         50.23         2.15 o
   8   1   5          3.15          2.15         0.61 o
   9   1   5          0.09          0.00         0.54 o
  10   1   5          7.44          7.57         1.02 o
  -8   2   5         78.79         93.17         2.24 o
  -7   2   5         15.06         15.98         0.83 o
  -6   2   5        227.45        214.26         3.35 o
  -5   2   5         17.56         19.92         0.88 o
  -4   2   5        440.98        433.37         5.65 o
  -3   2   5        561.92        587.94         5.72 o
  -2   2   5        281.57        344.11         3.65 o
  -1   2   5        112.03        102.96         1.15 o
   0   2   5        468.41        471.24         4.57 o
   1   2   5        391.00        374.99         3.72 o
   2   2   5        990.07       1024.23        10.28 o
   3   2   5       1372.27       1458.08        14.38 o
   4   2   5         94.05         91.04         1.21 o
   5   2   5         66.58         63.49         1.12 o
   6   2   5          0.51          0.24         0.30 o
   7   2   5         22.91         23.94         1.04 o
   8   2   5         18.70         18.94         1.15 o
   9   2   5         87.72         94.74         2.36 o
  10   2   5          6.65          5.68         0.91 o
  -8   3   5         99.14        107.12         2.77 o
  -7   3   5          4.86          4.17         0.65 o
  -6   3   5          0.06          0.00         0.39 o
  -5   3   5        371.21        359.35         4.86 o
  -4   3   5          2.45          1.76         0.30 o
  -3   3   5         13.43         22.47         0.48 o
  -2   3   5        777.01        853.66         8.80 o
  -1   3   5        205.57        184.11         1.96 o
   0   3   5          0.64          3.93         0.22 o
   1   3   5          2.36          3.73         0.22 o
   2   3   5         10.81         19.32         0.55 o
   3   3   5        795.37        838.33         9.83 o
   4   3   5        279.02        278.98         4.01 o
   5   3   5        208.03        205.03         2.88 o
   6   3   5         59.69         60.91         1.29 o
   7   3   5        122.68        122.38         2.53 o
   8   3   5          8.58          8.25         0.75 o
   9   3   5          3.84          3.75         0.75 o
  10   3   5         42.92         47.41         2.51 o
  -8   4   5          3.80          4.58         0.74 o
  -7   4   5         12.55         13.66         0.94 o
  -6   4   5          1.77          1.96         0.93 o
  -5   4   5          0.59          0.00         0.39 o
  -4   4   5         48.49         50.92         1.27 o
  -3   4   5        102.07         97.93         1.29 o
  -2   4   5          3.49          1.70         0.24 o
  -1   4   5          0.54          0.48         0.18 o
   0   4   5        105.05        103.08         1.33 o
   1   4   5         10.10         23.59         0.48 o
   2   4   5          2.63          6.56         0.34 o
   3   4   5        262.31        258.41         3.38 o
   4   4   5        103.44         84.48         1.59 o
   5   4   5        107.28        107.65         1.95 o
   6   4   5        465.26        460.80         6.40 o
   7   4   5          5.80          5.85         0.67 o
   8   4   5         10.41         10.26         0.95 o
   9   4   5         35.24         35.46         1.28 o
  10   4   5          3.23          4.07         0.80 o
  -7   5   5         13.60         13.87         0.83 o
  -6   5   5          0.03          0.45         0.41 o
  -5   5   5        142.39        135.56         2.26 o
  -4   5   5         84.39         84.50         1.22 o
  -3   5   5         19.52         16.55         0.46 o
  -2   5   5        150.74        136.65         1.70 o
  -1   5   5        167.77        161.12         1.91 o
   0   5   5        364.28        409.50         4.78 o
   1   5   5        311.53        325.13         4.05 o
   2   5   5         19.96         12.53         0.46 o
   3   5   5         71.98         77.02         1.35 o
   4   5   5        146.45        133.98         2.06 o
   5   5   5         50.02         56.06         1.31 o
   6   5   5         68.62         62.45         1.49 o
   7   5   5        140.13        134.42         3.22 o
   8   5   5          9.32          7.99         0.92 o
   9   5   5         16.31         18.40         1.26 o
  -7   6   5          0.97          1.07         0.93 o
  -6   6   5        208.25        190.42         4.89 o
  -5   6   5         18.30         20.45         0.64 o
  -4   6   5         51.96         54.79         1.02 o
  -3   6   5        376.87        368.21         3.92 o
  -2   6   5         10.34          9.82         0.32 o
  -1   6   5         12.95         11.90         0.39 o
   0   6   5        976.81        979.27        17.04 o
   1   6   5       1080.81       1130.30        15.11 o
   2   6   5        234.84        242.86         3.02 o
   3   6   5         27.12         24.62         0.61 o
   4   6   5         28.51         25.24         0.71 o
   5   6   5        110.55        111.92         2.09 o
   6   6   5        239.51        230.41         4.11 o
   7   6   5         32.40         37.31         2.26 o
   8   6   5          7.51          9.41         1.19 o
   9   6   5         47.73         49.67         2.40 o
  -6   7   5          6.28          7.06         1.37 o
  -5   7   5        151.07        158.26         4.65 o
  -4   7   5         16.98         13.72         1.03 o
  -3   7   5          0.86          2.70         0.47 o
  -2   7   5        311.83        290.11         2.80 o
  -1   7   5         40.77         47.14         0.87 o
   0   7   5          0.49          0.00         0.24 o
   1   7   5        290.29        299.41         3.56 o
   2   7   5        221.10        215.05         2.49 o
   3   7   5        722.90        741.85         8.14 o
   4   7   5         19.33         19.17         0.66 o
   5   7   5          0.09          0.00         0.38 o
   6   7   5         36.71         42.54         1.62 o
   7   7   5         87.22         82.54         2.96 o
   8   7   5         11.70          8.99         1.23 o
   9   7   5          1.66          0.96         1.16 o
  -5   8   5         18.42         18.33         1.23 o
  -4   8   5         20.75         25.58         1.17 o
  -3   8   5         36.79         36.20         1.28 o
  -2   8   5         40.34         53.22         1.35 o
  -1   8   5          8.03         12.37         0.47 o
   0   8   5          1.63          2.75         0.31 o
   1   8   5        262.79        249.94         3.07 o
   2   8   5         54.24         56.62         1.01 o
   3   8   5         55.90         57.99         1.17 o
   4   8   5        188.05        183.38         2.94 o
   5   8   5         15.98         13.29         0.76 o
   6   8   5        127.67        121.16         3.07 o
   7   8   5         86.12         82.00         3.03 o
   8   8   5          6.75          9.08         0.97 o
  -5   9   5          0.19          0.63         0.65 o
  -4   9   5        115.67        115.09         2.71 o
  -3   9   5          1.03          3.49         0.58 o
  -2   9   5          1.62          0.61         0.61 o
  -1   9   5         90.22         94.22         2.45 o
   0   9   5        176.03        171.90         2.38 o
   1   9   5         47.94         41.41         1.07 o
   2   9   5        109.93        108.17         2.01 o
   3   9   5          4.59          5.22         0.57 o
   4   9   5          6.86          6.68         0.66 o
   5   9   5          0.86          0.25         0.51 o
   6   9   5         51.28         54.08         1.69 o
   7   9   5          0.90          1.66         0.87 o
   8   9   5          2.89          1.56         0.96 o
  -4  10   5          4.91          6.03         0.85 o
  -3  10   5         63.18         60.31         2.26 o
  -2  10   5          6.49          6.31         0.91 o
  -1  10   5        127.18        121.56         8.69 o
   0  10   5          2.99          2.83         0.63 o
   1  10   5        108.96        106.75         2.93 o
   2  10   5         45.44         49.07         1.58 o
   3  10   5         11.96         12.97         0.93 o
   4  10   5         14.17         12.89         1.27 o
   5  10   5         51.58         53.63         1.65 o
   6  10   5         46.43         41.66         1.52 o
   7  10   5         49.24         55.47         2.51 o
  -2  11   5          7.22          7.48         1.34 o
  -1  11   5          0.04          0.00         0.62 o
   0  11   5        230.22        220.12         8.03 o
   1  11   5         47.67         48.06         3.71 o
   2  11   5         14.63         16.74         1.18 o
   3  11   5        244.78        235.40         5.83 o
   4  11   5         20.53         16.43         1.11 o
   5  11   5          7.54          6.44         0.91 o
   6  11   5        105.45        114.54         3.17 o
   0  12   5          4.48          4.55         1.29 o
   1  12   5        134.47        139.79         5.91 o
   2  12   5        103.40         97.34         2.73 o
   3  12   5          0.83          0.39         0.80 o
   4  12   5         29.88         37.59         1.94 o
  -4 -10   6          0.39          0.83         0.71 o
  -3 -10   6          9.66          9.27         0.86 o
  -2 -10   6          0.10          0.05         0.88 o
  -1 -10   6          4.27          4.98         1.04 o
   0 -10   6          5.27          5.93         0.82 o
   1 -10   6          0.00          0.00         0.55 o
   2 -10   6         15.37         16.19         0.95 o
  -5  -9   6         27.83         29.71         1.33 o
  -4  -9   6          8.89          8.45         0.84 o
  -3  -9   6         62.35         65.94         1.73 o
  -2  -9   6         37.10         40.19         1.21 o
  -1  -9   6        108.86        101.08         3.39 o
   0  -9   6         74.55         74.93         2.39 o
   1  -9   6         34.69         35.59         1.47 o
   2  -9   6         24.32         24.55         1.29 o
   3  -9   6          5.40          5.00         0.65 o
   4  -9   6          2.03          1.86         0.69 o
  -6  -8   6         10.89         11.77         0.93 o
  -5  -8   6          3.86          5.34         0.67 o
  -4  -8   6          9.92         10.28         0.82 o
  -3  -8   6         17.95         19.24         1.18 o
  -2  -8   6        189.47        190.65         3.38 o
  -1  -8   6        244.15        247.73         3.23 o
   0  -8   6        168.24        171.49         3.06 o
   1  -8   6        209.79        202.97         4.71 o
   2  -8   6         20.50         19.99         1.03 o
   3  -8   6         18.10         19.65         0.99 o
   4  -8   6         28.90         28.26         1.16 o
   5  -8   6         39.26         38.94         1.38 o
  -7  -7   6          5.86          5.03         0.83 o
  -6  -7   6         17.37         19.52         0.98 o
  -5  -7   6          0.87          0.87         0.46 o
  -4  -7   6         47.07         47.01         1.19 o
  -3  -7   6        108.46        109.72         2.08 o
  -2  -7   6          1.08          1.27         0.40 o
  -1  -7   6        191.92        188.82         2.61 o
   0  -7   6        362.03        350.17         6.44 o
   1  -7   6          2.60          3.16         0.43 o
   2  -7   6         50.98         51.91         3.56 o
   3  -7   6          3.07          2.63         0.53 o
   4  -7   6          7.58          7.84         0.67 o
   5  -7   6         42.39         51.18         1.59 o
   6  -7   6         23.12         22.90         1.65 o
  -7  -6   6          7.98          8.16         0.89 o
  -6  -6   6         51.61         50.22         1.48 o
  -5  -6   6         39.94         40.58         1.15 o
  -4  -6   6         16.46         15.62         0.64 o
  -3  -6   6         38.22         38.93         1.02 o
  -2  -6   6        195.92        193.11         3.50 o
  -1  -6   6         53.21         54.30         1.01 o
   0  -6   6         49.98         52.30         0.89 o
   1  -6   6          0.04          0.00         0.31 o
   2  -6   6        217.47        212.35         4.11 o
   3  -6   6         24.90         30.16         1.16 o
   4  -6   6         12.95         14.03         0.95 o
   5  -6   6        105.97        110.98         3.01 o
   6  -6   6          6.73          7.56         0.85 o
   7  -6   6          3.37          2.32         0.73 o
  -8  -5   6         47.56         48.59         1.77 o
  -7  -5   6         80.19         86.56         2.85 o
  -6  -5   6         12.38         13.62         0.81 o
  -5  -5   6         43.23         45.14         1.20 o
  -4  -5   6         57.21         60.09         1.22 o
  -3  -5   6         10.58          9.47         0.70 o
  -2  -5   6          0.94          2.09         0.31 o
  -1  -5   6         13.80         14.30         0.51 o
   0  -5   6         56.20         60.22         0.99 o
   1  -5   6         19.05         18.49         0.47 o
   2  -5   6         14.72         13.69         0.56 o
   3  -5   6         18.04         17.68         0.70 o
   4  -5   6         36.95         31.59         1.24 o
   5  -5   6         50.12         52.30         1.86 o
   6  -5   6          2.26          3.07         0.70 o
   7  -5   6          8.36         10.43         1.00 o
  -8  -4   6          4.24          5.71         0.86 o
  -7  -4   6         40.53         45.96         1.59 o
  -6  -4   6        124.99        128.94         2.71 o
  -5  -4   6         39.10         42.57         1.15 o
  -4  -4   6        307.03        308.75         3.59 o
  -3  -4   6        142.40        149.76         1.97 o
  -2  -4   6        416.16        429.05         4.58 o
  -1  -4   6         15.61         16.40         0.74 o
   0  -4   6         47.81         52.47         0.91 o
   1  -4   6         24.09         27.24         0.83 o
   2  -4   6        148.76        144.82         1.80 o
   3  -4   6        145.63        136.20         2.13 o
   4  -4   6        109.83        104.97         2.20 o
   5  -4   6         28.71         26.25         0.97 o
   6  -4   6        211.27        205.14         3.88 o
   7  -4   6          7.26          6.00         0.49 o
   8  -4   6          6.90          7.33         1.37 o
  -8  -3   6         13.15         13.49         1.14 o
  -7  -3   6          0.01          0.00         0.62 o
  -6  -3   6          1.19          2.43         0.61 o
  -5  -3   6        334.71        332.46         4.44 o
  -4  -3   6        153.94        152.25         2.04 o
  -3  -3   6        358.25        359.84         3.99 o
  -2  -3   6         85.08         85.91         1.19 o
  -1  -3   6        971.09       1017.06        11.38 o
   0  -3   6         91.26         84.30         1.24 o
   1  -3   6          0.04          0.47         0.19 o
   2  -3   6         11.61         12.59         0.41 o
   3  -3   6        122.85        132.10         1.79 o
   4  -3   6        163.54        160.64         2.10 o
   5  -3   6        823.02        806.83        12.74 o
   6  -3   6         28.80         29.03         1.03 o
   7  -3   6         76.73         74.92         1.73 o
   8  -3   6         16.12         19.19         1.48 o
  -8  -2   6         22.35         23.80         1.24 o
  -7  -2   6         12.53         12.97         1.14 o
  -6  -2   6         16.80         16.20         0.83 o
  -5  -2   6          1.12          0.71         0.41 o
  -4  -2   6         60.01         56.27         1.12 o
  -3  -2   6          0.41          1.05         0.41 o
  -2  -2   6       2119.22       2187.57        20.29 o
  -1  -2   6        219.53        210.93         2.18 o
   0  -2   6        120.24        120.64         1.43 o
   1  -2   6         13.17         11.88         0.44 o
   2  -2   6        265.97        259.80         3.31 o
   3  -2   6        303.13        293.20         3.63 o
   4  -2   6          5.27          5.26         0.33 o
   5  -2   6        164.85        168.72         2.28 o
   6  -2   6        312.66        315.18         3.98 o
   7  -2   6         87.80         86.31         1.69 o
   8  -2   6         20.26         21.81         0.87 o
   9  -2   6         23.51         21.92         1.46 o
  -8  -1   6         24.65         29.18         1.33 o
  -7  -1   6        178.41        175.45         3.09 o
  -6  -1   6         73.53         75.95         1.72 o
  -5  -1   6         12.44         13.13         0.81 o
  -4  -1   6         84.24         81.06         1.48 o
  -3  -1   6         17.31         23.26         0.62 o
  -2  -1   6         13.35          8.51         0.37 o
  -1  -1   6        103.50        114.16         1.33 o
   0  -1   6         26.88         15.39         0.42 o
   1  -1   6        311.70        308.35         3.54 o
   2  -1   6        195.35        213.40         3.33 o
   3  -1   6        443.35        449.27         4.99 o
   4  -1   6         85.96         76.04         1.40 o
   5  -1   6         20.02         21.46         0.60 o
   6  -1   6         31.87         29.01         0.73 o
   7  -1   6         29.14         27.98         1.15 o
   8  -1   6         78.70         74.03         1.95 o
   9  -1   6         61.00         71.03         2.45 o
  -8   0   6          1.29          2.52         0.62 o
  -7   0   6         34.79         37.21         1.43 o
  -6   0   6         71.52         73.30         1.94 o
  -5   0   6         23.61         26.80         0.90 o
  -4   0   6        229.02        224.79         2.70 o
  -3   0   6         12.74         15.77         0.51 o
  -2   0   6        349.89        340.80         3.50 o
  -1   0   6         33.24         25.08         0.53 o
   0   0   6          5.18          2.97         0.23 o
   1   0   6       1533.89       1691.98        16.65 o
   2   0   6       1381.49       1327.88        14.05 o
   3   0   6        828.58        859.69         9.65 o
   4   0   6         81.15         66.04         1.09 o
   5   0   6         29.65         30.11         0.73 o
   6   0   6         19.91         23.42         0.69 o
   7   0   6         50.02         52.19         1.41 o
   8   0   6         37.34         38.93         1.59 o
   9   0   6         10.60         11.41         0.97 o
  -8   1   6         76.58         87.49         2.96 o
  -7   1   6          0.53          0.08         0.49 o
  -6   1   6         37.43         40.78         1.23 o
  -5   1   6        117.59        115.46         2.12 o
  -4   1   6        268.24        267.79         3.97 o
  -3   1   6         47.34         49.10         0.89 o
  -2   1   6          3.22          3.54         0.26 o
  -1   1   6          8.10         10.39         0.42 o
   0   1   6        406.00        366.47         3.68 o
   1   1   6         88.01         81.58         1.22 o
   2   1   6       1054.05        996.41         9.41 o
   3   1   6        665.56        738.33         8.03 o
   4   1   6         78.65         88.43         1.45 o
   5   1   6        193.47        186.53         2.61 o
   6   1   6          3.65          4.81         0.42 o
   7   1   6        188.13        187.33         3.39 o
   8   1   6         11.06         10.75         1.05 o
   9   1   6         84.44         86.47         2.42 o
  -8   2   6         15.85         16.00         1.03 o
  -7   2   6         20.95         22.38         0.97 o
  -6   2   6         45.18         47.48         1.30 o
  -5   2   6        759.24        749.13         9.81 o
  -4   2   6         19.57         18.73         0.75 o
  -3   2   6        143.29        135.32         1.65 o
  -2   2   6         12.81          8.76         0.34 o
  -1   2   6          1.40          0.00         0.16 o
   0   2   6        119.58        101.16         1.32 o
   1   2   6        451.35        449.68         4.45 o
   2   2   6       1034.03       1091.81        11.73 o
   3   2   6        297.25        317.45         4.05 o
   4   2   6         65.69         65.68         1.24 o
   5   2   6        133.35        142.25         1.90 o
   6   2   6        513.35        528.11         6.98 o
   7   2   6          7.80          8.00         0.73 o
   8   2   6        130.77        132.63         2.75 o
   9   2   6          1.31          1.31         0.70 o
  -8   3   6          6.96          8.83         0.96 o
  -7   3   6         40.00         40.61         1.40 o
  -6   3   6         12.63         13.15         0.74 o
  -5   3   6          0.78          0.00         0.42 o
  -4   3   6        304.46        309.49         3.77 o
  -3   3   6          2.61          2.30         0.27 o
  -2   3   6         70.82         62.73         0.98 o
  -1   3   6        249.02        241.31         2.84 o
   0   3   6        673.79        713.28         6.47 o
   1   3   6         11.16          9.23         0.36 o
   2   3   6         19.70         24.05         0.63 o
   3   3   6          2.83          2.26         0.30 o
   4   3   6       1161.95       1147.05        13.37 o
   5   3   6        265.55        274.50         4.12 o
   6   3   6          3.93          3.44         0.55 o
   7   3   6          5.03          4.60         0.62 o
   8   3   6         46.68         51.10         1.61 o
   9   3   6         89.13         88.75         2.49 o
  -7   4   6         18.52         17.53         1.10 o
  -6   4   6          5.72          5.65         0.64 o
  -5   4   6         10.79         13.51         0.90 o
  -4   4   6         35.61         29.32         0.79 o
  -3   4   6         12.79         12.80         0.45 o
  -2   4   6          5.33          6.06         0.29 o
  -1   4   6        876.92        916.02         9.17 o
   0   4   6         31.76         37.92         0.73 o
   1   4   6          3.20          5.44         0.28 o
   2   4   6       1292.38       1312.45        14.07 o
   3   4   6        343.55        362.57         5.03 o
   4   4   6        158.24        178.28         3.13 o
   5   4   6         13.44         14.62         0.69 o
   6   4   6         10.39          9.32         0.63 o
   7   4   6          1.60          1.58         0.55 o
   8   4   6         26.67         24.87         1.15 o
   9   4   6         33.15         37.35         1.48 o
  -7   5   6          1.16          0.56         0.47 o
  -6   5   6         37.27         36.12         1.14 o
  -5   5   6          4.01          3.30         0.45 o
  -4   5   6         20.35         15.82         0.90 o
  -3   5   6        294.70        271.70         3.81 o
  -2   5   6         16.24         21.19         0.48 o
  -1   5   6        123.18        120.98         1.58 o
   0   5   6        716.56        729.07        11.11 o
   1   5   6          7.04          6.72         0.41 o
   2   5   6         96.51         99.50         1.51 o
   3   5   6          9.64         11.36         0.54 o
   4   5   6          0.68          2.67         0.59 o
   5   5   6        305.05        320.19         4.68 o
   6   5   6         25.28         25.17         0.99 o
   7   5   6          2.62          3.29         0.61 o
   8   5   6         19.12         21.12         1.26 o
   9   5   6         11.03          9.10         1.04 o
  -6   6   6          3.49          6.11         0.65 o
  -5   6   6        299.12        290.47         5.40 o
  -4   6   6          1.16          1.86         0.41 o
  -3   6   6          3.60          3.75         0.34 o
  -2   6   6        181.25        158.36         2.37 o
  -1   6   6        284.63        277.18         3.47 o
   0   6   6        494.45        490.57         6.89 o
   1   6   6        110.65        116.68         2.62 o
   2   6   6         20.00         18.06         0.47 o
   3   6   6        135.30        129.08         1.84 o
   4   6   6          9.08         10.14         0.57 o
   5   6   6         46.21         49.69         1.59 o
   6   6   6        254.99        247.29         3.91 o
   7   6   6        131.03        125.32         4.05 o
   8   6   6         32.34         29.69         1.55 o
   9   6   6         19.52         21.78         1.42 o
  -6   7   6         29.14         27.76         1.69 o
  -5   7   6         41.54         42.41         1.95 o
  -4   7   6          9.27         11.60         0.73 o
  -3   7   6         38.79         31.78         0.80 o
  -2   7   6          0.02          0.27         0.26 o
  -1   7   6        118.18        113.43         1.66 o
   0   7   6         21.49         19.92         0.76 o
   1   7   6         81.69         67.58         1.28 o
   2   7   6         81.70         79.80         1.44 o
   3   7   6          0.01          0.00         0.27 o
   4   7   6        147.58        127.23         2.22 o
   5   7   6         14.10         13.32         0.72 o
   6   7   6         65.48         60.47         1.74 o
   7   7   6          1.87          1.10         0.68 o
   8   7   6          0.51          0.45         0.67 o
   9   7   6         77.22         78.95         2.63 o
  -5   8   6         20.16         27.39         1.58 o
  -4   8   6         38.24         35.33         1.70 o
  -3   8   6          0.16          0.00         0.46 o
  -2   8   6          3.90          4.50         0.36 o
  -1   8   6        188.38        208.33         2.87 o
   0   8   6         32.87         37.16         0.92 o
   1   8   6         26.69         28.78         0.85 o
   2   8   6         44.49         42.74         1.14 o
   3   8   6         10.01          6.75         0.48 o
   4   8   6         81.27         78.48         1.63 o
   5   8   6          2.91          3.25         0.63 o
   6   8   6          9.96         10.64         0.95 o
   7   8   6        119.69        113.42         3.05 o
   8   8   6          0.44          0.00         0.72 o
  -4   9   6         41.71         46.97         1.98 o
  -3   9   6        153.67        153.89         4.11 o
  -2   9   6         35.36         33.28         2.38 o
  -1   9   6        335.88        340.87         7.31 o
   0   9   6          1.66          1.63         0.41 o
   1   9   6         10.25          9.45         0.54 o
   2   9   6          0.02          0.00         0.42 o
   3   9   6         42.55         41.91         1.33 o
   4   9   6         33.12         32.05         1.22 o
   5   9   6        183.17        188.84         4.48 o
   6   9   6         13.09          9.86         0.86 o
   7   9   6         20.68         22.91         1.40 o
   8   9   6         48.76         44.68         2.04 o
  -3  10   6          0.59          0.00         0.93 o
  -2  10   6        106.77        102.71         4.67 o
  -1  10   6         37.95         34.42         2.53 o
   0  10   6         79.61         81.68         2.06 o
   1  10   6         33.77         30.48         1.49 o
   2  10   6          7.90          8.29         0.79 o
   3  10   6         83.88         88.54         2.42 o
   4  10   6         49.29         52.45         1.62 o
   5  10   6          9.61         10.09         0.87 o
   6  10   6        116.65        121.09         2.80 o
   7  10   6          8.81          8.61         1.06 o
  -2  11   6          2.01          2.25         1.19 o
  -1  11   6         26.63         33.51         1.81 o
   0  11   6         31.55         29.11         2.48 o
   1  11   6         87.33         91.53         2.68 o
   2  11   6         48.92         51.43         2.49 o
   3  11   6          3.66          3.89         0.86 o
   4  11   6         55.65         64.07         3.27 o
   5  11   6          9.92         10.89         1.06 o
   6  11   6          1.42          0.51         0.75 o
   1  12   6          9.10         10.09         1.70 o
   2  12   6         13.29         18.30         2.07 o
   3  12   6          1.38          1.37         1.22 o
   4  12   6          0.94          0.49         0.86 o
  -2 -10   7         31.78         37.42         2.50 o
  -1 -10   7          3.92          4.81         1.12 o
   0 -10   7          1.58          1.29         0.87 o
  -4  -9   7          0.01          0.98         0.61 o
  -3  -9   7          0.05          0.30         0.54 o
  -2  -9   7          0.41          0.00         0.44 o
  -1  -9   7         97.62        101.56         2.59 o
   0  -9   7          1.72          1.56         0.83 o
   1  -9   7          5.69          6.92         1.10 o
   2  -9   7          0.01          0.00         0.58 o
   3  -9   7         26.03         24.62         1.21 o
  -5  -8   7          1.18          0.68         0.66 o
  -4  -8   7         96.80        101.09         2.41 o
  -3  -8   7         10.61         12.25         1.03 o
  -2  -8   7         67.70         69.26         1.73 o
  -1  -8   7         49.74         50.45         1.31 o
   0  -8   7         69.32         70.62         1.72 o
   1  -8   7          2.08          1.32         0.63 o
   2  -8   7         72.05         77.67         2.17 o
   3  -8   7         19.12         18.30         1.04 o
   4  -8   7          0.41          0.36         0.56 o
  -6  -7   7          1.58          2.57         0.73 o
  -5  -7   7         74.68         81.29         1.74 o
  -4  -7   7          0.03          0.59         0.52 o
  -3  -7   7         80.08         81.08         1.77 o
  -2  -7   7        136.33        130.40         2.60 o
  -1  -7   7          1.39          1.20         0.45 o
   0  -7   7         12.40         12.71         0.57 o
   1  -7   7          5.19          5.80         0.62 o
   2  -7   7          0.83          0.65         0.51 o
   3  -7   7         68.24         73.99         2.58 o
   4  -7   7         14.96         15.20         0.98 o
   5  -7   7          0.27          0.13         0.54 o
  -7  -6   7         62.67         65.41         2.01 o
  -6  -6   7          2.47          1.61         0.65 o
  -5  -6   7         16.56         15.96         0.79 o
  -4  -6   7         78.08         74.72         1.56 o
  -3  -6   7         61.96         54.23         1.24 o
  -2  -6   7         56.51         64.94         1.33 o
  -1  -6   7        140.41        134.39         2.11 o
   0  -6   7        119.75        123.16         1.82 o
   1  -6   7         53.20         55.30         1.41 o
   2  -6   7        136.57        132.76         2.82 o
   3  -6   7         80.72         79.81         2.61 o
   4  -6   7         54.21         62.24         2.82 o
   5  -6   7          5.38          6.14         0.73 o
   6  -6   7         12.00         14.07         1.10 o
  -7  -5   7         28.23         26.97         1.29 o
  -6  -5   7         31.87         38.84         1.63 o
  -5  -5   7          1.39          0.51         0.43 o
  -4  -5   7          0.01          0.36         0.39 o
  -3  -5   7          0.26          0.00         0.36 o
  -2  -5   7          0.39          0.30         0.33 o
  -1  -5   7          5.20          7.05         0.62 o
   0  -5   7          3.78          2.45         0.31 o
   1  -5   7        282.86        278.71         3.29 o
   2  -5   7        244.59        227.34         5.60 o
   3  -5   7         54.31         45.19         1.20 o
   4  -5   7        259.87        254.97         5.52 o
   5  -5   7          0.06          0.90         0.61 o
   6  -5   7          0.07          0.00         0.74 o
   7  -5   7          0.89          2.98         1.09 o
  -7  -4   7         28.46         31.97         1.40 o
  -6  -4   7          0.07          0.00         0.55 o
  -5  -4   7          9.38         11.05         0.68 o
  -4  -4   7         79.62         71.91         1.49 o
  -3  -4   7        231.67        226.72         3.19 o
  -2  -4   7         50.74         49.52         1.01 o
  -1  -4   7         29.85         28.02         0.69 o
   0  -4   7        128.09        128.58         1.79 o
   1  -4   7          2.24          3.16         0.30 o
   2  -4   7          2.13          2.42         0.27 o
   3  -4   7        719.96        684.56         8.09 o
   4  -4   7          0.43          0.00         0.40 o
   5  -4   7        287.52        292.83         5.33 o
   6  -4   7         17.06         17.91         0.87 o
   7  -4   7         13.67         17.23         0.98 o
  -8  -3   7         12.88         13.82         1.09 o
  -7  -3   7          0.20          0.16         0.69 o
  -6  -3   7          2.52          3.52         0.79 o
  -5  -3   7         80.57         78.47         1.76 o
  -4  -3   7          0.14          0.17         0.39 o
  -3  -3   7         47.18         45.61         0.95 o
  -2  -3   7        538.15        547.75         6.90 o
  -1  -3   7          1.68          1.21         0.26 o
   0  -3   7          0.34          0.15         0.22 o
   1  -3   7         54.28         56.61         1.08 o
   2  -3   7         73.08         76.31         1.18 o
   3  -3   7          8.47          9.30         0.42 o
   4  -3   7        158.28        148.79         1.91 o
   5  -3   7        124.38        130.76         2.29 o
   6  -3   7         98.61         95.83         2.29 o
   7  -3   7         10.89         11.92         1.59 o
   8  -3   7         53.16         54.37         2.00 o
  -8  -2   7          8.92          8.51         0.91 o
  -7  -2   7         49.31         50.97         1.65 o
  -6  -2   7          0.28          0.00         0.71 o
  -5  -2   7          4.40          5.37         0.54 o
  -4  -2   7        118.69        108.79         1.75 o
  -3  -2   7         23.45         26.21         0.76 o
  -2  -2   7        201.40        194.64         2.39 o
  -1  -2   7         33.86         30.14         0.65 o
   0  -2   7         15.32         11.48         0.42 o
   1  -2   7         78.04         75.41         1.17 o
   2  -2   7         37.22         42.90         0.89 o
   3  -2   7         30.19         34.01         0.78 o
   4  -2   7         10.46         12.30         0.49 o
   5  -2   7         70.24         68.99         1.23 o
   6  -2   7          3.11          4.52         0.50 o
   7  -2   7         22.66         23.11         0.98 o
   8  -2   7          4.17          3.75         0.64 o
  -8  -1   7          4.48          4.21         0.78 o
  -7  -1   7          3.79          3.31         0.69 o
  -6  -1   7         24.51         23.00         0.99 o
  -5  -1   7         39.18         36.03         1.16 o
  -4  -1   7        278.36        271.76         3.71 o
  -3  -1   7        144.32        136.31         1.96 o
  -2  -1   7          4.59          6.80         0.37 o
  -1  -1   7        422.59        416.67         4.71 o
   0  -1   7        124.29        142.37         1.69 o
   1  -1   7        144.01        146.29         1.94 o
   2  -1   7        433.87        461.38         4.74 o
   3  -1   7         12.74         12.85         0.47 o
   4  -1   7          4.56          5.47         0.92 o
   5  -1   7          3.15          3.26         0.35 o
   6  -1   7         52.59         54.13         1.26 o
   7  -1   7          0.49          0.00         0.72 o
   8  -1   7          8.79          9.38         0.78 o
   9  -1   7          3.92          5.73         0.78 o
  -8   0   7         80.39         90.88         2.94 o
  -7   0   7          2.10          2.95         0.61 o
  -6   0   7          6.53          7.77         0.69 o
  -5   0   7         65.93         64.74         1.56 o
  -4   0   7         11.99         11.87         0.62 o
  -3   0   7        136.13        121.70         1.67 o
  -2   0   7        248.42        243.07         2.82 o
  -1   0   7         16.96         20.32         0.53 o
   0   0   7        668.70        631.54         6.52 o
   1   0   7          1.63          1.67         0.25 o
   2   0   7          4.65          7.23         0.52 o
   3   0   7       1263.65       1246.05        13.22 o
   4   0   7        462.32        459.17         8.17 o
   5   0   7         46.70         46.58         1.03 o
   6   0   7        100.65        100.89         1.90 o
   7   0   7        136.67        134.80         3.43 o
   8   0   7         62.93         68.43         2.00 o
   9   0   7         62.69         68.24         2.06 o
  -8   1   7          0.98          0.00         0.64 o
  -7   1   7         53.42         58.64         1.95 o
  -6   1   7         10.00          9.69         0.73 o
  -5   1   7        151.88        141.04         2.51 o
  -4   1   7         12.22         12.39         0.65 o
  -3   1   7         15.21         17.49         0.57 o
  -2   1   7         52.69         43.16         0.78 o
  -1   1   7        512.11        507.64         5.32 o
   0   1   7          0.86          1.50         0.30 o
   1   1   7         56.78         54.00         1.19 o
   2   1   7         68.56         76.71         1.09 o
   3   1   7       1072.32       1123.28        12.05 o
   4   1   7         41.28         43.84         1.00 o
   5   1   7         54.77         51.02         1.17 o
   6   1   7        180.87        170.84         3.13 o
   7   1   7          4.45          3.46         0.63 o
   8   1   7         72.68         73.24         2.13 o
   9   1   7        144.82        159.80         3.66 o
  -7   2   7          7.12          7.65         0.81 o
  -6   2   7          1.75          1.40         0.52 o
  -5   2   7          0.42          1.20         0.48 o
  -4   2   7        620.09        623.17         7.57 o
  -3   2   7          3.38          2.61         0.33 o
  -2   2   7        132.30        125.57         1.67 o
  -1   2   7        171.85        165.64         1.90 o
   0   2   7         46.50         44.48         0.81 o
   1   2   7        220.50        217.76         2.70 o
   2   2   7         51.22         51.54         0.90 o
   3   2   7        112.04        121.79         1.91 o
   4   2   7        830.66        818.58         9.74 o
   5   2   7          0.40          0.44         0.34 o
   6   2   7          0.28          0.00         0.45 o
   7   2   7        470.45        459.97         7.21 o
   8   2   7         20.51         17.30         0.98 o
   9   2   7          0.49          0.64         0.66 o
  -7   3   7         14.36         12.23         1.01 o
  -6   3   7         53.41         54.06         1.44 o
  -5   3   7         31.72         30.15         1.06 o
  -4   3   7         36.75         32.94         1.34 o
  -3   3   7         83.07         79.93         1.25 o
  -2   3   7         12.21          8.75         0.39 o
  -1   3   7        184.85        177.38         2.00 o
   0   3   7         89.14         91.65         1.22 o
   1   3   7        140.17        144.92         1.95 o
   2   3   7        229.75        214.78         2.95 o
   3   3   7         17.96         15.55         0.75 o
   4   3   7        104.82        113.59         1.87 o
   5   3   7          1.65          0.55         0.35 o
   6   3   7         89.66         88.33         2.03 o
   7   3   7        145.98        144.95         2.92 o
   8   3   7          6.13          5.41         1.09 o
   9   3   7         11.93         10.64         0.90 o
  -7   4   7         19.44         21.71         1.27 o
  -6   4   7         37.04         36.71         1.34 o
  -5   4   7         79.86         80.25         1.72 o
  -4   4   7         11.11         12.33         0.74 o
  -3   4   7        291.94        288.31         3.55 o
  -2   4   7          2.86          1.58         0.32 o
  -1   4   7          8.62         11.19         0.42 o
   0   4   7         69.92         71.64         1.54 o
   1   4   7        178.62        178.95         2.31 o
   2   4   7        304.24        293.40         3.59 o
   3   4   7         24.21         22.06         1.02 o
   4   4   7          0.93          0.66         0.34 o
   5   4   7         16.18         16.65         0.75 o
   6   4   7         84.08         80.51         1.97 o
   7   4   7          1.09          1.98         0.71 o
   8   4   7         92.50         98.41         2.38 o
   9   4   7          0.61          0.20         0.70 o
  -6   5   7          8.75          9.45         0.74 o
  -5   5   7         49.74         46.30         1.23 o
  -4   5   7        124.97        117.68         1.92 o
  -3   5   7         27.12         26.13         0.77 o
  -2   5   7        432.84        441.01         5.07 o
  -1   5   7         64.98         58.31         1.24 o
   0   5   7        390.39        383.83         5.94 o
   1   5   7          8.26          8.09         0.48 o
   2   5   7         87.18         81.30         1.22 o
   3   5   7        175.33        161.38         2.66 o
   4   5   7          2.11          1.43         0.38 o
   5   5   7          4.23          4.80         0.55 o
   6   5   7        535.39        544.56         8.41 o
   7   5   7          0.01          0.00         0.50 o
   8   5   7         19.02         20.64         1.44 o
   9   5   7         50.52         52.43         2.06 o
  -6   6   7         31.19         36.56         2.05 o
  -5   6   7          1.47          2.91         0.63 o
  -4   6   7         47.69         50.15         1.40 o
  -3   6   7         58.46         61.46         1.39 o
  -2   6   7         65.77         55.70         1.18 o
  -1   6   7        234.72        233.67         3.95 o
   0   6   7        145.38        143.49         2.24 o
   1   6   7        280.74        275.29         3.66 o
   2   6   7        244.52        244.10         3.45 o
   3   6   7        460.25        475.47         6.01 o
   4   6   7          0.09          0.11         0.36 o
   5   6   7        176.10        160.79         2.80 o
   6   6   7          3.69          0.91         0.65 o
   7   6   7        146.78        149.40         4.46 o
   8   6   7         26.35         30.69         1.58 o
   9   6   7          9.64         12.18         1.21 o
  -5   7   7         71.11         73.06         1.95 o
  -4   7   7         26.11         20.84         1.03 o
  -3   7   7         19.12         14.67         0.79 o
  -2   7   7         33.99         38.73         1.06 o
  -1   7   7         27.82         26.33         0.96 o
   0   7   7        171.25        173.51         3.41 o
   1   7   7          3.20          3.09         0.48 o
   2   7   7        255.96        255.61         3.88 o
   3   7   7        132.79        120.85         2.11 o
   4   7   7          4.10          2.98         0.46 o
   5   7   7          2.89          0.95         0.47 o
   6   7   7         25.82         27.87         1.45 o
   7   7   7        115.80        113.05         3.02 o
   8   7   7         20.20         18.03         1.27 o
  -4   8   7         10.91         11.16         0.77 o
  -3   8   7         82.58         81.02         2.04 o
  -2   8   7         26.86         22.29         1.06 o
  -1   8   7         27.75         30.06         1.24 o
   0   8   7        383.50        381.66         6.00 o
   1   8   7         41.89         38.78         1.31 o
   2   8   7         48.51         45.68         1.38 o
   3   8   7         49.56         45.76         1.43 o
   4   8   7         25.26         28.76         1.26 o
   5   8   7         40.06         42.96         1.47 o
   6   8   7        163.60        165.00         3.85 o
   7   8   7         91.48         96.17         2.79 o
   8   8   7          1.10          3.01         0.88 o
  -4   9   7          8.04          6.51         1.02 o
  -3   9   7          2.00          1.47         0.82 o
  -2   9   7        180.27        182.72         4.42 o
  -1   9   7         76.01         67.17         2.28 o
   0   9   7        213.43        200.75         4.09 o
   1   9   7          5.92          5.49         0.65 o
   2   9   7         60.88         58.82         1.62 o
   3   9   7         27.26         27.24         1.54 o
   4   9   7        191.74        199.72         3.76 o
   5   9   7          1.05          0.79         0.59 o
   6   9   7         89.93         92.13         2.68 o
   7   9   7          1.02          1.21         0.76 o
  -2  10   7         19.64         23.49         2.30 o
  -1  10   7         76.41         74.89         2.22 o
   0  10   7         44.17         41.16         1.49 o
   1  10   7         69.39         72.16         2.51 o
   2  10   7         17.57         16.40         1.04 o
   3  10   7         73.02         76.91         2.28 o
   4  10   7         86.21         86.28         2.17 o
   5  10   7         12.21         12.97         0.97 o
   6  10   7          0.81          0.28         0.70 o
  -1  11   7         20.53         23.74         2.37 o
   0  11   7         24.88         31.49         1.20 o
   1  11   7         14.74         13.84         1.10 o
   2  11   7         20.37         22.58         2.21 o
   3  11   7         39.62         43.99         2.10 o
   4  11   7          1.21          1.54         0.74 o
   5  11   7          0.78          0.00         0.82 o
  -2  -9   8          5.51          6.81         0.65 o
  -1  -9   8          6.98          7.82         0.86 o
   0  -9   8          9.28          9.55         0.80 o
   1  -9   8          6.30          5.81         1.09 o
  -4  -8   8         19.42         22.39         1.22 o
  -3  -8   8         54.65         53.77         1.67 o
  -2  -8   8          2.17          1.79         0.59 o
  -1  -8   8         44.20         48.10         1.35 o
   0  -8   8         66.35         67.79         2.02 o
   1  -8   8         91.01         92.24         2.29 o
   2  -8   8         24.02         26.35         2.37 o
   3  -8   8         28.86         30.15         2.05 o
  -5  -7   8          7.48          9.05         0.81 o
  -4  -7   8        224.95        235.22         4.37 o
  -3  -7   8          5.72          6.81         0.76 o
  -2  -7   8         23.65         24.55         1.11 o
  -1  -7   8        242.34        242.71         4.16 o
   0  -7   8         20.38         16.36         0.81 o
   1  -7   8         20.20         23.13         0.99 o
   2  -7   8         37.62         39.84         1.17 o
   3  -7   8          0.36          0.00         0.57 o
   4  -7   8          9.78         13.01         1.00 o
  -6  -6   8          9.69         11.04         1.06 o
  -5  -6   8          2.62          2.80         0.56 o
  -4  -6   8          0.34          0.13         0.45 o
  -3  -6   8          1.25          1.50         0.52 o
  -2  -6   8        201.45        208.82         3.37 o
  -1  -6   8         59.18         64.40         1.65 o
   0  -6   8          6.99          4.74         0.50 o
   1  -6   8         30.15         23.31         0.73 o
   2  -6   8         16.29         16.92         0.81 o
   3  -6   8         10.67         14.83         1.07 o
   4  -6   8          0.13          0.87         0.59 o
   5  -6   8          4.32          5.79         0.77 o
  -6  -5   8         27.14         27.15         1.31 o
  -5  -5   8         10.67          9.19         0.69 o
  -4  -5   8          8.81          8.69         0.63 o
  -3  -5   8        149.24        154.48         2.45 o
  -2  -5   8         57.30         56.38         1.27 o
  -1  -5   8          2.72          3.13         0.44 o
   0  -5   8          6.31          5.50         0.47 o
   1  -5   8          2.62          2.65         0.35 o
   2  -5   8          6.87          8.76         0.43 o
   3  -5   8        311.50        303.95         8.84 o
   4  -5   8         10.09          8.17         0.59 o
   5  -5   8         18.42         20.04         1.25 o
   6  -5   8          7.00          9.31         1.42 o
  -7  -4   8         12.89         14.13         1.08 o
  -6  -4   8         68.34         63.50         1.89 o
  -5  -4   8         51.06         56.55         1.53 o
  -4  -4   8         87.27         94.39         1.81 o
  -3  -4   8         25.84         24.79         0.89 o
  -2  -4   8        238.57        227.28         3.20 o
  -1  -4   8          0.04          0.02         0.31 o
   0  -4   8        415.51        429.81         5.09 o
   1  -4   8         30.48         30.93         0.77 o
   2  -4   8         50.12         48.55         1.06 o
   3  -4   8         15.71         17.02         0.57 o
   4  -4   8         43.44         38.93         1.20 o
   5  -4   8         17.57         17.25         0.92 o
   6  -4   8         55.92         59.90         2.54 o
   7  -4   8          1.68          1.53         0.57 o
  -7  -3   8         63.83         62.40         1.95 o
  -6  -3   8         32.61         35.85         1.46 o
  -5  -3   8         33.54         34.02         1.33 o
  -4  -3   8        205.25        199.71         3.01 o
  -3  -3   8        195.44        185.04         2.77 o
  -2  -3   8          0.19          0.53         0.37 o
  -1  -3   8        474.70        464.87         5.33 o
   0  -3   8        120.03        125.73         2.18 o
   1  -3   8        174.03        182.73         2.39 o
   2  -3   8          8.96          7.21         0.41 o
   3  -3   8         16.40         19.04         0.70 o
   4  -3   8          0.55          0.89         0.30 o
   5  -3   8          0.79          1.13         0.44 o
   6  -3   8         55.37         56.20         2.03 o
   7  -3   8         38.04         40.45         1.75 o
  -7  -2   8          1.10          0.26         0.80 o
  -6  -2   8        104.20         93.79         2.30 o
  -5  -2   8        106.85        107.91         2.42 o
  -4  -2   8          1.96          0.72         0.43 o
  -3  -2   8        105.62        106.25         1.72 o
  -2  -2   8        513.36        507.25         5.48 o
  -1  -2   8         58.40         57.56         1.10 o
   0  -2   8        106.81        106.50         1.50 o
   1  -2   8         32.20         33.21         0.92 o
   2  -2   8        161.00        155.91         2.41 o
   3  -2   8         16.55         16.75         0.96 o
   4  -2   8          0.02          0.28         0.49 o
   5  -2   8        264.50        258.12         4.81 o
   6  -2   8         56.70         54.63         1.55 o
   7  -2   8         46.95         53.40         1.52 o
   8  -2   8          9.77          9.87         0.68 o
  -7  -1   8          0.03          0.14         0.63 o
  -6  -1   8          1.47          1.64         0.63 o
  -5  -1   8         15.83         17.13         0.87 o
  -4  -1   8        228.03        230.40         3.08 o
  -3  -1   8          9.02          9.40         0.52 o
  -2  -1   8          8.56          5.42         0.42 o
  -1  -1   8         42.15         47.91         0.92 o
   0  -1   8        113.85        101.80         1.46 o
   1  -1   8         52.63         49.57         0.98 o
   2  -1   8          0.23          0.36         0.24 o
   3  -1   8        163.17        159.95         2.02 o
   4  -1   8         35.11         36.80         0.92 o
   5  -1   8          0.48          0.91         0.40 o
   6  -1   8        164.66        164.11         3.42 o
   7  -1   8          6.22          5.69         0.74 o
   8  -1   8         53.34         59.83         1.81 o
  -7   0   8         36.50         41.42         1.56 o
  -6   0   8          5.96          6.01         0.68 o
  -5   0   8          0.26          0.00         0.49 o
  -4   0   8        118.60        115.94         2.21 o
  -3   0   8         45.82         40.12         0.97 o
  -2   0   8          6.08          4.53         0.37 o
  -1   0   8          1.95          2.01         0.29 o
   0   0   8        102.93         99.96         1.43 o
   1   0   8          7.71          7.25         0.43 o
   2   0   8        794.30        809.81         7.84 o
   3   0   8        748.91        749.56         8.22 o
   4   0   8        102.94         93.91         1.85 o
   5   0   8          0.00          0.00         0.38 o
   6   0   8         39.77         41.03         1.29 o
   7   0   8         13.46         13.29         0.93 o
   8   0   8         78.82         81.78         3.43 o
  -7   1   8         25.25         26.02         1.27 o
  -6   1   8         16.10         16.83         0.91 o
  -5   1   8        148.03        151.86         2.73 o
  -4   1   8        583.65        568.84         7.73 o
  -3   1   8          0.03          0.46         0.33 o
  -2   1   8         96.54         86.43         1.32 o
  -1   1   8          9.26          8.23         0.41 o
   0   1   8          1.49          2.71         0.31 o
   1   1   8        142.40        129.62         1.85 o
   2   1   8          8.41          7.73         0.40 o
   3   1   8        131.78        129.32         3.00 o
   4   1   8        325.78        327.98         4.22 o
   5   1   8          3.54          3.38         0.63 o
   6   1   8         68.79         67.63         1.74 o
   7   1   8         55.92         60.05         1.69 o
   8   1   8          1.86          1.77         0.68 o
   9   1   8         39.16         36.81         1.62 o
  -7   2   8          2.47          3.49         0.76 o
  -6   2   8         28.43         28.32         1.11 o
  -5   2   8        143.22        142.13         2.59 o
  -4   2   8          6.29          6.08         0.62 o
  -3   2   8        171.28        161.39         2.89 o
  -2   2   8         28.04         24.54         0.62 o
  -1   2   8        221.10        209.49         2.49 o
   0   2   8        521.16        505.97         5.74 o
   1   2   8        202.03        209.28         2.68 o
   2   2   8         17.17         15.20         0.57 o
   3   2   8        212.78        201.89         3.13 o
   4   2   8        144.92        141.59         2.71 o
   5   2   8        134.68        124.79         2.51 o
   6   2   8        179.53        173.22         3.26 o
   7   2   8         25.08         23.19         1.09 o
   8   2   8          0.01          0.13         0.54 o
   9   2   8          6.90          6.16         0.92 o
  -7   3   8        109.45        112.35         2.63 o
  -6   3   8         29.16         32.02         1.32 o
  -5   3   8         52.32         51.41         1.41 o
  -4   3   8         53.08         50.21         1.33 o
  -3   3   8          0.07          0.00         0.34 o
  -2   3   8          0.06          0.00         0.32 o
  -1   3   8        289.03        296.31         3.56 o
   0   3   8        575.01        571.31         5.67 o
   1   3   8       1207.22       1168.60        12.56 o
   2   3   8        171.86        154.17         2.28 o
   3   3   8         19.49         19.07         0.77 o
   4   3   8        126.69        119.24         2.37 o
   5   3   8          3.16          5.33         0.59 o
   6   3   8          1.95          1.46         0.54 o
   7   3   8         91.40         93.19         2.24 o
   8   3   8         65.86         63.42         1.83 o
   9   3   8          8.73          6.65         0.95 o
  -6   4   8        116.19        113.75         2.57 o
  -5   4   8          0.01          0.00         0.65 o
  -4   4   8         60.32         59.86         1.46 o
  -3   4   8          2.04          1.06         0.44 o
  -2   4   8        206.10        197.29         2.58 o
  -1   4   8          7.39          7.13         0.43 o
   0   4   8        170.13        171.67         2.36 o
   1   4   8         73.44         69.45         1.22 o
   2   4   8        410.91        391.40         4.62 o
   3   4   8         78.63         85.86         2.46 o
   4   4   8         26.97         30.92         1.01 o
   5   4   8         23.53         21.29         0.99 o
   6   4   8         53.68         62.88         1.74 o
   7   4   8         53.11         56.55         2.31 o
   8   4   8          8.84          8.70         0.87 o
   9   4   8         10.29         10.37         1.08 o
  -6   5   8          2.78          4.23         0.87 o
  -5   5   8         44.96         40.36         1.23 o
  -4   5   8         12.30         14.83         0.69 o
  -3   5   8         63.22         67.85         1.40 o
  -2   5   8          1.69          2.02         0.46 o
  -1   5   8        316.84        298.16         4.35 o
   0   5   8          1.06          1.21         0.37 o
   1   5   8          0.37          0.58         0.44 o
   2   5   8         13.03         14.66         0.51 o
   3   5   8          5.96          6.23         0.56 o
   4   5   8         12.12          9.34         0.64 o
   5   5   8        110.87        107.61         2.14 o
   6   5   8          4.38          3.64         0.82 o
   7   5   8         45.72         48.50         1.85 o
   8   5   8         20.06         19.55         1.39 o
  -5   6   8         63.75         65.30         2.01 o
  -4   6   8         34.36         30.96         1.21 o
  -3   6   8          8.05          6.54         0.59 o
  -2   6   8        106.54        110.02         2.06 o
  -1   6   8         40.52         44.06         1.20 o
   0   6   8         75.20         71.44         1.75 o
   1   6   8        199.32        195.56         3.50 o
   2   6   8        425.16        430.23         6.07 o
   3   6   8         10.51          8.71         0.73 o
   4   6   8        166.26        172.39         3.80 o
   5   6   8          6.76          2.87         0.64 o
   6   6   8         53.41         54.00         3.52 o
   7   6   8         12.37         14.49         1.26 o
   8   6   8         13.29         17.11         1.25 o
  -5   7   8          9.05          6.82         0.78 o
  -4   7   8         29.41         35.71         1.43 o
  -3   7   8         59.16         51.30         2.09 o
  -2   7   8          6.16          8.08         0.68 o
  -1   7   8        138.84        143.89         2.81 o
   0   7   8        221.61        225.51         3.94 o
   1   7   8         19.83         17.49         0.88 o
   2   7   8         56.66         53.81         1.57 o
   3   7   8         90.13         89.40         3.06 o
   4   7   8         48.18         44.71         1.50 o
   5   7   8         15.70         16.32         0.99 o
   6   7   8         54.46         49.60         1.87 o
   7   7   8         15.74         16.45         1.21 o
   8   7   8         22.40         22.47         1.46 o
  -4   8   8         27.90         25.59         1.18 o
  -3   8   8          0.20          0.00         0.52 o
  -2   8   8          6.88          4.51         0.85 o
  -1   8   8        212.99        217.94         4.45 o
   0   8   8          1.24          2.26         0.58 o
   1   8   8         49.61         47.14         1.32 o
   2   8   8         60.89         61.93         1.53 o
   3   8   8          6.11          5.95         0.66 o
   4   8   8          4.70          7.62         0.75 o
   5   8   8         25.15         24.62         1.17 o
   6   8   8         15.41         18.58         1.80 o
   7   8   8        132.81        134.28         3.49 o
  -3   9   8        126.62        130.32         3.18 o
  -2   9   8          8.21          9.07         0.93 o
  -1   9   8          3.53          4.45         0.84 o
   0   9   8        232.12        228.27         4.67 o
   1   9   8         10.97          8.82         0.78 o
   2   9   8          6.60          5.31         0.70 o
   3   9   8         80.73         80.12         2.04 o
   4   9   8        115.55        112.56         2.59 o
   5   9   8         85.72         97.76         2.43 o
   6   9   8          1.01          0.83         0.73 o
   7   9   8         44.17         47.84         2.02 o
  -2  10   8        122.39        129.14         3.32 o
  -1  10   8          0.00          0.00         0.61 o
   0  10   8         20.67         20.18         1.17 o
   1  10   8          0.42          1.28         0.65 o
   2  10   8          0.70          1.47         0.67 o
   3  10   8          9.46          8.63         1.11 o
   4  10   8         61.64         61.58         1.88 o
   5  10   8         44.30         44.30         1.66 o
   6  10   8         53.81         56.40         2.16 o
   0  11   8          1.68          2.00         0.62 o
   1  11   8         37.66         41.61         2.81 o
   2  11   8          7.12          6.72         1.03 o
   3  11   8          0.45          0.00         0.77 o
   4  11   8         30.19         29.95         1.57 o
  -2  -8   9          0.37          0.02         0.53 o
  -1  -8   9         10.95         10.76         0.83 o
   0  -8   9         14.47         16.86         1.07 o
   1  -8   9         40.15         45.14         1.59 o
   2  -8   9         20.88         24.94         1.76 o
  -4  -7   9          5.32          4.02         0.78 o
  -3  -7   9          0.75          0.32         0.62 o
  -2  -7   9         14.75         13.80         0.90 o
  -1  -7   9          0.08          0.00         0.50 o
   0  -7   9         89.55         97.60         2.07 o
   1  -7   9          1.48          0.78         0.60 o
   2  -7   9         15.00         15.88         0.97 o
   3  -7   9          4.12          4.35         1.01 o
  -5  -6   9         71.16         76.44         2.15 o
  -4  -6   9          6.84          8.35         0.76 o
  -3  -6   9         14.73         14.39         0.87 o
  -2  -6   9         44.72         44.71         1.47 o
  -1  -6   9         79.80         80.86         1.95 o
   0  -6   9         23.43         20.58         0.98 o
   1  -6   9          6.69          5.89         0.54 o
   2  -6   9         18.03         13.95         0.91 o
   3  -6   9          6.53          8.20         0.73 o
   4  -6   9          8.15         11.49         1.20 o
   5  -6   9          0.25          0.32         1.03 o
  -5  -5   9          6.29          7.68         0.76 o
  -4  -5   9         81.12         88.05         1.82 o
  -3  -5   9         10.36         12.15         0.71 o
  -2  -5   9         53.36         52.81         1.28 o
  -1  -5   9         21.04         20.43         0.88 o
   0  -5   9         51.71         49.01         1.42 o
   1  -5   9         39.36         36.80         1.16 o
   2  -5   9          4.12          4.60         0.48 o
   3  -5   9          0.09          0.00         0.48 o
   4  -5   9         71.82         66.42         1.89 o
   5  -5   9          3.58          2.89         0.57 o
  -6  -4   9         85.90         89.39         2.35 o
  -5  -4   9         25.91         25.73         1.48 o
  -4  -4   9          1.78          1.56         0.51 o
  -3  -4   9        154.04        159.29         2.57 o
  -2  -4   9         58.81         57.93         1.33 o
  -1  -4   9        266.18        269.41         3.70 o
   0  -4   9        118.48        111.50         2.09 o
   1  -4   9        179.26        182.87         2.93 o
   2  -4   9          0.10          0.00         0.51 o
   3  -4   9         46.97         41.73         1.17 o
   4  -4   9         89.70         92.92         1.84 o
   5  -4   9          6.11          6.39         0.72 o
   6  -4   9          5.41          3.55         1.11 o
  -6  -3   9          9.77         11.19         0.95 o
  -5  -3   9         63.09         69.92         1.96 o
  -4  -3   9        146.97        145.41         2.45 o
  -3  -3   9         57.12         52.20         1.27 o
  -2  -3   9        101.34        100.76         1.83 o
  -1  -3   9          4.71          5.31         0.54 o
   0  -3   9         90.86         98.42         2.27 o
   1  -3   9        172.90        155.75         2.39 o
   2  -3   9          2.41          4.13         0.50 o
   3  -3   9         66.61         70.31         1.49 o
   4  -3   9          0.81          1.12         0.44 o
   5  -3   9         46.88         48.25         1.30 o
   6  -3   9         22.71         23.17         1.38 o
   7  -3   9         10.84         12.75         1.10 o
  -6  -2   9         16.15         14.52         1.39 o
  -5  -2   9         16.24         15.80         1.01 o
  -4  -2   9          4.21          4.91         0.63 o
  -3  -2   9         96.96         95.26         1.80 o
  -2  -2   9          6.60          4.67         0.52 o
  -1  -2   9         99.64         91.80         1.93 o
   0  -2   9        137.72        131.96         2.09 o
   1  -2   9         30.88         28.51         0.87 o
   2  -2   9         13.96         12.52         0.60 o
   3  -2   9        104.27         93.53         1.87 o
   4  -2   9        188.54        195.57         2.83 o
   5  -2   9          5.61          7.25         0.71 o
   6  -2   9         94.07         94.62         2.28 o
   7  -2   9          0.10          0.00         0.53 o
  -6  -1   9          5.87          4.67         0.77 o
  -5  -1   9         54.73         56.64         1.71 o
  -4  -1   9        100.19         93.67         1.97 o
  -3  -1   9         65.05         63.83         1.84 o
  -2  -1   9          4.68          4.57         0.50 o
  -1  -1   9        154.25        147.57         2.14 o
   0  -1   9         74.17         71.10         1.28 o
   1  -1   9        331.87        326.07         5.04 o
   2  -1   9          2.35          4.00         0.49 o
   3  -1   9        185.83        186.49         2.54 o
   4  -1   9          1.16          3.01         0.47 o
   5  -1   9          6.74          7.56         0.76 o
   6  -1   9          8.23          8.46         0.78 o
   7  -1   9          4.89          5.99         0.76 o
   8  -1   9          0.15          0.00         0.57 o
  -6   0   9        108.52        108.91         2.57 o
  -5   0   9          3.86          5.45         0.77 o
  -4   0   9        155.66        147.77         2.69 o
  -3   0   9         28.05         32.84         0.96 o
  -2   0   9        363.20        354.83         4.32 o
  -1   0   9        437.23        429.23         5.05 o
   0   0   9        211.44        206.87         2.56 o
   1   0   9         90.20         87.76         1.77 o
   2   0   9        140.10        135.68         2.23 o
   3   0   9        369.22        357.63         4.65 o
   4   0   9        749.86        734.78        10.81 o
   5   0   9          0.02          0.00         0.46 o
   6   0   9         54.39         57.99         1.82 o
   7   0   9          9.12          8.75         0.85 o
   8   0   9          1.97          2.22         1.16 o
  -6   1   9          0.36          0.00         0.59 o
  -5   1   9         74.16         74.76         2.07 o
  -4   1   9        160.54        160.82         2.85 o
  -3   1   9       1108.81       1088.61        14.03 o
  -2   1   9        213.90        209.88         2.62 o
  -1   1   9         17.23         18.54         0.66 o
   0   1   9         13.01         12.53         0.54 o
   1   1   9        165.68        144.96         2.08 o
   2   1   9        355.73        342.38         3.88 o
   3   1   9        788.07        783.54        10.27 o
   4   1   9         63.29         57.46         1.58 o
   5   1   9         86.58         80.12         1.94 o
   6   1   9         90.45         94.25         2.18 o
   7   1   9         14.63         16.17         1.76 o
   8   1   9         16.56         14.29         1.58 o
  -6   2   9          1.32          0.79         0.57 o
  -5   2   9         66.18         62.75         1.74 o
  -4   2   9        383.21        384.01         5.59 o
  -3   2   9          3.86          1.90         0.60 o
  -2   2   9         92.60         89.33         1.49 o
  -1   2   9        311.91        309.57         3.81 o
   0   2   9          0.45          1.18         0.32 o
   1   2   9          0.09          0.25         0.29 o
   2   2   9         32.96         33.84         0.86 o
   3   2   9         43.92         39.51         1.03 o
   4   2   9         23.48         23.03         1.49 o
   5   2   9         28.04         24.31         1.08 o
   6   2   9         14.99         18.42         1.19 o
   7   2   9         93.65         94.72         2.66 o
   8   2   9         33.75         33.88         2.22 o
  -6   3   9         71.18         80.84         2.19 o
  -5   3   9          3.19          2.42         0.61 o
  -4   3   9          2.91          2.01         0.56 o
  -3   3   9         14.93         15.12         0.79 o
  -2   3   9         23.94         20.75         0.76 o
  -1   3   9          6.17          6.95         0.47 o
   0   3   9        456.38        465.71         5.41 o
   1   3   9        176.46        161.79         2.26 o
   2   3   9         88.02         81.96         1.52 o
   3   3   9          9.02          9.14         0.54 o
   4   3   9          0.47          1.13         0.49 o
   5   3   9         95.06         93.98         2.18 o
   6   3   9         11.40         10.85         1.62 o
   7   3   9         12.87         13.04         0.90 o
   8   3   9          1.20          1.68         0.65 o
  -6   4   9         21.43         25.93         1.73 o
  -5   4   9          1.28          1.10         0.62 o
  -4   4   9          3.98          2.39         0.54 o
  -3   4   9        173.83        176.73         2.99 o
  -2   4   9          5.42          3.88         0.49 o
  -1   4   9          0.21          0.20         0.45 o
   0   4   9        201.92        194.41         3.03 o
   1   4   9         98.26         99.63         1.72 o
   2   4   9         16.96         20.82         0.68 o
   3   4   9         17.06         17.79         0.90 o
   4   4   9        151.16        148.29         2.93 o
   5   4   9          0.10          0.48         0.50 o
   6   4   9          1.02          0.86         0.51 o
   7   4   9         25.99         26.47         1.50 o
   8   4   9          3.70          4.06         0.87 o
  -5   5   9         46.97         51.17         1.45 o
  -4   5   9          3.65          3.38         0.57 o
  -3   5   9         11.61          9.65         0.64 o
  -2   5   9        216.22        202.54         2.99 o
  -1   5   9         14.88         15.63         0.78 o
   0   5   9          9.10          8.44         0.70 o
   1   5   9        205.79        192.97         3.00 o
   2   5   9        384.86        375.92         4.88 o
   3   5   9        189.51        181.48         3.00 o
   4   5   9        187.15        175.98         3.38 o
   5   5   9         54.81         47.81         1.77 o
   6   5   9         99.33        104.54         2.81 o
   7   5   9          1.72          0.80         0.66 o
   8   5   9         22.53         24.24         2.53 o
  -5   6   9          2.32          3.01         0.75 o
  -4   6   9        218.23        210.64         3.89 o
  -3   6   9         31.10         30.61         1.22 o
  -2   6   9         21.49         18.66         0.85 o
  -1   6   9         31.51         28.09         1.19 o
   0   6   9         81.83         81.70         1.98 o
   1   6   9         86.30         88.80         2.09 o
   2   6   9         53.69         52.28         1.41 o
   3   6   9        448.03        452.43         6.30 o
   4   6   9        517.94        491.22         7.76 o
   5   6   9         21.88         26.56         2.13 o
   6   6   9         20.38         21.05         1.28 o
   7   6   9         54.94         52.93         2.00 o
   8   6   9          7.06          7.75         1.03 o
  -4   7   9         33.93         27.83         1.37 o
  -3   7   9         32.24         28.55         1.42 o
  -2   7   9         30.52         27.11         1.46 o
  -1   7   9        138.48        138.80         2.93 o
   0   7   9          2.75          3.66         0.64 o
   1   7   9         37.17         38.99         1.38 o
   2   7   9         25.26         25.39         1.03 o
   3   7   9        133.93        130.31         2.78 o
   4   7   9          1.41          0.76         0.60 o
   5   7   9        337.68        313.16         6.21 o
   6   7   9         35.21         35.27         1.76 o
   7   7   9         39.48         35.86         1.73 o
  -3   8   9         15.22         17.35         1.56 o
  -2   8   9          9.79          8.58         1.07 o
  -1   8   9         71.58         64.34         2.07 o
   0   8   9        314.27        316.80         5.33 o
   1   8   9         31.08         33.85         1.34 o
   2   8   9          0.13          0.19         0.45 o
   3   8   9         34.30         40.00         1.46 o
   4   8   9          0.86          1.04         0.69 o
   5   8   9         12.36         11.09         1.04 o
   6   8   9          4.49          4.03         0.87 o
   7   8   9          2.28          1.16         0.81 o
  -2   9   9         60.36         75.14         2.66 o
  -1   9   9          4.86          5.74         1.08 o
   0   9   9         24.03         29.82         1.54 o
   1   9   9          7.80          8.12         0.81 o
   2   9   9          0.12          0.00         0.61 o
   3   9   9         49.00         51.01         1.67 o
   4   9   9         62.90         72.09         2.04 o
   5   9   9         35.04         38.71         1.79 o
   6   9   9          2.82          2.90         1.01 o
   0  10   9         10.34          8.84         0.95 o
   1  10   9         73.38         84.00         2.54 o
   2  10   9          5.39          6.43         0.90 o
   3  10   9          1.48          0.00         0.69 o
   4  10   9         85.06         86.92         3.55 o
   5  10   9         19.99         21.70         1.41 o
  -2  -7  10          3.51          4.68         0.72 o
  -1  -7  10         46.69         45.61         2.01 o
   0  -7  10         17.30         15.98         0.87 o
   1  -7  10         28.05         32.76         2.33 o
   2  -7  10         12.81         17.90         1.70 o
  -3  -6  10          5.50          6.06         0.81 o
  -2  -6  10          8.32          9.11         0.86 o
  -1  -6  10         40.60         41.48         1.43 o
   0  -6  10         28.93         29.68         1.45 o
   1  -6  10         11.49          8.18         0.66 o
   2  -6  10          4.10          6.27         0.77 o
   3  -6  10          4.71          5.17         0.71 o
  -4  -5  10          3.38          2.99         0.65 o
  -3  -5  10         49.29         54.71         1.56 o
  -2  -5  10         13.25         10.99         0.78 o
  -1  -5  10          7.76          6.21         0.72 o
   0  -5  10         46.44         41.79         1.38 o
   1  -5  10         11.53         13.78         0.81 o
   2  -5  10          2.79          2.04         0.48 o
   3  -5  10          2.60          1.88         0.69 o
   4  -5  10          1.13          2.17         0.60 o
  -5  -4  10          0.12          0.00         0.56 o
  -4  -4  10          0.42          0.48         0.55 o
  -3  -4  10         13.24         13.44         0.75 o
  -2  -4  10         14.86         17.13         0.94 o
  -1  -4  10          4.49          2.95         0.48 o
   0  -4  10         23.92         31.09         1.74 o
   1  -4  10        109.50        104.49         2.27 o
   2  -4  10         11.32         12.78         0.79 o
   3  -4  10          6.41          6.96         0.60 o
   4  -4  10          2.64          4.87         0.50 o
   5  -4  10          5.92          6.17         0.78 o
  -5  -3  10          0.15          0.52         0.65 o
  -4  -3  10         36.51         39.21         1.53 o
  -3  -3  10         25.65         27.12         1.17 o
  -2  -3  10        157.98        161.12         3.30 o
  -1  -3  10         13.88         15.28         0.73 o
   0  -3  10         29.71         30.88         1.37 o
   1  -3  10         33.30         23.34         1.12 o
   2  -3  10         29.63         29.18         1.11 o
   3  -3  10          7.50         10.33         0.71 o
   4  -3  10        100.05        109.06         2.27 o
   5  -3  10         18.41         20.77         0.93 o
   6  -3  10         11.21         13.23         0.73 o
  -5  -2  10         12.51          9.70         1.06 o
  -4  -2  10          5.88          7.39         0.93 o
  -3  -2  10        201.90        194.88         3.19 o
  -2  -2  10          3.15          3.42         0.53 o
  -1  -2  10        160.74        156.90         2.48 o
   0  -2  10         39.49         36.09         1.20 o
   1  -2  10        121.16        110.94         2.12 o
   2  -2  10         61.13         47.56         1.28 o
   3  -2  10          0.35          0.13         0.40 o
   4  -2  10          3.72          3.43         0.55 o
   5  -2  10         28.99         30.20         1.17 o
   6  -2  10          5.53          5.54         0.72 o
  -6  -1  10         26.02         23.60         1.52 o
  -5  -1  10          5.09          6.98         0.84 o
  -4  -1  10          3.34          3.21         0.61 o
  -3  -1  10         38.84         37.54         1.25 o
  -2  -1  10        101.53         98.12         1.85 o
  -1  -1  10         14.04         12.71         0.67 o
   0  -1  10        346.48        344.30         5.01 o
   1  -1  10         61.41         57.62         1.42 o
   2  -1  10        315.44        279.87         4.20 o
   3  -1  10          0.05          0.02         0.40 o
   4  -1  10         24.53         21.31         0.90 o
   5  -1  10         23.62         26.00         1.25 o
   6  -1  10          5.52          4.42         0.71 o
   7  -1  10          4.81          4.04         0.72 o
  -6   0  10          0.74          0.56         1.03 o
  -5   0  10         42.58         40.64         1.53 o
  -4   0  10         21.73         21.84         1.12 o
  -3   0  10         45.21         45.63         1.59 o
  -2   0  10        172.77        176.43         2.81 o
  -1   0  10        159.34        160.69         2.51 o
   0   0  10          2.31          2.50         0.49 o
   1   0  10        337.63        312.65         4.61 o
   2   0  10         18.03         17.22         0.79 o
   3   0  10         84.32         86.42         1.67 o
   4   0  10        464.54        428.15         6.24 o
   5   0  10        198.81        195.27         3.59 o
   6   0  10          2.21          2.59         0.72 o
   7   0  10          2.48          2.22         0.71 o
  -6   1  10         11.54         11.51         1.00 o
  -5   1  10          2.10          1.53         0.67 o
  -4   1  10        208.85        200.93         3.81 o
  -3   1  10         11.31         10.97         1.42 o
  -2   1  10          9.92          8.37         0.67 o
  -1   1  10         42.21         39.56         1.09 o
   0   1  10        202.96        202.30         3.25 o
   1   1  10         12.08         13.56         0.71 o
   2   1  10        164.76        161.96         2.52 o
   3   1  10          9.73          6.50         0.66 o
   4   1  10        209.07        205.05         5.37 o
   5   1  10          8.36          6.64         0.73 o
   6   1  10          9.35          8.32         0.78 o
   7   1  10         45.94         45.54         1.74 o
  -5   2  10          0.64          0.37         0.64 o
  -4   2  10          2.06          3.15         0.64 o
  -3   2  10        176.15        176.87         3.09 o
  -2   2  10          2.19          0.73         0.45 o
  -1   2  10         44.59         43.31         1.13 o
   0   2  10        319.86        309.71         4.19 o
   1   2  10         56.36         51.96         1.15 o
   2   2  10         14.07         16.78         1.21 o
   3   2  10          5.58          6.05         0.55 o
   4   2  10         34.87         33.00         1.25 o
   5   2  10         42.20         45.16         1.93 o
   6   2  10         10.85         11.41         0.86 o
   7   2  10         30.35         27.19         1.25 o
  -5   3  10         20.15         25.60         1.14 o
  -4   3  10         34.51         36.12         1.29 o
  -3   3  10        182.47        181.42         3.16 o
  -2   3  10          0.01          0.00         0.47 o
  -1   3  10        168.32        165.88         2.56 o
   0   3  10         31.54         34.08         0.99 o
   1   3  10        373.01        358.93         4.54 o
   2   3  10        129.77        133.22         2.38 o
   3   3  10        107.74        104.89         2.04 o
   4   3  10         29.80         27.33         1.15 o
   5   3  10         14.11         15.82         1.46 o
   6   3  10          0.81          0.85         0.58 o
   7   3  10         35.04         40.72         1.92 o
   8   3  10         53.50         57.33         3.68 o
  -5   4  10         23.35         20.80         1.27 o
  -4   4  10         12.44         13.17         0.85 o
  -3   4  10         21.12         21.19         0.98 o
  -2   4  10        347.63        355.18         4.78 o
  -1   4  10         60.02         59.20         1.49 o
   0   4  10        309.24        297.81         4.41 o
   1   4  10        491.35        471.09         6.53 o
   2   4  10         65.33         63.96         1.38 o
   3   4  10        160.78        165.87         2.82 o
   4   4  10         13.22         13.13         0.88 o
   5   4  10          1.59          1.58         0.88 o
   6   4  10         28.99         33.13         1.57 o
   7   4  10         15.53         16.44         1.23 o
  -4   5  10         62.69         60.16         1.62 o
  -3   5  10         26.79         29.53         1.27 o
  -2   5  10         43.79         41.64         1.20 o
  -1   5  10         61.52         60.96         1.59 o
   0   5  10        341.01        327.13         5.49 o
   1   5  10        373.41        362.14         5.97 o
   2   5  10        286.74        293.07         4.03 o
   3   5  10          0.54          0.14         0.49 o
   4   5  10        185.13        181.83         4.04 o
   5   5  10          4.40          2.51         0.70 o
   6   5  10         17.62         15.67         1.15 o
   7   5  10         68.44         72.24         2.72 o
  -4   6  10          2.31          3.39         0.83 o
  -3   6  10         72.38         74.59         2.21 o
  -2   6  10          0.43          0.59         0.50 o
  -1   6  10          6.79          6.19         0.74 o
   0   6  10          4.41          2.84         0.66 o
   1   6  10        102.87         98.04         2.33 o
   2   6  10         81.19         81.25         1.90 o
   3   6  10        356.34        340.80         5.77 o
   4   6  10          0.08          0.75         0.67 o
   5   6  10          2.17          3.17         0.77 o
   6   6  10          9.38          7.77         0.98 o
   7   6  10          6.57          7.30         0.98 o
  -3   7  10         22.88         24.54         1.36 o
  -2   7  10          1.13          0.24         0.59 o
  -1   7  10          0.02          0.00         0.52 o
   0   7  10         43.04         42.32         1.48 o
   1   7  10         15.60         17.35         1.00 o
   2   7  10         18.50         20.24         0.96 o
   3   7  10          4.37          4.69         0.72 o
   4   7  10          7.76          6.62         0.90 o
   5   7  10         58.12         57.89         2.09 o
   6   7  10          3.94          2.56         0.93 o
  -2   8  10         27.18         30.83         1.85 o
  -1   8  10          0.67          0.67         0.70 o
   0   8  10          6.57          8.09         0.96 o
   1   8  10        327.35        327.75         5.61 o
   2   8  10          0.11          0.00         0.50 o
   3   8  10          2.34          3.25         0.70 o
   4   8  10          7.54          5.29         1.10 o
   5   8  10         49.26         56.89         3.84 o
   6   8  10         17.02         19.37         1.62 o
  -1   9  10         85.73         96.43         3.33 o
   0   9  10         14.37         14.18         1.13 o
   1   9  10        132.47        125.84         2.89 o
   2   9  10         26.63         27.38         1.30 o
   3   9  10         91.21         97.06         2.46 o
   4   9  10         57.24         62.12         2.24 o
   5   9  10         53.98         60.67         2.28 o
  -1  -6  11          8.55          7.52         0.83 o
   0  -6  11          8.97         10.82         0.85 o
   1  -6  11          5.97          4.68         0.91 o
  -3  -5  11         45.90         46.79         1.77 o
  -2  -5  11         39.16         45.21         2.44 o
  -1  -5  11          0.66          0.98         0.62 o
   0  -5  11         36.16         41.98         1.45 o
   1  -5  11          5.15          3.72         0.62 o
   2  -5  11         25.21         22.47         1.00 o
   3  -5  11          0.80          0.55         0.42 o
  -3  -4  11          4.01          5.21         0.69 o
  -2  -4  11          0.08          0.05         0.50 o
  -1  -4  11         15.69         20.43         0.97 o
   0  -4  11          1.67          1.63         0.69 o
   1  -4  11         84.09         94.97         2.23 o
   2  -4  11         10.41         10.98         0.79 o
   3  -4  11         29.31         32.95         1.57 o
   4  -4  11          7.45         10.10         0.69 o
  -4  -3  11         15.07         15.57         0.99 o
  -3  -3  11         43.18         43.97         1.39 o
  -2  -3  11          4.97          5.29         0.59 o
  -1  -3  11          1.84          2.42         0.49 o
   0  -3  11         45.99         51.48         1.56 o
   1  -3  11          2.24          0.61         0.74 o
   2  -3  11         61.05         68.90         1.82 o
   3  -3  11         33.86         36.51         1.53 o
   4  -3  11         19.62         21.28         1.00 o
   5  -3  11         10.53         11.94         0.78 o
  -4  -2  11          8.16          8.05         0.77 o
  -3  -2  11         19.77         23.37         1.05 o
  -2  -2  11         39.48         42.63         1.24 o
  -1  -2  11         19.86         18.43         0.82 o
   0  -2  11        142.66        133.94         2.52 o
   1  -2  11         19.95         18.17         0.86 o
   2  -2  11          4.17          5.84         0.60 o
   3  -2  11        102.11        105.29         2.36 o
   4  -2  11          0.94          1.48         0.55 o
   5  -2  11          5.43          5.03         0.66 o
   6  -2  11         24.31         22.89         1.08 o
  -5  -1  11         13.76         15.90         1.12 o
  -4  -1  11         20.85         23.62         1.08 o
  -3  -1  11         97.11         96.53         2.10 o
  -2  -1  11         46.29         47.86         1.57 o
  -1  -1  11          2.65          3.17         0.53 o
   0  -1  11         61.72         65.18         1.60 o
   1  -1  11         59.50         58.86         1.90 o
   2  -1  11         10.05          9.26         0.68 o
   3  -1  11          9.98         10.13         0.66 o
   4  -1  11        161.30        149.14         3.00 o
   5  -1  11         25.83         25.99         1.15 o
   6  -1  11          1.09          0.76         0.66 o
  -5   0  11          2.14          2.21         0.72 o
  -4   0  11          6.10          4.76         0.77 o
  -3   0  11         61.35         59.68         1.78 o
  -2   0  11         21.65         22.65         1.13 o
  -1   0  11         98.47         98.53         1.88 o
   0   0  11         24.26         27.39         1.06 o
   1   0  11        180.47        172.40         2.96 o
   2   0  11          3.04          1.98         0.46 o
   3   0  11        176.58        154.83         2.53 o
   4   0  11         56.10         59.09         1.53 o
   5   0  11          2.97          0.31         0.56 o
   6   0  11          2.56          3.18         0.78 o
  -5   1  11          2.21          2.53         0.76 o
  -4   1  11          0.20          0.81         0.64 o
  -3   1  11        141.34        144.50         3.04 o
  -2   1  11          0.27          0.00         0.48 o
  -1   1  11          0.17          0.49         0.44 o
   0   1  11         39.07         36.81         1.17 o
   1   1  11        115.24        112.49         2.20 o
   2   1  11        218.81        222.27         3.28 o
   3   1  11          4.88          3.99         0.60 o
   4   1  11          0.23          0.77         0.49 o
   5   1  11          8.62         10.37         0.76 o
   6   1  11         10.11          5.42         0.87 o
   7   1  11          1.23          0.00         0.75 o
  -4   2  11        116.61        125.50         2.85 o
  -3   2  11         39.59         39.41         1.49 o
  -2   2  11          5.49          7.53         0.68 o
  -1   2  11         50.49         45.60         1.29 o
   0   2  11          0.16          0.39         0.48 o
   1   2  11         85.68         84.63         1.67 o
   2   2  11          1.30          1.58         0.49 o
   3   2  11         30.37         28.82         1.06 o
   4   2  11         29.54         31.87         1.30 o
   5   2  11        188.80        188.34         4.57 o
   6   2  11          1.89          2.57         0.88 o
   7   2  11         12.22         12.00         2.21 o
  -4   3  11         28.63         29.43         1.35 o
  -3   3  11         34.44         37.33         2.00 o
  -2   3  11        107.22        100.23         2.37 o
  -1   3  11          7.35          7.28         0.64 o
   0   3  11         53.76         52.36         1.38 o
   1   3  11         98.16        103.00         2.07 o
   2   3  11         90.94         90.46         2.11 o
   3   3  11         30.40         34.77         1.17 o
   4   3  11         17.20         17.28         0.87 o
   5   3  11         22.44         24.07         1.15 o
   6   3  11        109.96        106.25         2.91 o
   7   3  11         28.28         31.71         1.61 o
  -4   4  11          2.52          3.15         0.75 o
  -3   4  11         23.75         23.03         0.96 o
  -2   4  11         12.61         13.18         0.96 o
  -1   4  11        214.60        206.74         3.19 o
   0   4  11         88.95         83.42         2.45 o
   1   4  11          6.90          6.96         0.88 o
   2   4  11        142.26        148.34         2.97 o
   3   4  11         43.35         45.19         1.44 o
   4   4  11          0.78          2.27         0.56 o
   5   4  11          0.32          0.64         0.67 o
   6   4  11         12.87         11.14         1.08 o
   7   4  11         43.05         46.02         1.97 o
  -3   5  11         43.09         52.81         1.55 o
  -2   5  11          6.29          6.42         0.70 o
  -1   5  11          7.83          5.11         0.75 o
   0   5  11         93.91         95.70         2.38 o
   1   5  11         91.94         84.96         2.50 o
   2   5  11         21.63         19.75         1.24 o
   3   5  11          0.07          0.00         1.06 o
   4   5  11          1.84          2.05         0.73 o
   5   5  11         20.70         23.49         1.46 o
   6   5  11         10.72         11.91         1.11 o
  -3   6  11         12.80         11.83         0.99 o
  -2   6  11          1.11          1.11         0.63 o
  -1   6  11         16.82         18.07         1.06 o
   0   6  11         25.74         29.69         1.32 o
   1   6  11          0.04          0.00         0.57 o
   2   6  11          0.09          0.28         0.64 o
   3   6  11          9.15          8.98         1.16 o
   4   6  11          0.05          0.00         0.59 o
   5   6  11         82.09         75.97         2.46 o
   6   6  11          0.04          0.00         0.67 o
  -2   7  11         17.49         13.87         1.15 o
  -1   7  11          1.58          1.64         0.77 o
   0   7  11         35.57         41.08         1.65 o
   1   7  11        237.91        258.23         4.72 o
   2   7  11         23.47         25.51         1.42 o
   3   7  11         73.35         83.12         2.58 o
   4   7  11         26.02         25.97         1.47 o
   5   7  11         19.14         19.51         1.35 o
   0   8  11         67.73         71.09         2.38 o
   1   8  11         15.22         16.93         0.98 o
   2   8  11         48.68         51.78         3.21 o
   3   8  11         28.79         30.78         1.60 o
   4   8  11         59.84         65.70         2.35 o
  -1  -4  12         35.96         36.61         1.50 o
   0  -4  12         58.95         63.06         1.87 o
   1  -4  12          8.64          7.44         0.80 o
   2  -4  12         27.60         31.44         1.28 o
  -2  -3  12         36.87         40.25         1.56 o
  -1  -3  12         63.45         68.24         1.76 o
   0  -3  12         20.88         20.91         1.11 o
   1  -3  12         23.06         21.79         1.12 o
   2  -3  12          1.56          2.86         0.66 o
   3  -3  12         22.22         26.16         1.18 o
  -3  -2  12          5.09          7.01         0.78 o
  -2  -2  12          0.22          0.00         0.52 o
  -1  -2  12         16.30         19.19         0.89 o
   0  -2  12         48.61         43.45         1.37 o
   1  -2  12         46.94         45.99         1.51 o
   2  -2  12         25.05         25.22         1.16 o
   3  -2  12         28.45         33.79         1.32 o
   4  -2  12          0.01          0.09         0.57 o
  -3  -1  12         23.52         25.84         1.14 o
  -2  -1  12          0.03          0.97         0.55 o
  -1  -1  12          0.28          0.38         0.51 o
   0  -1  12         56.35         57.34         2.10 o
   1  -1  12          6.02          6.37         0.66 o
   2  -1  12          3.88          2.24         0.55 o
   3  -1  12         41.42         46.86         1.57 o
   4  -1  12         46.63         55.81         1.70 o
   5  -1  12         15.26         13.58         1.36 o
  -3   0  12          0.18          0.00         0.56 o
  -2   0  12         56.90         57.82         1.60 o
  -1   0  12          8.41          9.09         0.75 o
   0   0  12         68.17         64.26         1.82 o
   1   0  12          5.23          5.23         0.62 o
   2   0  12          2.51          2.48         0.51 o
   3   0  12          1.07          0.00         0.43 o
   4   0  12         69.18         68.26         2.50 o
   5   0  12        165.83        164.35         3.37 o
  -3   1  12         25.23         22.95         1.24 o
  -2   1  12        185.68        191.21         3.59 o
  -1   1  12          0.05          0.00         0.49 o
   0   1  12          0.71          0.00         0.49 o
   1   1  12         27.48         29.39         1.26 o
   2   1  12          0.59          0.62         0.44 o
   3   1  12          1.18          0.81         0.49 o
   4   1  12        165.80        172.14         4.26 o
   5   1  12         86.71         77.36         2.10 o
  -3   2  12        127.91        133.18         2.99 o
  -2   2  12         49.41         49.30         1.69 o
  -1   2  12          5.35          4.52         0.62 o
   0   2  12          0.56          0.00         0.44 o
   1   2  12          0.43          1.18         0.54 o
   2   2  12          5.91          7.84         0.77 o
   3   2  12          1.85          2.43         0.59 o
   4   2  12         68.58         66.39         1.73 o
   5   2  12         62.62         71.37         1.83 o
   6   2  12          9.95          7.19         1.17 o
  -3   3  12          2.45          2.64         0.75 o
  -2   3  12          4.93          3.40         0.75 o
  -1   3  12         90.82         89.95         2.04 o
   0   3  12          1.62          0.72         0.62 o
   1   3  12         15.57         16.08         1.15 o
   2   3  12        255.58        263.63         4.64 o
   3   3  12          4.78          4.20         0.78 o
   4   3  12          3.58          2.16         0.62 o
   5   3  12          0.11          0.45         0.58 o
   6   3  12         40.75         37.88         1.75 o
  -2   4  12         89.10         99.72         2.24 o
  -1   4  12          5.94          8.10         0.88 o
   0   4  12         31.97         32.82         2.20 o
   1   4  12        133.75        134.84         3.41 o
   2   4  12         15.52         17.79         1.23 o
   3   4  12         47.90         48.09         1.88 o
   4   4  12          3.68          3.90         0.87 o
   5   4  12         13.95         15.87         1.25 o
  -2   5  12         15.36         14.28         1.04 o
  -1   5  12        121.21        120.94         3.24 o
   0   5  12          0.30          0.00         0.68 o
   1   5  12          2.90          3.32         0.84 o
   2   5  12         49.97         54.82         2.04 o
   3   5  12         15.03         14.99         1.20 o
   4   5  12         97.60         95.88         2.82 o
   5   5  12         16.32         15.30         1.22 o
  -1   6  12          0.02          0.00         0.70 o
   0   6  12         38.88         38.62         1.82 o
   1   6  12          0.00          0.13         0.73 o
   2   6  12         12.88         13.94         1.26 o
   3   6  12          0.82          1.03         0.81 o
   4   6  12        107.27        115.45         3.44 o
   5   6  12          1.23          2.10         0.83 o
   0   7  12         16.83         19.40         1.37 o
   1   7  12          4.86          3.39         0.95 o
   2   7  12         75.22         73.80         2.48 o
   3   7  12         11.07         10.66         2.22 o
   0  -2  13         38.07         41.56         2.06 o
   1  -2  13          1.50          1.04         0.67 o
  -1  -1  13          1.20          1.23         0.64 o
   0  -1  13         15.15         15.36         1.04 o
   1  -1  13         51.82         59.88         1.81 o
   2  -1  13          0.20          0.00         0.57 o
   3  -1  13         48.73         49.29         1.71 o
  -1   0  13          5.31          6.47         0.84 o
   0   0  13          0.23          1.42         0.62 o
   1   0  13         25.41         26.96         1.96 o
   2   0  13         22.85         24.51         1.09 o
   3   0  13          0.24          0.00         0.51 o
  -1   1  13         21.99         24.82         1.47 o
   0   1  13          4.53          7.27         0.83 o
   1   1  13          2.17          3.65         0.64 o
   2   1  13         14.89         17.87         0.98 o
   3   1  13         38.27         45.62         1.59 o
   4   1  13          0.14          1.19         0.67 o
  -1   2  13         60.43         58.53         2.19 o
   0   2  13         29.55         33.06         1.54 o
   1   2  13          0.07          1.01         0.64 o
   2   2  13          0.84          1.40         0.72 o
   3   2  13         12.69         12.58         0.96 o
   4   2  13         37.27         35.64         1.47 o
  -1   3  13          4.38          3.84         0.81 o
   0   3  13         15.97         15.02         1.25 o
   1   3  13         35.58         42.03         1.85 o
   2   3  13          0.02          0.00         0.79 o
   3   3  13          9.95          5.14         1.06 o
   4   3  13          0.00          0.76         0.76 o
   0   4  13          3.11          2.36         1.50 o
   1   4  13         11.21         11.15         1.51 o
   2   4  13         82.04         81.42         2.66 o
   3   4  13         13.67         13.90         1.20 o
   1   5  13         42.73         46.33         2.08 o
   2   5  13         41.56         47.88         2.03 o
   3   5  13          1.21          1.80         0.85 o
                                                
