# Supplementary material for: Crystal structures of ethyl (2S*,2′R*)-1′-methyl-2′′,3-dioxo-2,3-di­hydro­dispiro­[1-benzo­thio­phene-2,3′-pyrrolidine-2′,3′′-indoline]-4′-carboxyl­ate and ethyl (2S*,2′R*)-5′′-chloro-1′-methyl-2′′,3-dioxo-2,3-di­hydro­dispiro­[1-benzo­thio­phene-2,3′-pyrrolidine-2′,3′′-indoline]-4′-carboxyl­ate
Source: Acta Crystallogr Sect E Struct Rep Online. 2014 Jul 19;70(Pt 8):94–7. doi: 10.1107/S1600536814015426 (PMC4158536; doi:10.1107/S1600536814015426)
Supplement: Supplementary file 3 [file e-70-00094-IIsup3.hkl]

#
# h,k,l, Fc-squared, Fo-squared, sigma(Fo-squared), status flag
#
data_II
_shelx_title ' I         P -1         R   0.04'
_shelx_refln_list_code          4
_shelx_F_calc_maximum      122.71
_exptl_crystal_F_000       460.00
_reflns_d_resolution_high  0.8331

loop_
 _space_group_symop_operation_xyz
 'x, y, z'
 '-x, -y, -z'

_cell_length_a    10.4678
_cell_length_b    10.9074
_cell_length_c    11.5652
_cell_angle_alpha  85.973
_cell_angle_beta   65.612
_cell_angle_gamma  62.089

_shelx_F_squared_multiplier     1.000

loop_
 _refln_index_h
 _refln_index_k
 _refln_index_l
 _refln_F_squared_calc
 _refln_F_squared_meas
 _refln_F_squared_sigma
 _refln_observed_status
   1   0   0       8383.69       7609.03        98.49 o
   2   0   0          0.01          0.00         0.16 o
   3   0   0        111.82        106.47         1.57 o
   4   0   0       2919.37       2955.41        37.84 o
   5   0   0          3.47          2.37         0.64 o
   6   0   0         18.29         21.36         1.09 o
   7   0   0          2.29          2.54         0.77 o
   8   0   0         11.57          7.90         1.06 o
   9   0   0          0.25          0.00         1.06 o
  10   0   0          4.70          2.40         1.49 o
  -9   1   0         45.27         50.52         2.35 o
  -8   1   0         48.78         51.84         2.13 o
  -7   1   0         23.88         19.03         1.58 o
  -6   1   0        113.73        129.20         2.78 o
  -5   1   0        404.94        348.60         5.37 o
  -4   1   0       1805.04       1878.00        24.41 o
  -3   1   0         14.67         18.03         0.64 o
  -2   1   0       1179.05       1186.07        11.57 o
  -1   1   0        360.46        383.25         3.49 o
   0   1   0        102.46         79.30         1.37 o
   1   1   0        120.48         99.02         1.80 o
   2   1   0       1641.84       1622.08        13.15 o
   3   1   0       1269.74       1419.74        13.87 o
   4   1   0       1222.73       1371.23        19.73 o
   5   1   0        104.81         95.71         1.99 o
   6   1   0        235.80        248.09         4.11 o
   7   1   0         35.15         31.93         1.43 o
   8   1   0         68.83         63.90         2.05 o
   9   1   0          9.23          5.69         1.05 o
  10   1   0         63.58         68.96         3.61 o
  -9   2   0         23.54         17.92         2.29 o
  -8   2   0          2.24          0.56         1.01 o
  -7   2   0         58.87         60.12         2.20 o
  -6   2   0        299.93        284.92         4.40 o
  -5   2   0         44.52         36.68         1.30 o
  -4   2   0        267.10        266.45         3.45 o
  -3   2   0       1863.44       1820.54        19.17 o
  -2   2   0        657.64        649.16         6.86 o
  -1   2   0         36.81         46.21         0.95 o
   0   2   0       4043.90       3962.77        31.94 o
   1   2   0          1.49          1.77         0.18 o
   2   2   0        457.41        447.51         3.64 o
   3   2   0        903.02       1026.72         9.86 o
   4   2   0        268.94        267.42         2.99 o
   5   2   0       1414.57       1494.86        18.22 o
   6   2   0        522.56        503.97         7.26 o
   7   2   0         22.58         19.15         1.82 o
   8   2   0         52.90         42.41         1.68 o
   9   2   0         98.91        108.58         2.81 o
  10   2   0         21.37         23.42         2.23 o
  -8   3   0          6.13          8.62         1.37 o
  -7   3   0         31.19         33.69         1.74 o
  -6   3   0          0.10          0.00         1.01 o
  -5   3   0         15.49         15.25         0.99 o
  -4   3   0         16.38         15.67         0.75 o
  -3   3   0        415.31        426.99         5.06 o
  -2   3   0          0.06          1.61         0.57 o
  -1   3   0         56.10         54.37         0.90 o
   0   3   0          0.03          0.00         0.13 o
   1   3   0       3946.66       4138.73        43.02 o
   2   3   0        687.61        743.42         5.96 o
   3   3   0          5.14          5.30         0.26 o
   4   3   0       1416.43       1397.39        12.13 o
   5   3   0       1772.48       1735.13        16.92 o
   6   3   0          7.17          6.32         0.57 o
   7   3   0        164.92        169.18         3.17 o
   8   3   0         82.05         81.30         2.18 o
   9   3   0          3.12          0.46         0.83 o
  10   3   0         42.97         45.05         2.25 o
  11   3   0         34.91         31.70         2.70 o
  -7   4   0         15.65         14.88         1.44 o
  -6   4   0          0.05          0.00         0.89 o
  -5   4   0        252.60        243.74         4.55 o
  -4   4   0        281.30        269.35         4.11 o
  -3   4   0         36.34         35.14         1.10 o
  -2   4   0         51.89         58.36         1.23 o
  -1   4   0       2713.18       2847.53        29.55 o
   0   4   0       2084.82       2099.67        27.52 o
   1   4   0        455.20        487.29         4.20 o
   2   4   0       1175.92       1231.88        10.25 o
   3   4   0       2384.68       2318.38        19.95 o
   4   4   0        101.41         88.99         1.08 o
   5   4   0        108.13        128.12         1.49 o
   6   4   0        561.54        516.20         4.94 o
   7   4   0        479.64        495.27         5.99 o
   8   4   0         48.60         47.65         1.56 o
   9   4   0         12.04          9.56         0.97 o
  10   4   0         22.80         25.09         1.37 o
  11   4   0          0.64          0.00         0.82 o
  -7   5   0          0.10          2.19         1.55 o
  -6   5   0         29.96         38.14         2.00 o
  -5   5   0         19.21         21.69         1.49 o
  -4   5   0          0.01          0.00         1.03 o
  -3   5   0         83.81         83.73         1.88 o
  -2   5   0        635.11        613.49         7.08 o
  -1   5   0        136.06        136.18         2.27 o
   0   5   0        493.20        535.65         6.11 o
   1   5   0       1255.42       1254.34        11.50 o
   2   5   0       1116.55       1087.80         9.47 o
   3   5   0        180.21        193.70         2.02 o
   4   5   0        821.43        814.44         8.53 o
   5   5   0       1599.45       1674.55        13.87 o
   6   5   0         21.47         19.59         0.62 o
   7   5   0         16.38         18.10         0.73 o
   8   5   0          0.03          0.00         0.50 o
   9   5   0         58.25         52.84         1.76 o
  10   5   0          1.99          2.11         0.85 o
  11   5   0          3.38          4.44         1.04 o
  -6   6   0         35.42         35.86         2.33 o
  -5   6   0          0.00          0.00         0.90 o
  -4   6   0        192.19        203.73         4.12 o
  -3   6   0        407.92        412.63         6.61 o
  -2   6   0         21.52         28.52         1.09 o
  -1   6   0         74.75         92.61         1.73 o
   0   6   0        207.84        193.53         2.77 o
   1   6   0         74.47         78.17         1.14 o
   2   6   0        127.80        125.15         1.48 o
   3   6   0         44.33         37.09         1.20 o
   4   6   0        219.08        231.62         2.60 o
   5   6   0         32.97         30.80         0.76 o
   6   6   0          0.49          0.35         0.29 o
   7   6   0         19.32         23.10         0.76 o
   8   6   0         40.44         36.85         1.24 o
   9   6   0          6.80          6.27         0.88 o
  10   6   0          9.30          8.48         1.03 o
  11   6   0         13.87         15.47         1.25 o
  -5   7   0          9.17          7.67         1.72 o
  -4   7   0          6.50          4.03         1.29 o
  -3   7   0         44.17         42.96         1.91 o
  -2   7   0        171.94        170.70         3.51 o
  -1   7   0          0.55          0.23         0.48 o
   0   7   0          5.53          7.94         0.56 o
   1   7   0        411.25        414.51         4.30 o
   2   7   0        771.66        761.87         8.36 o
   3   7   0          1.06          0.47         0.35 o
   4   7   0        262.23        252.15         3.02 o
   5   7   0          1.33          0.00         0.30 o
   6   7   0          0.71          0.00         0.31 o
   7   7   0        155.88        146.52         1.84 o
   8   7   0        286.29        284.26         4.01 o
   9   7   0          3.15          1.72         0.95 o
  10   7   0         96.56         93.75         2.41 o
  11   7   0         25.15         26.51         1.48 o
  -4   8   0         14.56         14.00         2.24 o
  -3   8   0          5.94          3.16         1.71 o
  -2   8   0          0.29          1.11         1.05 o
  -1   8   0          0.01          0.00         0.81 o
   0   8   0        159.70        148.04         2.79 o
   1   8   0        167.00        182.62         2.53 o
   2   8   0        458.95        456.33         5.46 o
   3   8   0        285.79        302.20         3.36 o
   4   8   0        224.51        225.83         2.89 o
   5   8   0         70.55         62.61         1.25 o
   6   8   0        124.76        114.92         1.77 o
   7   8   0          1.81          0.00         0.51 o
   8   8   0        140.15        142.31         2.85 o
   9   8   0         28.20         28.85         1.37 o
  10   8   0         10.00          6.25         1.01 o
  11   8   0          0.02          0.00         0.86 o
  -3   9   0          0.73          0.00         1.50 o
  -2   9   0         22.08         17.79         2.24 o
  -1   9   0         33.07         30.74         2.37 o
   0   9   0         29.11         38.37         2.07 o
   1   9   0         40.52         49.95         2.17 o
   2   9   0         46.17         45.42         1.51 o
   3   9   0         95.48         96.74         1.86 o
   4   9   0        554.13        574.90         6.78 o
   5   9   0        278.46        277.68         3.74 o
   6   9   0        113.74        106.80         3.89 o
   7   9   0        382.02        377.73         5.50 o
   8   9   0        708.55        718.38         9.52 o
   9   9   0         30.66         31.54         1.46 o
  10   9   0         58.18         57.69         2.04 o
  11   9   0         32.31         36.78         1.71 o
  -2  10   0          5.12          3.86         2.08 o
  -1  10   0          3.67          3.52         1.61 o
   0  10   0          0.59          0.00         1.32 o
   1  10   0         19.59         17.67         1.86 o
   2  10   0        218.61        213.48         7.16 o
   3  10   0        343.63        337.72         6.40 o
   4  10   0        171.96        160.83         3.28 o
   5  10   0         18.82         13.29         1.89 o
   6  10   0         17.61         16.41         1.42 o
   7  10   0          3.14          3.99         1.04 o
   8  10   0         22.32         22.13         1.27 o
   9  10   0          2.02          1.74         0.83 o
  10  10   0          3.57          2.29         0.95 o
   0  11   0          2.65          2.79         1.85 o
   1  11   0         81.69         84.93         3.66 o
   2  11   0          2.08          0.73         2.12 o
   3  11   0          8.22          8.85         1.29 o
   4  11   0          0.48          0.84         1.07 o
   5  11   0         21.28         19.14         1.70 o
   6  11   0         50.07         45.75         2.17 o
   7  11   0         15.46         15.01         1.90 o
   8  11   0          0.05          0.23         1.03 o
   9  11   0         31.80         28.65         1.49 o
  10  11   0          0.02          0.00         0.89 o
   2  12   0          5.34          5.54         1.66 o
   3  12   0          0.02          0.72         2.85 o
   4  12   0         26.31         26.50         1.82 o
   5  12   0         62.58         76.21         2.80 o
   6  12   0          5.13          5.89         1.30 o
   7  12   0          6.12          5.99         1.28 o
   8  12   0         47.86         46.70         2.65 o
   9  12   0        114.63        112.66         3.05 o
   5  13   0         37.21         44.46         2.48 o
   6  13   0         67.75         88.86         3.19 o
  -8 -12   1         18.69         22.28         1.81 o
  -7 -12   1         44.94         45.70         2.40 o
  -6 -12   1         24.70         21.68         2.31 o
  -5 -12   1         28.60         32.32         1.95 o
  -4 -12   1         52.30         66.34         2.66 o
  -3 -12   1          2.01          4.19         1.65 o
  -2 -12   1          9.06          7.59         1.85 o
  -1 -12   1          6.13          8.82         1.92 o
  -9 -11   1         23.24         25.59         1.71 o
  -8 -11   1         47.80         47.80         1.87 o
  -7 -11   1         13.44         17.45         1.53 o
  -6 -11   1         15.42         17.72         1.51 o
  -5 -11   1          6.77          5.13         1.19 o
  -4 -11   1          7.95          6.41         1.24 o
  -3 -11   1         21.40         23.97         1.61 o
  -2 -11   1          0.33          0.78         1.40 o
  -1 -11   1         17.74         20.60         2.98 o
   0 -11   1         39.36         43.75         3.03 o
 -10 -10   1         50.66         57.52         2.15 o
  -9 -10   1         32.01         31.01         1.54 o
  -8 -10   1         46.35         45.29         1.79 o
  -7 -10   1          0.13          0.00         0.88 o
  -6 -10   1        135.41        131.14         3.46 o
  -5 -10   1        156.60        154.47         3.78 o
  -4 -10   1        168.92        161.11         3.86 o
  -3 -10   1        144.44        135.41         3.48 o
  -2 -10   1        140.70        139.52         4.52 o
  -1 -10   1         31.98         32.39         2.32 o
   0 -10   1         22.21         28.11         2.34 o
   1 -10   1          0.14          0.85         1.53 o
   2 -10   1         15.77         19.67         2.44 o
 -10  -9   1         30.73         32.30         1.61 o
  -9  -9   1         25.23         23.05         1.38 o
  -8  -9   1         22.28         28.99         2.10 o
  -7  -9   1         86.27         84.83         2.18 o
  -6  -9   1          0.52          0.00         0.64 o
  -5  -9   1         53.64         55.88         1.40 o
  -4  -9   1         29.07         22.62         0.98 o
  -3  -9   1        258.33        252.04         3.50 o
  -2  -9   1          0.75          0.00         0.57 o
  -1  -9   1        154.50        147.34         3.20 o
   0  -9   1        481.82        484.21         7.55 o
   1  -9   1        274.39        277.49         5.86 o
   2  -9   1          1.24          0.00         1.16 o
   3  -9   1          1.35          0.00         1.57 o
 -10  -8   1          0.03          0.00         0.82 o
  -9  -8   1          7.00          5.46         1.01 o
  -8  -8   1        169.49        164.28         3.17 o
  -7  -8   1        545.29        534.14         6.64 o
  -6  -8   1        122.63        114.39         1.96 o
  -5  -8   1        141.24        123.34         1.89 o
  -4  -8   1        297.67        283.31         3.10 o
  -3  -8   1        442.48        458.41         5.30 o
  -2  -8   1        268.01        265.79         3.09 o
  -1  -8   1          6.39          5.25         0.55 o
   0  -8   1        288.57        285.25         4.82 o
   1  -8   1         72.88         78.32         2.33 o
   2  -8   1         33.76         34.59         1.71 o
   3  -8   1         31.65         32.51         2.00 o
   4  -8   1         13.27         14.21         1.79 o
 -11  -7   1          4.35          4.28         1.10 o
 -10  -7   1         48.08         48.21         1.90 o
  -9  -7   1         28.13         29.99         1.43 o
  -8  -7   1          0.21          0.00         0.72 o
  -7  -7   1         81.64         78.62         1.56 o
  -6  -7   1         21.43         17.96         0.64 o
  -5  -7   1          6.53          7.58         0.49 o
  -4  -7   1          3.50          3.76         0.44 o
  -3  -7   1        289.60        299.66         3.69 o
  -2  -7   1        199.42        191.07         2.17 o
  -1  -7   1         70.38         77.57         1.50 o
   0  -7   1          2.63          1.37         0.45 o
   1  -7   1         78.16         95.80         1.86 o
   2  -7   1         65.05         59.99         2.08 o
   3  -7   1          3.63          2.15         1.06 o
   4  -7   1         58.83         60.95         2.32 o
   5  -7   1          1.94          0.37         1.27 o
 -11  -6   1         42.19         53.05         2.13 o
 -10  -6   1         10.85          7.31         1.04 o
  -9  -6   1         19.08         16.18         1.17 o
  -8  -6   1         78.18         82.66         1.77 o
  -7  -6   1        146.36        140.29         2.23 o
  -6  -6   1        160.97        160.72         1.92 o
  -5  -6   1         67.34         75.54         1.15 o
  -4  -6   1         25.11         33.09         0.76 o
  -3  -6   1        343.79        348.02         3.37 o
  -2  -6   1        480.88        470.04         4.42 o
  -1  -6   1        321.83        338.14         3.54 o
   0  -6   1        393.87        398.08         5.39 o
   1  -6   1        441.90        435.76         5.26 o
   2  -6   1          5.99          2.62         0.57 o
   3  -6   1         27.83         26.76         1.27 o
   4  -6   1        228.01        231.64         4.47 o
   5  -6   1         14.24         12.41         1.33 o
   6  -6   1          9.75          9.36         1.39 o
 -10  -5   1          9.72          5.55         1.13 o
  -9  -5   1         64.81         61.56         2.17 o
  -8  -5   1          0.04          0.00         0.72 o
  -7  -5   1         71.31         71.67         1.67 o
  -6  -5   1          5.54          3.18         0.53 o
  -5  -5   1        189.68        206.77         2.20 o
  -4  -5   1        875.10        873.20         7.45 o
  -3  -5   1        285.59        320.14         2.98 o
  -2  -5   1        253.63        258.73         2.47 o
  -1  -5   1         15.80         24.55         0.62 o
   0  -5   1         54.68         28.00         0.79 o
   1  -5   1          0.41          1.15         0.51 o
   2  -5   1          1.95          1.35         0.45 o
   3  -5   1        348.03        344.92         4.44 o
   4  -5   1         32.61         31.91         1.41 o
   5  -5   1         38.04         35.41         1.75 o
   6  -5   1         12.30         14.07         1.37 o
   7  -5   1         81.80         89.75         2.95 o
 -10  -4   1          4.18          5.08         1.25 o
  -9  -4   1        102.98        100.24         2.69 o
  -8  -4   1         74.21         61.08         1.99 o
  -7  -4   1         54.38         54.87         1.45 o
  -6  -4   1         95.70         88.93         1.81 o
  -5  -4   1         11.91         23.02         0.73 o
  -4  -4   1        107.96        130.31         1.66 o
  -3  -4   1        210.74        201.14         2.13 o
  -2  -4   1       1614.99       1559.01        13.54 o
  -1  -4   1        402.40        400.47         3.57 o
   0  -4   1       1026.37       1038.27         8.69 o
   1  -4   1          0.61          0.00         0.24 o
   2  -4   1        140.61        152.58         2.21 o
   3  -4   1          9.68         12.04         0.66 o
   4  -4   1          8.03          9.01         0.79 o
   5  -4   1         63.89         55.87         1.82 o
   6  -4   1         21.62         25.36         2.03 o
   7  -4   1          0.01          0.22         0.98 o
   8  -4   1          0.00          0.00         1.13 o
 -10  -3   1         18.78         17.86         2.09 o
  -9  -3   1         21.42         21.76         1.44 o
  -8  -3   1          0.89          0.00         0.75 o
  -7  -3   1        176.32        170.79         2.96 o
  -6  -3   1        359.47        354.56         4.45 o
  -5  -3   1          1.32          0.96         0.34 o
  -4  -3   1        279.37        255.90         2.92 o
  -3  -3   1       1969.38       1888.29        16.26 o
  -2  -3   1       1536.26       1588.77        13.74 o
  -1  -3   1        144.85        139.73         1.32 o
   0  -3   1        578.18        595.62         4.84 o
   1  -3   1          3.38          3.10         0.22 o
   2  -3   1        161.03        201.53         2.60 o
   3  -3   1        587.23        624.38         7.05 o
   4  -3   1          8.03          7.17         0.69 o
   5  -3   1        169.85        160.47         2.85 o
   6  -3   1          0.03          0.00         0.70 o
   7  -3   1          9.62         10.36         1.21 o
   8  -3   1          1.64          1.51         1.10 o
 -10  -2   1          0.09          0.00         1.50 o
  -9  -2   1         35.53         39.18         1.87 o
  -8  -2   1         29.21         33.89         1.60 o
  -7  -2   1          2.69          0.86         0.73 o
  -6  -2   1        249.71        257.14         4.26 o
  -5  -2   1        230.78        241.60         3.47 o
  -4  -2   1         71.52         74.03         1.19 o
  -3  -2   1       1263.05       1300.66        11.19 o
  -2  -2   1       1779.23       1794.18        14.49 o
  -1  -2   1       1672.68       1659.44        13.53 o
   0  -2   1       4301.19       4435.26        30.55 o
   1  -2   1        393.53        383.48         3.30 o
   2  -2   1        998.01        975.35         8.08 o
   3  -2   1        404.03        453.50         5.20 o
   4  -2   1         23.89         15.22         0.97 o
   5  -2   1         59.65         50.07         1.46 o
   6  -2   1         30.24         32.36         2.29 o
   7  -2   1         29.07         26.72         1.30 o
   8  -2   1         22.32         28.42         1.70 o
   9  -2   1          5.13          1.02         1.41 o
 -10  -1   1         99.20        103.36         4.43 o
  -9  -1   1         28.35         35.03         2.09 o
  -8  -1   1          1.73          0.00         0.82 o
  -7  -1   1         48.17         43.34         1.65 o
  -6  -1   1        285.17        269.89         4.47 o
  -5  -1   1        545.64        597.39         8.41 o
  -4  -1   1        811.47        857.59        11.50 o
  -3  -1   1       1434.51       1473.28        12.73 o
  -2  -1   1         25.50         28.23         0.55 o
  -1  -1   1       8541.64       8495.05        65.18 o
   0  -1   1       6458.67       5653.18       178.98 o
   1  -1   1        219.24        245.56         2.14 o
   2  -1   1      13917.04      13935.25       117.77 o
   3  -1   1       5690.34       5997.29        57.26 o
   4  -1   1        344.82        358.66         4.71 o
   5  -1   1          3.90          3.64         0.66 o
   6  -1   1        541.63        521.66         6.88 o
   7  -1   1        109.66        101.84         2.30 o
   8  -1   1         10.62          8.80         1.20 o
   9  -1   1         22.47         24.13         1.67 o
  -9   0   1          0.46          1.04         1.27 o
  -8   0   1         80.73         86.41         2.99 o
  -7   0   1         93.45         77.07         2.24 o
  -6   0   1        115.52        108.15         2.44 o
  -5   0   1        141.41        141.89         2.71 o
  -4   0   1        778.57        824.22         9.93 o
  -3   0   1       1157.55       1196.14        11.84 o
  -2   0   1        336.96        333.29         3.09 o
  -1   0   1        877.81        919.78         9.02 o
   1   0   1       1326.15       1205.06        18.23 o
   2   0   1       5307.62       5503.08        49.59 o
   3   0   1       7308.19       7593.74        77.36 o
   4   0   1         16.97         26.12         1.43 o
   5   0   1       1050.88       1077.89        14.38 o
   6   0   1        106.13        108.82         3.11 o
   7   0   1        396.22        390.96         6.14 o
   8   0   1         92.55        107.20         2.68 o
   9   0   1         23.17         26.93         1.42 o
  10   0   1         13.54         10.98         2.47 o
  -9   1   1         31.14         31.79         1.93 o
  -8   1   1         29.22         26.95         1.66 o
  -7   1   1          9.29          5.49         1.56 o
  -6   1   1         84.07         83.46         2.21 o
  -5   1   1         28.46         27.15         1.23 o
  -4   1   1        144.70        127.40         2.43 o
  -3   1   1        250.72        223.90         3.97 o
  -2   1   1          0.44          0.59         0.19 o
  -1   1   1         63.80         55.92         0.92 o
   0   1   1       1556.69       1550.34        16.42 o
   1   1   1       2846.11       2593.37        68.78 o
   2   1   1       2425.81       2574.62        20.29 o
   3   1   1       6754.17       6680.61        64.73 o
   4   1   1       1607.75       1762.81        20.75 o
   5   1   1         27.17         39.30         1.02 o
   6   1   1         28.84         21.62         1.02 o
   7   1   1         80.27         81.58         2.07 o
   8   1   1        174.35        158.35         3.27 o
   9   1   1          4.22          2.02         0.92 o
  10   1   1          0.42          0.18         1.58 o
  -8   2   1          9.79         11.08         1.39 o
  -7   2   1          6.36          5.43         1.11 o
  -6   2   1        208.62        213.97         3.65 o
  -5   2   1         63.91         61.31         1.65 o
  -4   2   1         49.59         51.91         1.35 o
  -3   2   1        525.32        531.52         6.64 o
  -2   2   1          0.37          2.99         0.28 o
  -1   2   1        523.35        543.80         5.89 o
   0   2   1        948.61       1013.86         8.71 o
   1   2   1       2789.83       2878.55        21.72 o
   2   2   1        247.94        258.52         2.15 o
   3   2   1       1985.30       1977.47        19.44 o
   4   2   1        601.89        576.35         5.54 o
   5   2   1        669.91        763.27         9.45 o
   6   2   1          0.01          0.67         0.42 o
   7   2   1          5.49          6.92         0.77 o
   8   2   1         16.81         11.91         1.00 o
   9   2   1          0.30          0.00         0.75 o
  10   2   1         22.10         29.39         1.84 o
  11   2   1          8.64          6.47         1.49 o
  -8   3   1          9.41         11.64         1.48 o
  -7   3   1         13.93         13.07         1.35 o
  -6   3   1        122.06        114.64         2.95 o
  -5   3   1        229.74        231.04         3.78 o
  -4   3   1        314.17        296.04         3.91 o
  -3   3   1         93.51         87.01         1.59 o
  -2   3   1        176.49        170.79         2.48 o
  -1   3   1        542.19        565.91         8.66 o
   0   3   1       2422.70       2474.27        22.23 o
   1   3   1         73.01         86.86         1.07 o
   2   3   1       8448.04       8893.49        69.23 o
   3   3   1       1553.83       1679.26        13.84 o
   4   3   1          0.24          2.35         0.27 o
   5   3   1       1610.82       1741.56        16.12 o
   6   3   1        340.40        352.69         3.74 o
   7   3   1        316.99        328.72         3.90 o
   8   3   1          7.91          4.97         0.77 o
   9   3   1        171.49        172.55         3.13 o
  10   3   1         38.47         41.09         1.66 o
  11   3   1         15.48         13.75         1.80 o
  -7   4   1          5.35          1.68         1.12 o
  -6   4   1         19.09         18.88         1.45 o
  -5   4   1         97.91        102.98         2.77 o
  -4   4   1         13.28         13.85         1.00 o
  -3   4   1         18.77         17.90         0.84 o
  -2   4   1        387.14        383.11         4.27 o
  -1   4   1       1218.95       1294.81        19.92 o
   0   4   1        686.93        645.77         6.10 o
   1   4   1         11.92         14.19         0.45 o
   2   4   1        170.86        191.95         1.87 o
   3   4   1          0.45          1.39         0.50 o
   4   4   1          2.00         12.35         0.41 o
   5   4   1        103.39        113.79         1.37 o
   6   4   1        626.86        685.96         6.72 o
   7   4   1        696.55        696.82         6.95 o
   8   4   1        105.47        112.41         2.07 o
   9   4   1         33.38         24.18         1.09 o
  10   4   1          8.24         11.98         1.06 o
  11   4   1         28.54         33.64         1.66 o
  -6   5   1         46.53         45.04         2.52 o
  -5   5   1          6.26          4.11         1.05 o
  -4   5   1          0.48          0.00         0.91 o
  -3   5   1          1.09          0.00         0.55 o
  -2   5   1        511.33        538.56         6.32 o
  -1   5   1        724.31        710.10         8.04 o
   0   5   1         10.21          9.50         0.46 o
   1   5   1         19.16         19.09         0.68 o
   2   5   1        347.05        307.92         3.57 o
   3   5   1          1.21          0.00         0.18 o
   4   5   1        116.98        114.43         1.40 o
   5   5   1          3.54          9.54         0.39 o
   6   5   1         28.18         25.01         0.79 o
   7   5   1         72.80         73.48         1.22 o
   8   5   1         67.53         75.49         1.35 o
   9   5   1         14.67         18.13         1.62 o
  10   5   1          1.92          1.73         0.78 o
  11   5   1         10.81          9.08         1.08 o
  -6   6   1          8.15          9.18         2.18 o
  -5   6   1         13.48         15.12         2.60 o
  -4   6   1          4.33          5.38         1.03 o
  -3   6   1          0.07          0.00         0.84 o
  -2   6   1          9.88         11.55         0.88 o
  -1   6   1          5.21          5.69         0.92 o
   0   6   1        151.18        138.22         1.80 o
   1   6   1        189.20        209.17         2.84 o
   2   6   1        465.85        491.20         5.17 o
   3   6   1        232.41        192.77         2.27 o
   4   6   1        792.59        784.47         7.90 o
   5   6   1         68.56         62.96         1.07 o
   6   6   1         28.31         32.88         0.98 o
   7   6   1        136.73        136.17         1.76 o
   8   6   1         48.71         52.30         1.20 o
   9   6   1         42.16         44.00         1.60 o
  10   6   1         25.76         26.67         1.31 o
  11   6   1          3.53          2.94         0.89 o
  -5   7   1         18.93         20.62         2.51 o
  -4   7   1          7.09         10.84         1.59 o
  -3   7   1          5.68          6.47         1.50 o
  -2   7   1         94.30        101.53         2.59 o
  -1   7   1         97.72        101.94         3.30 o
   0   7   1          5.08          2.61         0.49 o
   1   7   1        138.23        155.92         2.25 o
   2   7   1        245.69        233.86         2.82 o
   3   7   1        422.18        387.89         3.96 o
   4   7   1        437.77        458.80         5.36 o
   5   7   1        377.88        367.17         3.80 o
   6   7   1         58.90         44.19         0.93 o
   7   7   1         14.52         13.15         0.54 o
   8   7   1        128.47        131.79         2.28 o
   9   7   1          0.48          0.00         0.68 o
  10   7   1          4.08          3.03         0.84 o
  11   7   1          5.59          5.17         0.94 o
  -4   8   1         14.97         19.47         2.45 o
  -3   8   1         46.08         45.63         3.17 o
  -2   8   1         63.66         60.61         3.56 o
  -1   8   1         25.70         20.90         1.51 o
   0   8   1          0.27          0.00         0.55 o
   1   8   1         30.96         26.09         0.90 o
   2   8   1         75.55         66.53         2.13 o
   3   8   1         28.50         32.59         0.88 o
   4   8   1        369.12        354.90         3.75 o
   5   8   1        280.91        267.01         2.98 o
   6   8   1          1.49          0.00         0.40 o
   7   8   1          4.54          2.48         0.48 o
   8   8   1          3.80          4.93         0.68 o
   9   8   1         11.07          7.51         0.96 o
  10   8   1         55.17         58.95         1.91 o
  11   8   1         25.40         21.52         1.35 o
  -3   9   1         20.44         20.29         2.44 o
  -2   9   1         12.68         10.60         1.96 o
  -1   9   1          7.94          7.21         1.75 o
   0   9   1         23.88         19.80         1.88 o
   1   9   1         51.09         42.40         2.42 o
   2   9   1          5.58          4.58         0.77 o
   3   9   1        172.31        170.94         2.85 o
   4   9   1         36.96         38.96         1.12 o
   5   9   1        145.20        157.54         2.68 o
   6   9   1         88.68         91.97         1.95 o
   7   9   1          0.08          0.00         0.64 o
   8   9   1          3.97          5.50         1.16 o
   9   9   1          1.36          0.00         0.76 o
  10   9   1          9.55          6.85         0.97 o
  11   9   1          1.61          0.64         0.85 o
  -1  10   1          7.32          6.77         1.82 o
   0  10   1          0.30          0.61         1.39 o
   1  10   1         14.48          7.77         1.53 o
   2  10   1         28.64         27.44         1.99 o
   3  10   1        149.39        156.83         3.19 o
   4  10   1          3.92          6.79         0.97 o
   5  10   1        294.47        289.54         4.82 o
   6  10   1        202.27        194.84         3.65 o
   7  10   1          4.90          3.34         0.86 o
   8  10   1        122.42        129.46         3.38 o
   9  10   1         12.75         12.17         1.07 o
  10  10   1          9.83          9.32         1.08 o
  11  10   1         18.97         17.42         1.33 o
   0  11   1          0.32          0.00         1.43 o
   1  11   1          0.00          0.00         1.28 o
   2  11   1         43.49         53.00         2.88 o
   3  11   1          0.93          0.87         1.61 o
   4  11   1         75.66         78.29         2.64 o
   5  11   1         73.38         66.85         2.50 o
   6  11   1          1.73          0.46         1.01 o
   7  11   1          2.05          2.00         1.03 o
   8  11   1         38.90         49.32         2.23 o
   9  11   1         13.42         13.57         1.25 o
  10  11   1         14.89         10.53         1.27 o
   2  12   1          5.12          4.15         1.66 o
   3  12   1          5.25          5.64         1.58 o
   4  12   1         34.30         39.50         2.17 o
   5  12   1          7.76          6.49         1.38 o
   6  12   1          5.69          4.94         1.45 o
   7  12   1         14.39         10.22         1.35 o
   8  12   1         13.91         13.41         1.46 o
   9  12   1         26.15         31.85         1.65 o
   5  13   1          0.01          0.00         1.23 o
   6  13   1          0.13          0.00         1.15 o
   7  13   1          0.00          0.00         1.11 o
  -7 -12   2          5.50          6.78         1.39 o
  -6 -12   2         11.45          9.67         1.47 o
  -5 -12   2         14.52          9.60         1.49 o
  -4 -12   2          8.79          8.33         1.42 o
  -3 -12   2         19.42         23.27         2.39 o
  -2 -12   2          7.86          6.01         1.82 o
  -1 -12   2         14.10         12.41         2.17 o
  -9 -11   2         38.58         47.26         1.99 o
  -8 -11   2         57.16         57.12         2.07 o
  -7 -11   2         69.53         65.65         2.40 o
  -6 -11   2        123.74        131.28         3.65 o
  -5 -11   2        201.91        217.90         5.10 o
  -4 -11   2         28.27         26.62         1.72 o
  -3 -11   2          0.21          0.00         0.96 o
  -2 -11   2          1.88          1.31         1.70 o
  -1 -11   2          4.69          6.40         1.73 o
   0 -11   2          1.38          0.04         1.55 o
   1 -11   2          1.80          2.75         1.90 o
  -9 -10   2         16.50         18.17         1.37 o
  -8 -10   2          7.18          7.44         1.13 o
  -7 -10   2         31.99         32.75         1.51 o
  -6 -10   2         99.11        105.03         2.82 o
  -5 -10   2         93.38         90.49         3.35 o
  -4 -10   2        225.01        219.57         4.77 o
  -3 -10   2        218.58        214.78         4.04 o
  -2 -10   2         63.55         64.32         2.07 o
  -1 -10   2         25.79         16.90         1.66 o
   0 -10   2         43.99         40.68         2.84 o
   1 -10   2          3.68          4.71         1.67 o
   2 -10   2         73.75         85.43         4.10 o
 -10  -9   2          9.76         12.48         1.47 o
  -9  -9   2          1.41          1.37         0.93 o
  -8  -9   2        262.01        256.18         4.41 o
  -7  -9   2        199.51        195.98         3.57 o
  -6  -9   2          5.71          5.14         0.90 o
  -5  -9   2         37.53         36.75         1.37 o
  -4  -9   2         33.89         32.92         1.29 o
  -3  -9   2          1.37          0.68         0.67 o
  -2  -9   2        219.31        217.94         3.51 o
  -1  -9   2        122.75        121.07         3.56 o
   0  -9   2        188.05        195.18         3.95 o
   1  -9   2         10.10         11.49         1.30 o
   2  -9   2          3.80          4.06         1.33 o
   3  -9   2         38.34         41.72         2.39 o
 -10  -8   2          4.28          3.89         1.02 o
  -9  -8   2         35.98         39.55         1.76 o
  -8  -8   2         71.44         66.34         2.07 o
  -7  -8   2         11.13          8.81         1.02 o
  -6  -8   2         13.82         12.45         0.82 o
  -5  -8   2         22.08         20.11         0.87 o
  -4  -8   2         33.83         34.48         1.01 o
  -3  -8   2         55.69         55.83         1.22 o
  -2  -8   2          0.00          0.20         0.60 o
  -1  -8   2        147.98        149.14         2.19 o
   0  -8   2         74.46         68.79         2.08 o
   1  -8   2          0.02          0.00         0.78 o
   2  -8   2        118.62        114.84         2.93 o
   3  -8   2        253.77        273.56         5.15 o
   4  -8   2         59.91         63.47         2.90 o
   5  -8   2          1.96          3.14         1.52 o
 -10  -7   2         24.22         27.46         1.57 o
  -9  -7   2         95.55        104.02         2.61 o
  -8  -7   2          1.55          0.21         0.80 o
  -7  -7   2        174.02        175.01         2.72 o
  -6  -7   2        498.61        482.15         5.58 o
  -5  -7   2        311.38        298.38         3.44 o
  -4  -7   2          0.02          0.00         0.30 o
  -3  -7   2        293.67        309.16         3.26 o
  -2  -7   2         34.02         37.51         1.05 o
  -1  -7   2         41.63         38.84         0.99 o
   0  -7   2          2.56          3.30         0.68 o
   1  -7   2          0.94          1.03         0.58 o
   2  -7   2         10.54         10.19         1.54 o
   3  -7   2         30.49         30.55         1.63 o
   4  -7   2         13.89         16.31         1.54 o
   5  -7   2         14.29         12.09         1.45 o
 -10  -6   2         50.48         57.34         2.10 o
  -9  -6   2          8.26          5.09         1.11 o
  -8  -6   2          0.15          0.00         0.64 o
  -7  -6   2        549.86        542.15         7.40 o
  -6  -6   2         85.21         85.95         1.68 o
  -5  -6   2        129.60        139.03         1.82 o
  -4  -6   2        437.13        425.19         4.29 o
  -3  -6   2        672.32        638.64         6.76 o
  -2  -6   2        157.30        186.71         2.15 o
  -1  -6   2          1.96          0.98         0.38 o
   0  -6   2       1314.52       1290.52        13.91 o
   1  -6   2         31.53         37.90         1.13 o
   2  -6   2         31.12         24.29         1.00 o
   3  -6   2         29.36         30.53         1.33 o
   4  -6   2         50.23         51.42         2.05 o
   5  -6   2        149.81        150.59         3.52 o
   6  -6   2          0.03          0.07         1.11 o
 -10  -5   2          0.34          0.00         1.28 o
  -9  -5   2        113.90        106.52         2.90 o
  -8  -5   2        125.25        124.33         2.46 o
  -7  -5   2         75.72         72.15         2.02 o
  -6  -5   2        103.14        110.30         2.04 o
  -5  -5   2          0.08          1.06         0.41 o
  -4  -5   2        133.99        130.02         1.71 o
  -3  -5   2        165.56        233.54         2.49 o
  -2  -5   2         77.46         85.86         1.18 o
  -1  -5   2         14.48         13.73         0.43 o
   0  -5   2        247.43        254.36         2.57 o
   1  -5   2        192.86        175.49         2.62 o
   2  -5   2         89.80         83.63         1.58 o
   3  -5   2         42.90         35.96         1.29 o
   4  -5   2         20.12         21.96         1.16 o
   5  -5   2         19.11         20.84         1.41 o
   6  -5   2         25.75         26.16         1.57 o
   7  -5   2         46.74         48.04         2.24 o
 -10  -4   2         63.38         68.56         3.57 o
  -9  -4   2         50.20         47.54         2.03 o
  -8  -4   2          6.06          3.74         0.95 o
  -7  -4   2        504.27        499.44         6.80 o
  -6  -4   2        223.28        219.61         3.42 o
  -5  -4   2         25.22         20.96         0.82 o
  -4  -4   2        117.60        125.77         1.83 o
  -3  -4   2        708.31        697.87         6.34 o
  -2  -4   2        931.35        983.87         8.71 o
  -1  -4   2       1605.37       1580.28        13.01 o
   0  -4   2        219.50        221.47         2.15 o
   1  -4   2         13.15         13.91         0.85 o
   2  -4   2        124.53        181.29         2.25 o
   3  -4   2        106.85        108.68         2.03 o
   4  -4   2        169.32        169.83         2.89 o
   5  -4   2        135.52        144.52         2.81 o
   6  -4   2         19.11         17.26         1.51 o
   7  -4   2          1.45          3.50         1.09 o
   8  -4   2          0.58          0.00         1.14 o
 -10  -3   2          2.83          0.64         1.55 o
  -9  -3   2         18.62         16.46         1.65 o
  -8  -3   2         14.78         10.28         1.13 o
  -7  -3   2         24.13         25.50         1.36 o
  -6  -3   2         56.30         55.62         1.41 o
  -5  -3   2          0.80          0.52         0.41 o
  -4  -3   2          1.94          0.92         0.45 o
  -3  -3   2          3.09          1.22         0.27 o
  -2  -3   2        350.55        407.72         3.94 o
  -1  -3   2        970.69       1049.13         8.71 o
   0  -3   2         39.84         37.12         0.54 o
   1  -3   2       1529.88       1515.30        16.78 o
   2  -3   2        260.98        290.38         3.51 o
   3  -3   2          0.01          0.00         0.38 o
   4  -3   2        222.76        213.70         3.27 o
   5  -3   2        195.26        204.09         3.36 o
   6  -3   2        297.78        293.53         4.53 o
   7  -3   2         63.57         69.86         2.04 o
   8  -3   2         71.45         74.93         3.12 o
   9  -3   2          1.66          1.07         1.52 o
  -9  -2   2          3.04          1.94         1.24 o
  -8  -2   2         96.30         88.20         2.89 o
  -7  -2   2         63.31         57.86         2.04 o
  -6  -2   2         22.97         26.35         1.12 o
  -5  -2   2        138.46        120.42         1.98 o
  -4  -2   2        767.21        693.97         8.73 o
  -3  -2   2         53.14         41.78         0.78 o
  -2  -2   2       1347.43       1378.92        10.72 o
  -1  -2   2       6233.81       6290.30        56.75 o
   0  -2   2        802.52        809.07         6.40 o
   1  -2   2         60.58         62.13         0.70 o
   2  -2   2       1068.94       1098.59        13.23 o
   3  -2   2       2953.20       3085.43        30.25 o
   4  -2   2        145.53        128.21         2.19 o
   5  -2   2        556.76        554.22         7.14 o
   6  -2   2         16.58         14.52         1.06 o
   7  -2   2          4.88          5.30         0.82 o
   8  -2   2         63.46         62.96         2.00 o
   9  -2   2         15.48         18.89         1.92 o
  -9  -1   2         79.20         82.71         4.20 o
  -8  -1   2         21.12         20.45         1.85 o
  -7  -1   2        111.89         97.23         2.55 o
  -6  -1   2        252.31        243.35         4.23 o
  -5  -1   2        178.56        154.47         2.90 o
  -4  -1   2         37.30         29.92         1.22 o
  -3  -1   2          8.88          7.75         0.41 o
  -2  -1   2       1081.51       1107.52         9.09 o
  -1  -1   2         57.09         64.83         0.67 o
   0  -1   2       1077.91       1133.17         9.22 o
   1  -1   2         62.48         52.53         0.70 o
   2  -1   2        208.87        198.11         1.74 o
   3  -1   2        333.98        317.25         3.72 o
   4  -1   2       1306.82       1410.01        15.07 o
   5  -1   2       1763.39       1774.78        20.69 o
   6  -1   2        125.00        128.51         2.40 o
   7  -1   2          0.05          0.00         0.69 o
   8  -1   2         22.59         22.97         1.26 o
   9  -1   2          9.06          7.64         1.23 o
  10  -1   2         40.97         48.90         3.26 o
  -9   0   2          1.51          0.53         1.29 o
  -8   0   2         69.84         68.49         2.77 o
  -7   0   2        321.33        321.89         5.54 o
  -6   0   2         21.09         17.62         1.12 o
  -5   0   2         23.93         26.99         1.22 o
  -4   0   2        524.59        494.23         6.31 o
  -3   0   2        579.01        591.43         6.63 o
  -2   0   2         72.62         75.96         1.12 o
  -1   0   2        377.08        388.74         3.57 o
   0   0   2       5787.66       5737.63        44.02 o
   1   0   2       1369.30       1395.02        12.01 o
   2   0   2         79.78         98.47         0.91 o
   3   0   2        303.61        362.05         3.53 o
   4   0   2        476.85        494.63         5.58 o
   5   0   2       1571.52       1582.63        18.51 o
   6   0   2        847.13        810.49         9.95 o
   7   0   2        259.63        255.24         3.92 o
   8   0   2         77.32         77.65         2.06 o
   9   0   2          0.10          0.00         0.80 o
  10   0   2          0.11          0.00         1.09 o
  -8   1   2          0.02          0.00         1.47 o
  -7   1   2          5.10          5.34         1.25 o
  -6   1   2          8.59          7.52         0.97 o
  -5   1   2         59.84         59.02         1.78 o
  -4   1   2         91.62         86.10         1.76 o
  -3   1   2         98.01         92.98         1.67 o
  -2   1   2          0.27          1.39         0.25 o
  -1   1   2          0.45          0.57         0.22 o
   0   1   2          7.49          6.90         0.26 o
   1   1   2        186.12        215.21         2.17 o
   2   1   2       2506.41       2532.90        23.45 o
   3   1   2       5315.28       5449.00        53.58 o
   4   1   2        454.20        384.56         4.07 o
   5   1   2        691.01        672.87         8.61 o
   6   1   2        751.10        825.90        13.50 o
   7   1   2        308.71        297.60         4.77 o
   8   1   2        383.58        398.50         6.47 o
   9   1   2         14.68         14.94         1.20 o
  10   1   2         83.13         77.42         2.46 o
  11   1   2         20.92         20.69         1.85 o
  -8   2   2          6.47          4.55         1.29 o
  -7   2   2         42.48         37.09         1.88 o
  -6   2   2         57.10         58.19         2.42 o
  -5   2   2         29.90         29.71         1.41 o
  -4   2   2          1.06          0.68         0.54 o
  -3   2   2         85.00        107.24         1.93 o
  -2   2   2        361.66        343.92         4.78 o
  -1   2   2       1156.73       1084.40        13.41 o
   0   2   2       1416.88       1477.20        15.47 o
   1   2   2      15057.48      14868.30       129.21 o
   2   2   2        123.15        109.14         3.65 o
   3   2   2         16.71         22.96         0.41 o
   4   2   2        105.60         84.18         1.72 o
   5   2   2       2691.43       2771.29        29.40 o
   6   2   2        411.47        400.40         4.99 o
   7   2   2         28.32         23.54         0.90 o
   8   2   2        131.70        136.07         2.54 o
   9   2   2         15.47         18.69         1.10 o
  10   2   2         21.14         24.10         1.30 o
  11   2   2         22.12         16.87         1.45 o
  -7   3   2         10.55         12.38         1.42 o
  -6   3   2         57.21         51.33         2.12 o
  -5   3   2          2.65          2.11         0.96 o
  -4   3   2          4.03          5.25         1.24 o
  -3   3   2       1236.18       1208.74        13.13 o
  -2   3   2         69.63         68.70         1.23 o
  -1   3   2          0.02          0.82         0.63 o
   0   3   2       1331.50       1339.77        13.04 o
   1   3   2      13295.45      13352.63       137.05 o
   2   3   2          8.75          7.75         0.46 o
   3   3   2        597.27        649.73         7.85 o
   4   3   2        411.78        466.74         4.26 o
   5   3   2       2387.40       2486.83        24.32 o
   6   3   2         75.25         78.68         1.29 o
   7   3   2          2.78          3.51         0.44 o
   8   3   2          0.67          0.00         0.43 o
   9   3   2        294.52        281.26         3.96 o
  10   3   2         13.00         15.40         1.08 o
  11   3   2         11.96         10.53         1.08 o
  -7   4   2          1.75          2.74         1.48 o
  -6   4   2          3.32          1.03         1.04 o
  -5   4   2         90.84         92.79         3.92 o
  -4   4   2        321.33        305.39         5.36 o
  -3   4   2        181.92        190.16         2.82 o
  -2   4   2         17.20         16.18         0.98 o
  -1   4   2        125.85        118.10         1.68 o
   0   4   2         32.45         25.68         0.61 o
   1   4   2        278.62        285.48         3.26 o
   2   4   2       1014.19       1122.37        10.29 o
   3   4   2        102.97         92.01         1.10 o
   4   4   2        153.18        163.34         1.70 o
   5   4   2          3.50          0.60         0.29 o
   6   4   2         38.68         53.57         0.96 o
   7   4   2        108.26        107.23         1.66 o
   8   4   2        198.17        205.44         2.58 o
   9   4   2          1.53          0.26         0.67 o
  10   4   2         12.26          8.10         0.90 o
  11   4   2         31.29         34.29         1.53 o
  -6   5   2         21.60         19.23         1.93 o
  -5   5   2         31.73         32.85         1.98 o
  -4   5   2          0.23          0.00         0.82 o
  -3   5   2         69.41         71.78         2.13 o
  -2   5   2          0.06          0.00         0.37 o
  -1   5   2          0.35          0.54         0.34 o
   0   5   2        295.52        360.51         3.68 o
   1   5   2       3805.17       4090.93        42.47 o
   2   5   2        246.34        263.13         2.86 o
   3   5   2        937.47        946.35         8.73 o
   4   5   2        250.80        250.30         2.52 o
   5   5   2         36.54         32.86         0.71 o
   6   5   2       2107.01       2055.03        18.87 o
   7   5   2        291.82        292.87         3.02 o
   8   5   2         42.25         39.74         1.10 o
   9   5   2        166.36        171.19         3.03 o
  10   5   2        146.83        159.67         3.03 o
  11   5   2         90.93         92.89         2.37 o
  -5   6   2          0.47          0.00         1.62 o
  -4   6   2          0.06          0.00         1.12 o
  -3   6   2          4.36          2.98         0.89 o
  -2   6   2          8.08          5.75         0.90 o
  -1   6   2         35.57         31.16         1.05 o
   0   6   2        357.91        394.46         4.39 o
   1   6   2        446.27        458.55         5.29 o
   2   6   2        219.53        235.24         2.69 o
   3   6   2        211.27        224.46         2.37 o
   4   6   2        182.67        143.15         1.62 o
   5   6   2        493.25        468.62         4.56 o
   6   6   2          4.67          3.63         0.36 o
   7   6   2         33.10         38.72         0.99 o
   8   6   2        109.32        106.63         1.54 o
   9   6   2         70.78         70.65         1.67 o
  10   6   2         38.84         37.02         1.50 o
  11   6   2          0.01          0.68         0.78 o
  12   6   2         23.31         26.65         1.47 o
  -4   7   2         21.09         18.67         2.78 o
  -3   7   2         25.20         27.24         2.44 o
  -2   7   2         34.23         30.70         1.77 o
  -1   7   2          0.13          0.00         0.61 o
   0   7   2        319.53        313.76         3.76 o
   1   7   2        203.25        193.09         3.03 o
   2   7   2          1.15          0.52         0.34 o
   3   7   2         67.70         59.06         1.06 o
   4   7   2        241.53        241.74         2.59 o
   5   7   2         29.45         28.56         0.70 o
   6   7   2        225.31        237.46         3.34 o
   7   7   2        217.32        220.34         2.41 o
   8   7   2         42.08         44.24         1.32 o
   9   7   2         20.08         19.17         0.93 o
  10   7   2          6.96          5.99         0.85 o
  11   7   2          2.91          2.74         0.83 o
  12   7   2         27.61         31.18         1.55 o
  -3   8   2          1.38          1.46         2.01 o
  -2   8   2         55.60         63.58         3.31 o
  -1   8   2         37.23         36.69         2.38 o
   0   8   2         30.06         27.24         1.32 o
   1   8   2          3.22          2.42         0.50 o
   2   8   2        103.86        100.29         1.62 o
   3   8   2         70.32         67.99         1.17 o
   4   8   2          1.96          1.13         0.28 o
   5   8   2        133.37        113.91         1.69 o
   6   8   2        182.78        182.99         2.31 o
   7   8   2         93.03         90.06         1.80 o
   8   8   2        109.75        108.38         1.82 o
   9   8   2         24.87         24.92         1.05 o
  10   8   2          2.27          1.38         0.88 o
  11   8   2          6.86          7.82         1.05 o
  -2   9   2         20.00         21.10         2.37 o
  -1   9   2          1.03          0.00         1.36 o
   0   9   2          0.44          0.00         1.16 o
   1   9   2          0.68          0.00         1.07 o
   2   9   2         12.92         11.78         1.08 o
   3   9   2          0.02          0.00         0.71 o
   4   9   2         80.01         81.22         1.72 o
   5   9   2        519.73        482.98         6.23 o
   6   9   2        180.99        181.39         2.88 o
   7   9   2         59.30         50.66         1.47 o
   8   9   2        177.34        176.38         3.27 o
   9   9   2         10.83          9.37         0.90 o
  10   9   2          0.90          0.29         0.75 o
  11   9   2         11.37          8.74         1.03 o
  -1  10   2          2.50          0.00         1.61 o
   0  10   2         14.84         12.91         1.87 o
   1  10   2          1.15          0.24         1.28 o
   2  10   2          0.26          0.00         2.40 o
   3  10   2          0.76          0.00         0.84 o
   4  10   2         16.34         26.04         1.25 o
   5  10   2         16.28         17.73         1.60 o
   6  10   2         14.03         18.00         1.09 o
   7  10   2        136.88        135.27         2.82 o
   8  10   2        260.18        262.02         4.49 o
   9  10   2         97.70         94.31         2.44 o
  10  10   2          0.08          0.00         0.77 o
  11  10   2         18.90         20.79         1.33 o
   0  11   2         14.25         12.11         2.54 o
   1  11   2          1.65          0.00         1.45 o
   2  11   2          2.86          4.49         1.44 o
   3  11   2         32.91         39.95         2.57 o
   4  11   2          0.22          0.00         0.98 o
   5  11   2         62.67         68.32         3.23 o
   6  11   2         39.47         44.83         1.73 o
   7  11   2          0.46          0.71         0.79 o
   8  11   2          1.57          2.08         0.98 o
   9  11   2         49.13         57.07         2.44 o
  10  11   2          0.20          0.00         1.29 o
   2  12   2          0.00          0.00         1.63 o
   3  12   2          0.26          0.00         1.32 o
   4  12   2         33.88         32.87         2.31 o
   5  12   2        139.20        151.45         3.84 o
   6  12   2         16.63         16.52         1.53 o
   7  12   2          1.49          0.01         0.98 o
   8  12   2         28.69         26.61         1.93 o
   9  12   2         60.46         65.78         2.95 o
   6  13   2          0.37          0.00         1.11 o
   7  13   2          2.47          3.28         1.49 o
  -6 -12   3          8.47          8.59         1.46 o
  -5 -12   3          0.24          0.00         1.17 o
  -4 -12   3         16.24         11.78         2.15 o
  -3 -12   3        122.22        131.13         4.97 o
  -2 -12   3         35.76         41.47         4.55 o
  -8 -11   3          8.70          8.29         1.31 o
  -7 -11   3         20.19         19.80         1.48 o
  -6 -11   3          1.57          0.82         1.01 o
  -5 -11   3         14.19         11.72         1.45 o
  -4 -11   3         21.53         32.66         1.93 o
  -3 -11   3         52.24         54.89         2.78 o
  -2 -11   3         43.65         52.22         3.17 o
  -1 -11   3         26.96         29.15         2.50 o
   0 -11   3         62.03         77.63         6.94 o
   1 -11   3         45.36         41.75         3.21 o
  -9 -10   3         68.01         75.54         2.43 o
  -8 -10   3          5.07          6.31         1.11 o
  -7 -10   3          0.03          0.00         0.80 o
  -6 -10   3         96.03         95.65         2.79 o
  -5 -10   3        173.21        166.95         3.69 o
  -4 -10   3         44.79         46.02         1.94 o
  -3 -10   3         36.74         41.18         1.83 o
  -2 -10   3          5.09          7.97         1.14 o
  -1 -10   3          0.07          0.00         0.97 o
   0 -10   3          0.95          0.00         1.12 o
   1 -10   3          8.25          9.02         1.76 o
   2 -10   3         40.76         37.25         2.96 o
  -9  -9   3          0.06          0.07         0.97 o
  -8  -9   3          0.20          0.73         0.89 o
  -7  -9   3         92.74         91.61         2.46 o
  -6  -9   3         48.91         50.08         1.81 o
  -5  -9   3          0.04          0.00         0.66 o
  -4  -9   3          3.62          4.07         0.77 o
  -3  -9   3         79.92         82.56         2.04 o
  -2  -9   3        102.89         99.84         2.20 o
  -1  -9   3          4.64          3.96         0.75 o
   0  -9   3         42.78         46.55         1.94 o
   1  -9   3          2.44          0.00         0.94 o
   2  -9   3          0.05          0.00         0.97 o
   3  -9   3          0.08          2.47         1.37 o
   4  -9   3         16.31         17.24         1.98 o
  -9  -8   3         52.23         62.99         2.21 o
  -8  -8   3          3.79          2.18         0.93 o
  -7  -8   3          0.81          0.18         0.76 o
  -6  -8   3          0.81          0.70         0.63 o
  -5  -8   3         14.13         14.11         0.92 o
  -4  -8   3        201.95        206.22         3.08 o
  -3  -8   3        484.10        463.04         4.99 o
  -2  -8   3         31.33         29.69         1.01 o
  -1  -8   3         98.03         97.79         1.74 o
   0  -8   3        377.22        382.66         6.15 o
   1  -8   3        106.18        107.19         2.72 o
   2  -8   3          3.75          0.74         0.95 o
   3  -8   3         68.22         68.80         2.83 o
   4  -8   3         70.95         85.55         2.82 o
   5  -8   3          2.49          0.49         1.44 o
 -10  -7   3         17.28         18.34         1.72 o
  -9  -7   3          0.00          0.00         0.89 o
  -8  -7   3          3.24          3.87         0.94 o
  -7  -7   3         45.13         43.86         1.44 o
  -6  -7   3          0.07          0.00         0.60 o
  -5  -7   3         82.28         77.40         1.42 o
  -4  -7   3         82.34         80.50         1.45 o
  -3  -7   3         29.78         31.72         0.94 o
  -2  -7   3        439.94        411.36         4.40 o
  -1  -7   3        298.08        290.39         3.49 o
   0  -7   3        162.75        162.04         2.53 o
   1  -7   3        164.49        161.68         2.62 o
   2  -7   3        302.30        290.66         4.46 o
   3  -7   3         14.31         14.67         1.26 o
   4  -7   3         17.21         15.18         1.65 o
   5  -7   3          7.34          6.73         2.05 o
   6  -7   3         59.40         62.93         2.65 o
 -10  -6   3        100.74        115.98         4.55 o
  -9  -6   3         43.89         51.38         2.21 o
  -8  -6   3         13.15         11.30         1.18 o
  -7  -6   3         23.32         22.11         1.26 o
  -6  -6   3       1276.92       1235.53        13.88 o
  -5  -6   3        245.90        246.84         3.00 o
  -4  -6   3         36.26         49.93         1.20 o
  -3  -6   3        154.61        144.07         2.27 o
  -2  -6   3        599.60        581.78         5.85 o
  -1  -6   3         10.72          7.35         0.48 o
   0  -6   3         11.09         15.60         0.64 o
   1  -6   3         89.65         96.76         1.79 o
   2  -6   3         10.74          7.08         0.72 o
   3  -6   3          4.89          4.25         0.76 o
   4  -6   3          0.05          0.00         0.88 o
   5  -6   3          8.01          7.49         1.19 o
   6  -6   3          8.70          8.43         1.34 o
   7  -6   3          0.29          1.41         1.28 o
 -10  -5   3          0.81          2.10         1.70 o
  -9  -5   3         20.38         18.50         2.10 o
  -8  -5   3          4.55          5.21         0.95 o
  -7  -5   3         97.57         96.99         2.56 o
  -6  -5   3        306.60        281.93         4.28 o
  -5  -5   3        234.71        243.20         3.16 o
  -4  -5   3        720.49        665.43         6.63 o
  -3  -5   3        474.21        491.67         5.38 o
  -2  -5   3        364.15        428.75         4.41 o
  -1  -5   3        250.81        213.25         2.44 o
   0  -5   3         63.85         80.89         1.22 o
   1  -5   3       1052.32       1116.55        12.13 o
   2  -5   3        228.00        226.66         3.43 o
   3  -5   3         27.51         24.59         1.08 o
   4  -5   3         26.53         22.60         1.16 o
   5  -5   3        326.47        340.39         5.17 o
   6  -5   3          4.26          1.38         0.98 o
   7  -5   3         15.19         15.13         1.48 o
  -9  -4   3        148.06        152.46         5.13 o
  -8  -4   3         35.83         36.14         1.76 o
  -7  -4   3         21.35         20.07         2.05 o
  -6  -4   3        138.48        125.29         2.49 o
  -5  -4   3        205.71        224.51         3.45 o
  -4  -4   3        293.27        295.83         3.48 o
  -3  -4   3          0.42          0.79         0.32 o
  -2  -4   3         19.73         11.32         0.63 o
  -1  -4   3       1072.95       1058.75        10.63 o
   0  -4   3         52.96         60.17         1.34 o
   1  -4   3          4.12          3.55         0.40 o
   2  -4   3          0.69          1.80         0.38 o
   3  -4   3        352.97        324.72         4.13 o
   4  -4   3         73.53         69.71         1.80 o
   5  -4   3        281.87        283.53         4.39 o
   6  -4   3         95.76         97.34         2.39 o
   7  -4   3          4.92          5.86         1.41 o
   8  -4   3          0.01          0.00         1.06 o
  -9  -3   3         25.43         28.97         2.08 o
  -8  -3   3         28.85         25.51         1.82 o
  -7  -3   3        180.46        190.24         3.43 o
  -6  -3   3         93.56         95.93         2.18 o
  -5  -3   3        295.05        289.82         4.19 o
  -4  -3   3         12.02          5.98         0.51 o
  -3  -3   3        133.81        106.47         1.55 o
  -2  -3   3        131.11        148.43         1.90 o
  -1  -3   3       1748.46       1816.74        15.75 o
   0  -3   3        966.81       1014.08         9.25 o
   1  -3   3       5686.10       6000.32        53.91 o
   2  -3   3       3751.73       3724.52        38.28 o
   3  -3   3        120.17        145.63         2.13 o
   4  -3   3        104.48        102.12         2.16 o
   5  -3   3       1001.64        964.94        11.87 o
   6  -3   3         60.21         65.42         1.91 o
   7  -3   3         32.32         35.74         1.53 o
   8  -3   3         24.03         17.91         1.51 o
   9  -3   3         32.04         35.41         2.30 o
  -9  -2   3         10.67          8.56         1.55 o
  -8  -2   3          9.29         10.61         1.47 o
  -7  -2   3        328.16        317.47         5.47 o
  -6  -2   3         17.25         14.36         1.02 o
  -5  -2   3         25.48         30.44         1.36 o
  -4  -2   3         29.03         32.69         1.15 o
  -3  -2   3        895.02        851.08         9.28 o
  -2  -2   3        108.34        125.80         1.54 o
  -1  -2   3       1347.91       1311.48        11.33 o
   0  -2   3        258.33        246.35         2.73 o
   1  -2   3        354.26        368.86         3.89 o
   2  -2   3          8.32          4.29         0.29 o
   3  -2   3          2.75          0.00         0.29 o
   4  -2   3        107.22         76.70         1.57 o
   5  -2   3          4.16          3.76         0.65 o
   6  -2   3          2.26          0.07         0.65 o
   7  -2   3         70.66         70.64         1.94 o
   8  -2   3        126.48        130.61         2.84 o
   9  -2   3          4.50          0.00         0.97 o
  -9  -1   3          0.77          0.11         1.30 o
  -8  -1   3          1.50          0.00         1.08 o
  -7  -1   3          1.65          1.46         1.39 o
  -6  -1   3          2.46          0.00         0.75 o
  -5  -1   3       1056.17       1037.28        12.72 o
  -4  -1   3        283.42        246.62         3.57 o
  -3  -1   3          1.92          2.15         0.40 o
  -2  -1   3        211.95        177.91         1.88 o
  -1  -1   3       2671.81       2560.10        20.77 o
   0  -1   3       2758.53       2839.04        22.80 o
   1  -1   3         68.39         81.09         1.08 o
   2  -1   3        580.52        565.83         4.65 o
   3  -1   3         60.54         59.91         0.88 o
   4  -1   3         66.07         83.98         1.28 o
   5  -1   3         94.82         86.29         1.45 o
   6  -1   3          7.36          8.48         0.68 o
   7  -1   3        137.20        131.72         2.32 o
   8  -1   3        137.20        127.90         2.42 o
   9  -1   3         40.02         35.34         1.54 o
  10  -1   3         40.65         45.01         2.60 o
  -8   0   3         12.83         11.86         1.54 o
  -7   0   3         44.27         46.49         2.32 o
  -6   0   3         16.09         15.20         1.17 o
  -5   0   3          1.39          0.13         0.69 o
  -4   0   3        308.65        311.22         4.35 o
  -3   0   3        106.72         82.12         1.46 o
  -2   0   3         28.74         32.76         0.73 o
  -1   0   3        121.65        136.95         1.65 o
   0   0   3        100.61         91.60         0.90 o
   1   0   3       3332.17       3311.56        27.96 o
   2   0   3        141.44        162.92         1.67 o
   3   0   3        160.92        176.61         1.99 o
   4   0   3        102.12         95.84         1.33 o
   5   0   3       1374.59       1343.71        13.35 o
   6   0   3       1066.64       1088.89        11.07 o
   7   0   3         52.56         55.75         1.54 o
   8   0   3        600.44        595.88         7.21 o
   9   0   3          0.12          0.94         0.74 o
  10   0   3         45.52         56.67         2.24 o
  -8   1   3         19.72         29.19         2.52 o
  -7   1   3          0.10          0.23         1.04 o
  -6   1   3         20.02         16.77         1.86 o
  -5   1   3        188.02        177.18         3.67 o
  -4   1   3        310.63        337.87         4.98 o
  -3   1   3        122.17        122.89         2.47 o
  -2   1   3        128.68        146.73         2.42 o
  -1   1   3        255.94        239.22         2.64 o
   0   1   3          6.65          9.06         0.31 o
   1   1   3       3724.55       3831.76        30.98 o
   2   1   3       1086.62       1129.82        10.38 o
   3   1   3        309.85        318.76         2.90 o
   4   1   3        652.72        651.15         7.06 o
   5   1   3        605.20        553.08         5.39 o
   6   1   3        275.04        281.66         3.50 o
   7   1   3        356.12        337.72         3.97 o
   8   1   3       1092.42       1057.87        11.84 o
   9   1   3        116.90        110.88         2.22 o
  10   1   3          6.16          4.70         0.99 o
  11   1   3          1.61          0.63         1.07 o
  -7   2   3          0.16          0.00         0.97 o
  -6   2   3        149.93        162.02         4.13 o
  -5   2   3          7.37          4.23         1.05 o
  -4   2   3        167.18        156.52         4.73 o
  -3   2   3         41.74         56.44         1.89 o
  -2   2   3          0.66          0.00         0.25 o
  -1   2   3        337.94        333.88         3.59 o
   0   2   3        370.57        374.85         3.88 o
   1   2   3          0.35          0.39         0.18 o
   2   2   3       2345.30       2331.29        61.16 o
   3   2   3       4138.78       4135.63       107.83 o
   4   2   3        313.35        311.42         3.28 o
   5   2   3         14.31         23.51         1.16 o
   6   2   3       1062.66       1042.94        10.58 o
   7   2   3        320.71        300.82         3.60 o
   8   2   3         31.38         30.45         0.99 o
   9   2   3         15.25         14.98         1.16 o
  10   2   3         54.26         51.84         1.88 o
  11   2   3         16.00         12.08         1.29 o
  -7   3   3          8.41          7.96         1.91 o
  -6   3   3          2.76          2.58         1.11 o
  -5   3   3          0.06          0.00         1.06 o
  -4   3   3        134.48        115.90         2.71 o
  -3   3   3          8.56          9.96         0.73 o
  -2   3   3        834.00        814.45        12.20 o
  -1   3   3         29.13         25.56         0.70 o
   0   3   3        448.32        488.18         4.99 o
   1   3   3        312.69        302.21         3.12 o
   2   3   3       3459.18       3478.82        90.92 o
   3   3   3         21.33         30.20         1.97 o
   4   3   3          3.38          1.17         0.72 o
   5   3   3        721.05        759.80         7.17 o
   6   3   3         62.52         77.44         1.20 o
   7   3   3          6.03          4.44         0.53 o
   8   3   3         25.96         28.66         1.03 o
   9   3   3          0.15          0.00         0.66 o
  10   3   3          1.05          0.00         0.65 o
  11   3   3          0.53          0.00         0.87 o
  -6   4   3          4.56          1.26         1.46 o
  -5   4   3          0.01          0.00         0.91 o
  -4   4   3          1.84          0.00         0.91 o
  -3   4   3        104.48         98.15         2.11 o
  -2   4   3        311.11        309.67         3.95 o
  -1   4   3         13.15          6.78         0.48 o
   0   4   3         11.68         23.85         0.71 o
   1   4   3         11.56          5.35         0.32 o
   2   4   3       1259.07       1465.74        14.26 o
   3   4   3       2460.37       2546.33        67.04 o
   4   4   3        579.78        576.00        16.33 o
   5   4   3         40.18         47.92         0.79 o
   6   4   3          6.71         11.86         0.49 o
   7   4   3         15.29         14.61         0.63 o
   8   4   3         53.17         50.77         1.18 o
   9   4   3        369.49        333.01         4.83 o
  10   4   3          0.15          0.00         0.62 o
  11   4   3          0.06          0.00         0.72 o
  12   4   3        112.37        115.09         3.12 o
  -5   5   3         55.82         59.96         2.84 o
  -4   5   3         13.87         15.75         4.35 o
  -3   5   3          6.80          7.76         1.00 o
  -2   5   3        162.39        170.16         3.28 o
  -1   5   3         93.65         93.48         1.57 o
   0   5   3          7.71          4.06         0.49 o
   1   5   3         57.83         62.91         1.20 o
   2   5   3        162.65        118.59         1.73 o
   3   5   3       3938.73       4281.52        48.94 o
   4   5   3        503.07        516.96         6.22 o
   5   5   3         33.00         28.13         0.72 o
   6   5   3          0.01          0.91         0.32 o
   7   5   3        525.45        530.87         5.64 o
   8   5   3         29.70         25.23         0.79 o
   9   5   3         14.65         16.02         1.63 o
  10   5   3        121.68        116.20         2.44 o
  11   5   3         96.79        101.75         2.41 o
  12   5   3          0.06          0.00         0.90 o
  -5   6   3          1.56          0.00         1.87 o
  -4   6   3         10.44          8.67         2.10 o
  -3   6   3         46.60         49.14         3.90 o
  -2   6   3          9.14          8.76         1.04 o
  -1   6   3        238.67        241.65         3.13 o
   0   6   3        157.43        149.45         2.10 o
   1   6   3         15.11         18.12         0.65 o
   2   6   3        179.59        177.98         2.28 o
   3   6   3        858.94        884.32         8.79 o
   4   6   3        131.50        128.35         1.91 o
   5   6   3         20.76         12.94         0.56 o
   6   6   3        972.44        993.69         9.86 o
   7   6   3        592.06        622.87         6.01 o
   8   6   3         76.26         73.59         1.24 o
   9   6   3        438.88        440.89         5.03 o
  10   6   3         97.76        112.30         2.38 o
  11   6   3         13.75         16.18         1.12 o
  12   6   3         61.90         57.25         1.97 o
  -4   7   3         15.35         16.26         2.28 o
  -3   7   3         20.74         23.71         2.35 o
  -2   7   3         38.58         37.07         2.59 o
  -1   7   3         16.84          9.92         1.32 o
   0   7   3         42.28         35.45         1.29 o
   1   7   3        148.79        154.94         3.34 o
   2   7   3        198.70        203.73         2.68 o
   3   7   3        277.32        279.79         2.94 o
   4   7   3         78.43         81.16         1.22 o
   5   7   3         99.13         98.61         1.49 o
   6   7   3          1.74          1.10         0.34 o
   7   7   3        221.03        214.91         2.40 o
   8   7   3        149.14        151.04         2.08 o
   9   7   3          0.13          0.00         0.45 o
  10   7   3          3.63          2.98         0.75 o
  11   7   3          7.33         10.35         0.97 o
  12   7   3         11.88         12.77         1.13 o
  -3   8   3          1.05          1.75         1.83 o
  -2   8   3          3.15          2.56         1.61 o
  -1   8   3         35.38         38.09         2.51 o
   0   8   3         28.83         25.46         2.07 o
   1   8   3          5.84          3.49         0.88 o
   2   8   3         71.06         78.43         1.40 o
   3   8   3        416.62        413.67         4.52 o
   4   8   3         22.13         21.70         0.75 o
   5   8   3         17.76         16.24         0.59 o
   6   8   3        138.12        139.13         1.83 o
   7   8   3         57.21         55.71         1.19 o
   8   8   3        442.11        430.85         5.11 o
   9   8   3          6.26          5.04         0.70 o
  10   8   3         38.65         38.35         2.19 o
  11   8   3          9.31         11.72         1.10 o
  12   8   3          0.20          0.00         0.78 o
  -2   9   3         47.81         56.21         3.48 o
  -1   9   3         40.08         40.21         4.55 o
   0   9   3         10.04         12.25         1.73 o
   1   9   3         50.28         48.56         2.92 o
   2   9   3         14.54         14.64         1.40 o
   3   9   3          1.92          1.58         0.62 o
   4   9   3          2.96          5.15         0.56 o
   5   9   3         36.20         37.48         1.07 o
   6   9   3         77.72         73.64         2.01 o
   7   9   3         37.37         34.25         1.10 o
   8   9   3         71.11         70.54         1.61 o
   9   9   3         61.99         58.60         1.62 o
  10   9   3        278.18        266.16         4.59 o
  11   9   3         91.51         92.78         2.49 o
   0  10   3         13.31         11.01         1.95 o
   1  10   3         17.02         13.30         1.79 o
   2  10   3         24.73         27.33         2.04 o
   3  10   3          0.20          0.00         0.80 o
   4  10   3          3.04          1.34         1.34 o
   5  10   3         75.54         92.95         1.88 o
   6  10   3        128.35        131.34         2.28 o
   7  10   3         51.07         52.17         1.38 o
   8  10   3         78.51         81.48         1.74 o
   9  10   3        116.25        134.29         2.51 o
  10  10   3          2.31          1.31         0.84 o
  11  10   3          6.00          4.35         1.01 o
   1  11   3          3.99          2.23         1.71 o
   2  11   3          1.69          0.00         1.34 o
   3  11   3          7.00          8.38         1.55 o
   4  11   3          0.32          0.01         1.33 o
   5  11   3          2.62          2.58         0.82 o
   6  11   3         81.09         76.61         2.05 o
   7  11   3        137.17        153.79         3.03 o
   8  11   3          8.44         10.32         1.36 o
   9  11   3          0.44          2.27         0.92 o
  10  11   3         63.41         63.39         2.81 o
   3  12   3          0.08          0.00         1.40 o
   4  12   3          0.46          0.00         1.46 o
   5  12   3          4.08          3.75         1.18 o
   6  12   3          4.53          6.83         1.13 o
   7  12   3          2.89          0.24         0.91 o
   8  12   3          0.00          0.52         1.23 o
   9  12   3         17.50         23.66         1.53 o
  -5 -12   4          0.01          0.00         1.12 o
  -4 -12   4         14.92         16.58         2.82 o
  -3 -12   4         18.82         23.27         2.54 o
  -2 -12   4         18.32         23.03         4.73 o
  -7 -11   4         27.25         31.25         1.66 o
  -6 -11   4         41.12         49.15         2.26 o
  -5 -11   4          4.33          2.28         1.16 o
  -4 -11   4          4.55          1.13         1.24 o
  -3 -11   4         52.23         59.19         3.50 o
  -2 -11   4        144.82        152.29         5.26 o
  -1 -11   4          1.44          0.00         1.60 o
   0 -11   4          0.74          0.00         1.64 o
  -8 -10   4          2.76          3.25         1.06 o
  -7 -10   4          7.02          4.36         1.05 o
  -6 -10   4          0.79          1.05         1.04 o
  -5 -10   4          9.36          5.76         1.14 o
  -4 -10   4          8.51          7.69         1.00 o
  -3 -10   4          3.30          2.22         0.91 o
  -2 -10   4         53.63         59.40         2.58 o
  -1 -10   4          0.46          3.12         1.69 o
   0 -10   4         22.50         25.00         1.88 o
   1 -10   4         42.08         49.60         2.64 o
   2 -10   4         76.88         97.39         3.59 o
  -8  -9   4        103.99        109.02         2.82 o
  -7  -9   4         75.33         71.69         2.22 o
  -6  -9   4         77.10         78.61         2.02 o
  -5  -9   4          6.73          8.65         0.97 o
  -4  -9   4         21.73         22.80         1.15 o
  -3  -9   4         25.37         24.31         1.14 o
  -2  -9   4         18.99         20.53         1.11 o
  -1  -9   4         33.70         34.93         1.37 o
   0  -9   4          7.71          8.54         1.17 o
   1  -9   4          4.22          4.91         1.11 o
   2  -9   4         11.11          7.92         1.33 o
   3  -9   4         17.75         17.85         1.61 o
   4  -9   4          0.04          0.00         1.39 o
  -9  -8   4          3.94          2.15         1.25 o
  -8  -8   4         36.54         37.26         1.72 o
  -7  -8   4         10.95         10.44         1.01 o
  -6  -8   4          0.07          0.00         0.64 o
  -5  -8   4         89.70         86.03         1.86 o
  -4  -8   4        337.93        324.67         4.51 o
  -3  -8   4         51.96         40.70         1.42 o
  -2  -8   4          0.23          0.00         0.60 o
  -1  -8   4         39.89         43.85         1.43 o
   0  -8   4         87.36         84.24         2.35 o
   1  -8   4          1.13          0.61         0.86 o
   2  -8   4         18.03         16.44         1.31 o
   3  -8   4         22.61         19.13         1.52 o
   4  -8   4         18.91         19.65         1.62 o
   5  -8   4          6.09          7.20         1.43 o
  -9  -7   4        122.30        137.74         4.27 o
  -8  -7   4          2.57          1.84         1.06 o
  -7  -7   4          1.28          0.00         0.74 o
  -6  -7   4        214.46        208.31         3.37 o
  -5  -7   4         71.52         63.93         1.73 o
  -4  -7   4        211.84        190.26         2.57 o
  -3  -7   4         84.14         74.91         1.44 o
  -2  -7   4          0.82          0.00         0.43 o
  -1  -7   4        193.04        183.20         2.38 o
   0  -7   4         81.64         77.07         1.68 o
   1  -7   4         27.15         27.14         1.20 o
   2  -7   4          4.14          1.53         0.75 o
   3  -7   4        164.76        166.96         3.58 o
   4  -7   4         20.20         21.50         1.52 o
   5  -7   4         17.53         15.10         1.46 o
   6  -7   4         19.35         25.14         1.85 o
  -9  -6   4         22.75         19.96         2.09 o
  -8  -6   4          2.44          1.79         0.97 o
  -7  -6   4        162.42        153.03         3.14 o
  -6  -6   4          9.03         12.87         0.99 o
  -5  -6   4         23.64         23.71         0.98 o
  -4  -6   4          1.12          0.84         0.46 o
  -3  -6   4          0.19          0.00         0.43 o
  -2  -6   4        303.14        296.67         3.38 o
  -1  -6   4        973.60        984.54         9.50 o
   0  -6   4        661.43        675.51         7.14 o
   1  -6   4        445.40        435.80         5.89 o
   2  -6   4        223.90        222.55         3.55 o
   3  -6   4         91.76         84.15         2.07 o
   4  -6   4         47.94         46.80         1.79 o
   5  -6   4         52.76         51.14         2.13 o
   6  -6   4          1.21          0.04         1.04 o
   7  -6   4          2.12          0.00         1.14 o
  -9  -5   4         16.01         14.90         3.35 o
  -8  -5   4          4.31          3.63         1.16 o
  -7  -5   4         72.35         84.16         2.52 o
  -6  -5   4        339.64        357.38         5.89 o
  -5  -5   4        199.92        183.81         2.64 o
  -4  -5   4        130.59        125.25         1.86 o
  -3  -5   4         20.62         27.55         0.94 o
  -2  -5   4         27.87         24.72         0.91 o
  -1  -5   4         38.23         36.60         0.97 o
   0  -5   4        649.66        579.80         5.78 o
   1  -5   4         17.40         13.65         0.81 o
   2  -5   4         44.04         45.87         1.43 o
   3  -5   4        696.87        692.85         8.83 o
   4  -5   4        473.08        470.27         6.47 o
   5  -5   4          3.18          3.71         1.01 o
   6  -5   4         38.09         38.71         1.87 o
   7  -5   4          9.42          8.99         1.32 o
  -9  -4   4        171.96        189.65         5.99 o
  -8  -4   4         66.02         70.87         2.55 o
  -7  -4   4        152.40        159.41         3.52 o
  -6  -4   4         82.56         82.15         2.39 o
  -5  -4   4        880.57        848.35        11.87 o
  -4  -4   4        764.14        704.07         8.06 o
  -3  -4   4          1.28          0.57         0.35 o
  -2  -4   4        857.03        885.83         9.74 o
  -1  -4   4       1307.04       1268.12        12.72 o
   0  -4   4        195.97        226.62         3.09 o
   1  -4   4        452.19        462.34         5.44 o
   2  -4   4         69.21         86.41         1.56 o
   3  -4   4        388.03        407.31         4.99 o
   4  -4   4        459.17        445.95         6.65 o
   5  -4   4          0.45          0.00         0.66 o
   6  -4   4         78.85         70.40         1.73 o
   7  -4   4          1.10          0.21         0.95 o
   8  -4   4         38.81         47.90         2.53 o
  -9  -3   4          1.10          1.43         1.70 o
  -8  -3   4          0.36          0.00         1.16 o
  -7  -3   4         69.07         67.49         2.36 o
  -6  -3   4        435.15        426.22         6.77 o
  -5  -3   4         54.67         49.15         1.77 o
  -4  -3   4        200.71        202.51         3.57 o
  -3  -3   4        352.26        302.56         3.81 o
  -2  -3   4        136.84        157.66         2.08 o
  -1  -3   4       1134.75       1176.19        12.59 o
   0  -3   4         79.32         62.52         1.57 o
   1  -3   4       1546.49       1480.14        14.73 o
   2  -3   4         11.37         21.84         0.88 o
   3  -3   4         41.04         47.90         1.18 o
   4  -3   4         23.39         23.73         1.06 o
   5  -3   4         22.39         21.23         1.50 o
   6  -3   4        381.61        376.24         4.86 o
   7  -3   4          2.94          2.13         0.69 o
   8  -3   4         18.08         18.59         1.29 o
   9  -3   4         23.54         27.74         2.13 o
  -8  -2   4         58.95         62.07         2.76 o
  -7  -2   4         25.77         27.72         1.84 o
  -6  -2   4         38.23         33.91         1.80 o
  -5  -2   4          8.91          7.58         0.91 o
  -4  -2   4         36.56         43.29         1.45 o
  -3  -2   4        305.44        329.28         4.06 o
  -2  -2   4        162.18        147.73         2.11 o
  -1  -2   4        891.11        985.94        10.87 o
   0  -2   4       1091.80       1129.09        12.90 o
   1  -2   4       1089.84       1125.57        13.20 o
   2  -2   4        737.01        797.20         7.70 o
   3  -2   4         71.61         70.31         1.27 o
   4  -2   4        305.45        286.97         3.43 o
   5  -2   4        485.26        496.28         5.84 o
   6  -2   4        118.25        113.11         1.99 o
   7  -2   4         12.00         13.43         0.89 o
   8  -2   4        227.68        227.35         3.52 o
   9  -2   4          3.75          3.31         0.91 o
  -8  -1   4          3.79          1.66         1.26 o
  -7  -1   4         80.27         80.79         2.95 o
  -6  -1   4          6.22          4.65         1.17 o
  -5  -1   4        190.07        200.10         3.38 o
  -4  -1   4        716.13        767.05         9.54 o
  -3  -1   4         14.66         24.36         0.96 o
  -2  -1   4        714.69        764.26         9.19 o
  -1  -1   4        360.81        354.58         3.57 o
   0  -1   4       1027.19       1018.87         9.39 o
   1  -1   4         76.37         91.55         1.22 o
   2  -1   4        899.31        933.82         8.65 o
   3  -1   4          1.49          2.33         0.37 o
   4  -1   4         21.72         17.48         0.54 o
   5  -1   4         25.06         28.70         0.84 o
   6  -1   4        997.15        969.66        10.76 o
   7  -1   4        267.63        254.18         3.56 o
   8  -1   4         89.51         87.12         1.95 o
   9  -1   4          2.37          1.03         0.80 o
  10  -1   4         93.22         98.95         2.92 o
  -8   0   4          0.36          0.00         1.17 o
  -7   0   4          0.18          0.61         1.13 o
  -6   0   4         29.92         29.01         1.80 o
  -5   0   4         39.73         28.62         1.42 o
  -4   0   4          2.44          3.73         0.60 o
  -3   0   4        392.10        391.26         5.19 o
  -2   0   4       1472.78       1443.55        16.19 o
  -1   0   4        578.13        573.74         6.02 o
   0   0   4        223.29        200.32         1.98 o
   1   0   4        266.39        249.21         2.66 o
   2   0   4       1002.99        955.12        11.07 o
   3   0   4        551.56        646.62         6.50 o
   4   0   4        212.60        234.31         2.47 o
   5   0   4        111.27        107.78         1.56 o
   6   0   4         54.29         53.53         1.20 o
   7   0   4         36.71         31.22         1.12 o
   8   0   4        513.50        489.80         5.59 o
   9   0   4         33.58         34.07         1.58 o
  10   0   4        106.01        104.49         2.83 o
  -7   1   4         66.13         71.44         2.91 o
  -6   1   4          3.66          2.53         1.07 o
  -5   1   4         24.87         21.25         1.55 o
  -4   1   4        729.25        712.70         9.03 o
  -3   1   4        380.08        389.39         4.79 o
  -2   1   4        240.85        258.84         3.30 o
  -1   1   4         28.64         21.00         0.63 o
   0   1   4       2475.80       2483.03        23.89 o
   1   1   4       1170.54       1205.65        11.66 o
   2   1   4        865.74        834.76         7.67 o
   3   1   4        257.54        259.23         2.53 o
   4   1   4        601.75        589.00         6.42 o
   5   1   4          4.42          2.82         0.33 o
   6   1   4         72.86         72.86         1.26 o
   7   1   4        113.87        115.22         1.65 o
   8   1   4         10.58         10.96         0.76 o
   9   1   4         91.47         91.21         1.98 o
  10   1   4          0.25          0.00         0.81 o
  11   1   4          4.91          3.62         1.07 o
  -7   2   4          5.74          6.08         2.43 o
  -6   2   4          2.57          0.00         1.10 o
  -5   2   4         34.99         36.32         1.99 o
  -4   2   4          1.17          0.23         0.85 o
  -3   2   4         28.06         31.72         1.20 o
  -2   2   4        169.78        200.18         2.91 o
  -1   2   4        670.47        669.58         6.42 o
   0   2   4        155.65        151.60         1.95 o
   1   2   4        190.32        228.84         2.44 o
   2   2   4       2104.80       2186.80        25.12 o
   3   2   4          0.06          3.71         0.81 o
   4   2   4         36.85         32.70         0.60 o
   5   2   4         66.46         70.61         0.96 o
   6   2   4          3.54          2.25         0.61 o
   7   2   4        409.53        405.48         4.21 o
   8   2   4         80.27         77.23         1.38 o
   9   2   4          2.28          0.71         0.60 o
  10   2   4         16.89         18.03         1.21 o
  11   2   4        132.98        148.18         3.43 o
  -6   3   4         41.18         45.89         2.52 o
  -5   3   4          9.58          9.83         1.24 o
  -4   3   4         33.79         22.62         1.66 o
  -3   3   4        127.41        121.80         2.32 o
  -2   3   4         21.58         20.92         0.89 o
  -1   3   4        203.66        189.67         2.35 o
   0   3   4         48.88         50.67         1.12 o
   1   3   4         13.15         10.13         0.37 o
   2   3   4        288.35        276.81         3.35 o
   3   3   4        116.68        127.38         4.58 o
   4   3   4        460.88        440.22        12.76 o
   5   3   4       1106.76       1158.86        12.49 o
   6   3   4        689.72        693.64         7.62 o
   7   3   4          7.51          6.71         0.45 o
   8   3   4        135.73        134.09         1.94 o
   9   3   4        531.94        519.99         6.93 o
  10   3   4         18.35         18.36         1.05 o
  11   3   4          0.83          0.74         0.88 o
  12   3   4         15.91         19.00         1.51 o
  -6   4   4         31.22         39.41         3.11 o
  -5   4   4         30.81         33.80         2.15 o
  -4   4   4         28.69         25.20         1.53 o
  -3   4   4         23.00         19.59         1.31 o
  -2   4   4         33.78         31.52         1.02 o
  -1   4   4         97.22        100.74         1.69 o
   0   4   4         74.92         64.29         1.19 o
   1   4   4          1.99          1.34         0.25 o
   2   4   4        835.86        883.91         9.33 o
   3   4   4         53.63         80.90         3.54 o
   4   4   4       1376.74       1327.94        35.83 o
   5   4   4         76.19         60.62         1.98 o
   6   4   4         50.21         44.45         0.80 o
   7   4   4         20.48         18.25         0.60 o
   8   4   4        620.19        622.47         6.19 o
   9   4   4         25.79         30.78         1.28 o
  10   4   4          2.21          1.65         0.70 o
  11   4   4         59.16         59.93         2.05 o
  12   4   4          3.63          2.32         1.02 o
  -5   5   4         10.85         10.13         2.09 o
  -4   5   4        147.77        147.42         5.08 o
  -3   5   4          0.32          0.25         1.06 o
  -2   5   4        121.31        110.72         2.60 o
  -1   5   4        487.34        485.25         5.46 o
   0   5   4        173.06        169.35         2.39 o
   1   5   4        156.42        165.50         2.18 o
   2   5   4        754.57        726.43         7.79 o
   3   5   4        595.55        591.88         7.08 o
   4   5   4         17.46         22.34         2.17 o
   5   5   4         34.08         45.27         2.85 o
   6   5   4       2171.84       2260.70        29.32 o
   7   5   4        313.94        324.20         3.83 o
   8   5   4          4.11          4.28         0.42 o
   9   5   4          0.22          0.32         0.74 o
  10   5   4          9.59          4.81         0.76 o
  11   5   4          0.56          1.45         0.72 o
  12   5   4         22.52         22.76         1.47 o
  -4   6   4          1.60          0.00         1.63 o
  -3   6   4         30.39         30.32         2.56 o
  -2   6   4        294.78        282.08         7.14 o
  -1   6   4         34.29         35.24         1.40 o
   0   6   4          0.00          0.00         0.31 o
   1   6   4        304.63        287.17         3.29 o
   2   6   4        991.10       1014.99        10.05 o
   3   6   4        189.67        183.03         2.59 o
   4   6   4         17.37         16.65         0.71 o
   5   6   4        173.70        150.92         3.51 o
   6   6   4          7.82          8.92         0.53 o
   7   6   4        261.45        272.86         3.68 o
   8   6   4          2.85          1.29         0.43 o
   9   6   4          2.23          1.87         0.55 o
  10   6   4         56.68         54.84         1.61 o
  11   6   4          0.31          0.00         0.69 o
  12   6   4          2.53          1.01         0.84 o
  -3   7   4          4.59          0.02         1.80 o
  -2   7   4          0.05          0.00         1.42 o
  -1   7   4         13.82          8.78         2.27 o
   0   7   4         23.64         23.88         1.45 o
   1   7   4         29.33         29.02         0.92 o
   2   7   4        177.46        176.84         2.39 o
   3   7   4        188.01        197.92         2.91 o
   4   7   4        214.48        205.84         2.88 o
   5   7   4         28.25         29.68         0.96 o
   6   7   4        118.62        122.68         2.17 o
   7   7   4        185.00        184.39         3.06 o
   8   7   4        406.09        384.14         5.10 o
   9   7   4        153.64        146.51         2.20 o
  10   7   4          0.87          0.07         1.04 o
  11   7   4          3.92          1.60         0.80 o
  12   7   4        121.50        133.90         2.83 o
  -2   8   4         62.44         63.14         3.41 o
  -1   8   4          0.76          0.00         1.31 o
   0   8   4        151.08        151.46         6.74 o
   1   8   4         42.27         38.62         1.90 o
   2   8   4         29.15         29.54         1.23 o
   3   8   4        585.95        619.56         7.60 o
   4   8   4        792.25        760.81         9.27 o
   5   8   4        120.53        107.16         2.14 o
   6   8   4         29.27         25.73         1.05 o
   7   8   4        196.66        202.81         3.38 o
   8   8   4         47.28         43.55         1.36 o
   9   8   4         68.21         61.39         1.76 o
  10   8   4        292.87        305.94         4.43 o
  11   8   4         62.23         64.82         2.15 o
  12   8   4          0.70          0.64         0.86 o
  -1   9   4         16.80         21.42         2.29 o
   0   9   4          8.18          5.03         1.62 o
   1   9   4          2.25          0.90         1.74 o
   2   9   4         91.31         94.57         2.63 o
   3   9   4         31.25         31.58         1.43 o
   4   9   4          1.61          0.00         0.57 o
   5   9   4        221.53        219.48         3.71 o
   6   9   4        349.75        350.19         5.37 o
   7   9   4         97.43         92.76         2.11 o
   8   9   4         10.45         10.01         0.99 o
   9   9   4         46.27         47.08         1.61 o
  10   9   4         11.30          9.77         1.38 o
  11   9   4         63.54         64.44         2.00 o
  12   9   4          2.55          2.64         0.91 o
   0  10   4         50.00         56.44         3.32 o
   1  10   4        113.99        121.71         4.25 o
   2  10   4         43.09         40.13         3.01 o
   3  10   4         48.88         48.97         2.45 o
   4  10   4         20.64         17.37         1.20 o
   5  10   4         91.02         99.29         2.20 o
   6  10   4         61.36         49.90         2.21 o
   7  10   4         79.46         80.68         2.40 o
   8  10   4          0.01          0.00         0.77 o
   9  10   4         22.20         21.31         1.16 o
  10  10   4          0.63          0.00         0.77 o
  11  10   4         41.54         41.60         2.18 o
   2  11   4          0.57          0.00         1.44 o
   3  11   4          4.38          2.32         1.44 o
   4  11   4         12.70         10.62         1.49 o
   5  11   4          2.55          2.61         0.81 o
   6  11   4         14.12         13.96         1.29 o
   7  11   4          2.58          0.94         0.92 o
   8  11   4          2.48          5.33         1.00 o
   9  11   4          9.62          8.76         1.22 o
  10  11   4          5.02          3.38         1.92 o
   4  12   4          4.87          2.83         2.14 o
   5  12   4          3.98          5.53         1.66 o
   6  12   4         36.27         36.62         2.63 o
   7  12   4          1.40          0.00         1.31 o
   8  12   4          0.35          0.00         0.96 o
   9  12   4          5.31          4.55         1.47 o
  -6 -11   5          6.38          4.19         1.25 o
  -5 -11   5          0.01          0.00         1.04 o
  -4 -11   5          7.01          8.52         1.84 o
  -3 -11   5         11.21         14.32         2.20 o
  -2 -11   5          4.33          2.27         1.70 o
  -1 -11   5          1.26          0.65         2.62 o
   0 -11   5          0.75          0.00         1.85 o
  -7 -10   5         12.18         11.80         1.50 o
  -6 -10   5         44.66         37.43         1.71 o
  -5 -10   5        114.30        109.29         2.76 o
  -4 -10   5         80.66         81.86         2.36 o
  -3 -10   5         13.18         10.93         1.10 o
  -2 -10   5         27.45         28.26         1.73 o
  -1 -10   5         67.42         71.97         2.53 o
   0 -10   5          0.04          0.00         1.13 o
   1 -10   5         10.77          2.70         1.59 o
   2 -10   5         23.04         20.05         2.02 o
  -8  -9   5         13.93         17.07         1.99 o
  -7  -9   5          2.44          2.34         1.16 o
  -6  -9   5         38.21         34.11         1.47 o
  -5  -9   5         32.07         33.82         1.34 o
  -4  -9   5          9.95          3.19         0.87 o
  -3  -9   5         93.18         86.00         2.09 o
  -2  -9   5        423.70        404.82         5.44 o
  -1  -9   5        180.86        181.50         3.88 o
   0  -9   5          3.90          4.32         1.08 o
   1  -9   5         66.53         69.63         2.45 o
   2  -9   5        129.76        144.30         3.58 o
   3  -9   5         32.90         35.86         1.99 o
  -8  -8   5         28.98         29.50         2.22 o
  -7  -8   5        148.33        154.83         3.79 o
  -6  -8   5         66.06         75.02         1.88 o
  -5  -8   5         39.30         29.86         1.22 o
  -4  -8   5        232.15        226.68         3.58 o
  -3  -8   5        523.56        529.68         6.69 o
  -2  -8   5        189.36        191.62         3.06 o
  -1  -8   5          0.42          0.31         0.64 o
   0  -8   5          0.10          0.47         0.86 o
   1  -8   5         95.82         91.96         2.54 o
   2  -8   5          9.27          6.27         1.13 o
   3  -8   5          1.91          0.59         1.03 o
   4  -8   5          0.17          0.00         1.04 o
   5  -8   5          0.75          0.00         1.16 o
  -8  -7   5         98.55        112.97         3.84 o
  -7  -7   5          9.02          9.44         1.32 o
  -6  -7   5         12.12         13.57         1.05 o
  -5  -7   5        105.01        104.03         2.25 o
  -4  -7   5         79.66         74.16         1.86 o
  -3  -7   5         75.89         76.03         1.67 o
  -2  -7   5        329.95        322.75         4.04 o
  -1  -7   5        456.32        412.55         4.85 o
   0  -7   5         14.75         13.51         0.88 o
   1  -7   5         19.53         19.37         1.07 o
   2  -7   5         19.82         13.51         1.02 o
   3  -7   5         24.65         21.57         1.45 o
   4  -7   5        105.61        118.38         3.09 o
   5  -7   5          4.59          5.21         1.20 o
   6  -7   5         11.84         13.10         1.55 o
  -8  -6   5         35.95         40.06         2.43 o
  -7  -6   5        105.45        102.68         2.98 o
  -6  -6   5        231.44        233.23         3.71 o
  -5  -6   5         61.14         68.66         1.82 o
  -4  -6   5         30.08         29.67         1.11 o
  -3  -6   5          0.50          0.00         0.55 o
  -2  -6   5          1.52          0.54         0.53 o
  -1  -6   5         16.89         18.15         0.77 o
   0  -6   5          3.47          2.90         0.47 o
   1  -6   5          5.73          4.12         0.77 o
   2  -6   5         72.15         63.28         1.75 o
   3  -6   5          1.56          0.00         0.68 o
   4  -6   5          8.21          2.03         0.89 o
   5  -6   5         85.57         89.28         2.68 o
   6  -6   5         75.92         86.99         2.79 o
   7  -6   5         25.41         30.60         2.22 o
  -8  -5   5          0.50          0.42         1.77 o
  -7  -5   5        160.68        156.72         4.18 o
  -6  -5   5         92.12         92.85         2.63 o
  -5  -5   5         72.72         65.46         1.73 o
  -4  -5   5        121.41        134.83         2.35 o
  -3  -5   5        365.68        349.12         4.21 o
  -2  -5   5        567.32        539.66         6.49 o
  -1  -5   5         14.58         10.46         0.72 o
   0  -5   5        293.08        280.11         3.74 o
   1  -5   5       1227.92       1194.31        13.21 o
   2  -5   5        797.94        789.06         9.85 o
   3  -5   5        378.50        394.23         5.53 o
   4  -5   5        200.54        194.22         3.39 o
   5  -5   5        125.21        114.51         2.58 o
   6  -5   5         18.15         18.60         1.24 o
   7  -5   5          0.00          0.00         1.02 o
   8  -5   5          6.42          6.28         1.65 o
  -8  -4   5         14.06         11.21         1.61 o
  -7  -4   5          0.01          0.00         1.11 o
  -6  -4   5        121.47        133.41         3.14 o
  -5  -4   5        226.62        227.45         4.20 o
  -4  -4   5       1119.25       1115.67        12.38 o
  -3  -4   5        156.36        136.27         2.24 o
  -2  -4   5          0.21          0.00         0.38 o
  -1  -4   5        681.94        689.53         7.91 o
   0  -4   5        580.00        527.95         6.20 o
   1  -4   5          0.08          0.07         0.36 o
   2  -4   5         38.12         31.46         0.99 o
   3  -4   5        434.56        409.01         5.52 o
   4  -4   5        210.60        210.42         3.06 o
   5  -4   5         42.80         33.98         1.22 o
   6  -4   5        192.81        184.00         3.37 o
   7  -4   5        110.50        111.81         2.63 o
   8  -4   5          1.15          0.34         1.26 o
  -8  -3   5         19.11         22.98         2.12 o
  -7  -3   5          5.54          4.74         1.16 o
  -6  -3   5        220.05        229.44         5.15 o
  -5  -3   5        985.90        949.19        13.30 o
  -4  -3   5         79.02         86.97         2.22 o
  -3  -3   5        146.80        141.79         2.26 o
  -2  -3   5       1223.73       1185.09        12.85 o
  -1  -3   5        864.74        920.09        10.07 o
   0  -3   5        211.02        214.44         3.10 o
   1  -3   5        127.19        137.68         1.89 o
   2  -3   5         34.64         30.17         1.07 o
   3  -3   5        208.85        209.83         3.13 o
   4  -3   5          6.49          2.87         0.62 o
   5  -3   5          4.40          3.97         0.67 o
   6  -3   5        277.84        289.58         3.92 o
   7  -3   5         59.43         59.83         1.60 o
   8  -3   5          4.85          4.07         1.09 o
   9  -3   5          3.34          2.53         2.33 o
  -8  -2   5         15.83         12.34         1.74 o
  -7  -2   5        101.60        108.52         3.45 o
  -6  -2   5         17.44         20.26         1.43 o
  -5  -2   5        188.04        189.76         3.77 o
  -4  -2   5         41.63         34.83         1.48 o
  -3  -2   5         10.02         10.61         0.64 o
  -2  -2   5         21.32         20.99         0.81 o
  -1  -2   5        141.97        149.94         1.88 o
   0  -2   5         39.36         34.12         1.04 o
   1  -2   5        196.25        208.01         2.48 o
   2  -2   5        191.05        172.47         1.86 o
   3  -2   5          7.02          4.08         0.29 o
   4  -2   5         36.65         37.74         1.00 o
   5  -2   5        200.76        199.26         3.84 o
   6  -2   5        104.14        101.39         1.86 o
   7  -2   5          0.23          0.00         0.63 o
   8  -2   5         47.74         46.96         1.53 o
   9  -2   5         55.20         64.99         2.73 o
  10  -2   5          0.02          0.00         1.68 o
  -7  -1   5          1.49          0.86         1.15 o
  -6  -1   5         30.60         30.88         1.88 o
  -5  -1   5        500.92        521.26         8.09 o
  -4  -1   5         64.32         63.08         1.69 o
  -3  -1   5         18.39         18.32         0.83 o
  -2  -1   5        224.68        273.51         3.48 o
  -1  -1   5        234.69        255.89         3.34 o
   0  -1   5       4655.46       4954.88        44.28 o
   1  -1   5       2864.21       3001.89        27.66 o
   2  -1   5        174.09        231.94         2.63 o
   3  -1   5        739.64        728.96         8.36 o
   4  -1   5        199.98        167.67         1.96 o
   5  -1   5        166.34        169.39         2.08 o
   6  -1   5        306.83        306.25         3.66 o
   7  -1   5         45.03         47.94         1.35 o
   8  -1   5         29.60         22.55         1.08 o
   9  -1   5          6.30          5.10         1.46 o
  10  -1   5        109.16        102.44         2.88 o
  -7   0   5          7.15         10.15         1.55 o
  -6   0   5          0.39          0.00         1.02 o
  -5   0   5          2.63          0.72         1.06 o
  -4   0   5        176.13        150.71         2.79 o
  -3   0   5          0.89          1.70         0.52 o
  -2   0   5        912.83        942.03        11.32 o
  -1   0   5       1307.06       1338.73        16.07 o
   0   0   5         10.85         12.85         0.44 o
   1   0   5          0.08          0.00         0.25 o
   2   0   5       4359.44       4483.19        46.20 o
   3   0   5       1557.61       1652.27        18.98 o
   4   0   5        171.88        204.27         2.37 o
   5   0   5        308.20        328.27         3.65 o
   6   0   5       1147.78       1149.25        11.60 o
   7   0   5         84.24         91.81         1.63 o
   8   0   5         88.01         94.46         1.92 o
   9   0   5         32.89         34.91         2.47 o
  10   0   5          6.27          3.35         1.43 o
  11   0   5         70.02         74.10         2.60 o
  -7   1   5          3.86          3.20         1.71 o
  -6   1   5        117.66        112.38         3.55 o
  -5   1   5          0.12          0.00         0.97 o
  -4   1   5         36.51         36.96         1.93 o
  -3   1   5        100.50         81.59         1.66 o
  -2   1   5         41.21         31.25         1.00 o
  -1   1   5        388.07        401.93         4.36 o
   0   1   5        618.79        628.37         8.67 o
   1   1   5        591.34        575.17         9.52 o
   2   1   5        814.37        784.73         7.74 o
   3   1   5        142.97        169.40         1.77 o
   4   1   5         26.58         21.08         0.49 o
   5   1   5        466.16        460.88         5.19 o
   6   1   5         95.18        101.07         1.50 o
   7   1   5         24.50         30.04         0.95 o
   8   1   5          0.43          0.00         0.50 o
   9   1   5          5.94          5.23         0.86 o
  10   1   5          2.42          3.00         0.92 o
  11   1   5         16.20         13.95         1.34 o
  -6   2   5          0.02          0.00         1.31 o
  -5   2   5         25.85         25.13         3.06 o
  -4   2   5        555.38        545.03         9.62 o
  -3   2   5          4.80          3.89         1.23 o
  -2   2   5         28.00         25.66         0.81 o
  -1   2   5        459.65        480.45         5.14 o
   0   2   5        738.10        758.31         9.11 o
   1   2   5         92.12         97.93         1.36 o
   2   2   5         15.47         17.90         0.51 o
   3   2   5        400.10        336.24         4.12 o
   4   2   5        100.00         93.23         1.42 o
   5   2   5         49.29         37.00         0.74 o
   6   2   5          4.56          6.55         0.55 o
   7   2   5         47.86         50.79         1.07 o
   8   2   5        205.20        209.75         2.74 o
   9   2   5        134.37        126.52         2.76 o
  10   2   5          6.43          5.31         1.02 o
  11   2   5        127.93        131.25         3.19 o
  -6   3   5         24.17         29.36         2.79 o
  -5   3   5         22.46         20.51         2.20 o
  -4   3   5         53.63         51.39         2.57 o
  -3   3   5          2.59          5.26         1.04 o
  -2   3   5        122.71        116.49         2.07 o
  -1   3   5         45.27         47.28         1.13 o
   0   3   5         24.53         22.78         0.78 o
   1   3   5        101.14        123.48         1.82 o
   2   3   5        122.86        166.04         1.98 o
   3   3   5          8.56         12.45         1.40 o
   4   3   5        255.08        253.90         8.06 o
   5   3   5        286.31        306.57         3.55 o
   6   3   5        745.77        744.24         7.62 o
   7   3   5         62.48         60.53         1.06 o
   8   3   5         43.42         43.42         1.09 o
   9   3   5          0.65          0.00         0.68 o
  10   3   5         86.73         92.20         2.35 o
  11   3   5         28.28         32.32         1.58 o
  12   3   5          0.66          0.00         0.92 o
  -5   4   5         29.07         34.56         2.82 o
  -4   4   5        232.81        241.04         6.77 o
  -3   4   5          0.80          0.00         1.21 o
  -2   4   5         90.04         83.10         1.97 o
  -1   4   5         11.47         15.09         0.97 o
   0   4   5         35.55         36.82         0.96 o
   1   4   5       1004.75       1029.92        10.97 o
   2   4   5       1180.12       1172.82        12.33 o
   4   4   5         42.20         52.24         2.93 o
   5   4   5        319.59        270.94         8.79 o
   6   4   5         35.16         28.43         0.84 o
   7   4   5          3.16          3.72         0.49 o
   8   4   5        175.92        181.01         2.15 o
   9   4   5        303.97        288.43         4.11 o
  10   4   5         56.48         54.38         2.31 o
  11   4   5          0.62          0.00         0.78 o
  12   4   5         16.96         19.58         1.41 o
  -4   5   5         45.90         50.70         3.27 o
  -3   5   5         74.59         77.62         3.75 o
  -2   5   5         58.15         63.83         2.47 o
  -1   5   5         21.22         17.81         0.99 o
   0   5   5         49.20         49.67         1.21 o
   1   5   5         55.86         44.83         1.05 o
   2   5   5          0.01          0.00         0.29 o
   3   5   5        774.04        763.39         9.98 o
   4   5   5        313.52        282.84         9.20 o
   5   5   5         18.67         18.84         1.89 o
   6   5   5        377.78        393.51        12.27 o
   7   5   5        466.84        469.46         6.60 o
   8   5   5          5.71          3.40         0.48 o
   9   5   5         96.79         99.13         1.88 o
  10   5   5          0.31          0.00         0.62 o
  11   5   5         42.33         39.88         1.64 o
  12   5   5          0.61          0.33         0.91 o
  -4   6   5          6.34          3.64         1.83 o
  -3   6   5         22.69         20.15         2.28 o
  -2   6   5         47.99         49.58         3.03 o
  -1   6   5        393.61        386.81         8.84 o
   0   6   5          7.52          6.12         0.67 o
   1   6   5         84.00         79.37         1.85 o
   2   6   5        261.09        240.33         2.74 o
   3   6   5        680.27        709.83         9.42 o
   4   6   5          7.96          9.32         0.78 o
   5   6   5          0.04          0.49         1.04 o
   6   6   5          0.08          0.60         1.17 o
   7   6   5          7.51          5.97         0.49 o
   8   6   5        107.95        113.57         2.19 o
   9   6   5        223.30        222.27         3.28 o
  10   6   5         24.76         21.85         1.10 o
  11   6   5         45.45         41.87         2.26 o
  12   6   5          4.77          3.18         0.97 o
  -3   7   5         25.79         33.36         2.74 o
  -2   7   5         17.05         15.85         2.08 o
  -1   7   5        106.83        104.58         3.88 o
   0   7   5        248.70        249.54         5.03 o
   1   7   5        115.06        123.01         3.61 o
   2   7   5          8.21          9.71         0.63 o
   3   7   5        464.84        449.90         5.58 o
   4   7   5         71.70         71.37         2.11 o
   5   7   5          2.32          2.70         0.78 o
   6   7   5        176.49        177.06         4.31 o
   7   7   5         10.34         14.25         0.73 o
   8   7   5         21.23         22.64         0.89 o
   9   7   5         73.48         71.49         1.79 o
  10   7   5         49.39         49.31         1.56 o
  11   7   5          0.03          0.00         0.68 o
  12   7   5         30.75         34.73         1.72 o
  -2   8   5          0.24          0.00         1.54 o
  -1   8   5         17.01         18.28         4.75 o
   0   8   5         62.38         53.55         5.23 o
   1   8   5         41.94         45.20         3.69 o
   2   8   5         47.11         45.15         1.48 o
   3   8   5        272.34        267.67         3.65 o
   4   8   5         84.98         88.08         2.13 o
   5   8   5          1.03          0.00         0.65 o
   6   8   5        166.03        164.27         3.03 o
   7   8   5          1.00          2.18         0.54 o
   8   8   5        389.85        397.91         5.19 o
   9   8   5         54.68         50.20         1.52 o
  10   8   5         88.39         85.38         2.14 o
  11   8   5         76.33         79.73         1.86 o
  12   8   5          6.33          9.58         1.03 o
  -1   9   5          1.34          0.00         1.68 o
   0   9   5          1.79          1.89         1.57 o
   1   9   5         57.24         55.40         3.59 o
   2   9   5          0.07          0.48         0.83 o
   3   9   5        223.33        228.10         3.72 o
   4   9   5        274.87        227.99         5.97 o
   5   9   5          0.08          0.00         0.58 o
   6   9   5        136.06        138.57         2.59 o
   7   9   5        148.53        153.41         2.82 o
   8   9   5         85.40         74.78         1.81 o
   9   9   5         57.07         59.54         1.68 o
  10   9   5         41.57         42.68         1.56 o
  11   9   5          5.07          5.09         0.89 o
  12   9   5          0.30          0.00         0.97 o
   1  10   5         11.86         13.34         1.95 o
   2  10   5          7.63         15.85         1.77 o
   3  10   5          1.43          0.26         1.08 o
   4  10   5         29.90         26.62         1.86 o
   5  10   5          3.52          0.00         0.99 o
   6  10   5          0.10          0.00         0.76 o
   7  10   5         12.80         10.78         1.71 o
   8  10   5         38.61         37.62         1.68 o
   9  10   5          0.01          0.03         0.64 o
  10  10   5         15.14         16.19         1.08 o
  11  10   5         18.95         17.74         1.18 o
   2  11   5          1.02          0.00         1.46 o
   3  11   5         60.36         57.74         2.80 o
   4  11   5         76.89         74.91         2.87 o
   5  11   5         11.45          8.96         1.43 o
   6  11   5          0.14          0.00         0.89 o
   7  11   5         14.17         10.42         1.14 o
   8  11   5          0.42          0.00         0.78 o
   9  11   5         35.01         39.65         1.84 o
  10  11   5          4.29          4.96         0.87 o
   5  12   5          1.41          0.00         2.04 o
   6  12   5          1.23          0.66         1.95 o
   7  12   5         16.91         16.64         1.42 o
   8  12   5          0.18          0.53         0.95 o
   9  12   5          0.04          0.71         0.98 o
  -4 -11   6          0.05          0.00         1.39 o
  -3 -11   6          8.13          6.21         1.92 o
  -2 -11   6          7.92          8.22         2.01 o
  -1 -11   6         32.05         34.28         2.36 o
  -6 -10   6         17.79         15.04         1.56 o
  -5 -10   6          7.51         15.15         2.04 o
  -4 -10   6          3.81          1.76         0.98 o
  -3 -10   6          2.66          0.00         1.11 o
  -2 -10   6         32.88         28.41         1.80 o
  -1 -10   6          7.18          5.44         1.28 o
   0 -10   6         38.78         40.37         2.07 o
   1 -10   6         33.10         31.97         2.22 o
   2 -10   6          0.96          0.00         1.26 o
  -7  -9   6          4.66          2.46         1.25 o
  -6  -9   6          9.76          7.58         1.19 o
  -5  -9   6         41.55         39.87         1.65 o
  -4  -9   6         10.78         10.27         1.05 o
  -3  -9   6         15.32          9.03         1.44 o
  -2  -9   6         24.97         28.75         1.40 o
  -1  -9   6        362.03        374.52         6.47 o
   0  -9   6          5.56          4.79         1.21 o
   1  -9   6         20.29         21.49         1.60 o
   2  -9   6          5.73          2.98         1.18 o
   3  -9   6         30.40         27.92         1.85 o
  -7  -8   6          0.09          0.00         1.15 o
  -6  -8   6         34.72         36.56         1.77 o
  -5  -8   6        113.76        128.57         2.97 o
  -4  -8   6          0.04          0.00         0.62 o
  -3  -8   6          2.91          0.00         0.72 o
  -2  -8   6          0.03          0.00         0.70 o
  -1  -8   6        101.54        114.69         2.27 o
   0  -8   6          0.12          0.35         0.92 o
   1  -8   6         27.92         28.36         1.67 o
   2  -8   6         30.97         30.99         1.68 o
   3  -8   6         72.17         73.04         2.55 o
   4  -8   6          2.60          2.58         1.15 o
   5  -8   6          7.94          6.03         1.40 o
  -7  -7   6         17.80         21.96         1.73 o
  -6  -7   6          6.88          5.80         1.14 o
  -5  -7   6         19.53         20.30         1.18 o
  -4  -7   6         88.84         87.38         2.07 o
  -3  -7   6         50.13         41.18         1.72 o
  -2  -7   6         12.13          4.88         0.74 o
  -1  -7   6        269.54        276.03         3.62 o
   0  -7   6          0.57          1.03         0.70 o
   1  -7   6          0.51          0.00         0.68 o
   2  -7   6         12.61         11.16         0.99 o
   3  -7   6         31.21         29.40         1.61 o
   4  -7   6          1.11          1.51         1.01 o
   5  -7   6          0.25          0.00         1.04 o
   6  -7   6          8.02          5.24         1.35 o
  -8  -6   6         53.27         52.23         3.31 o
  -7  -6   6        143.41        151.78         4.28 o
  -6  -6   6         92.57        100.80         3.31 o
  -5  -6   6          1.90          1.77         0.79 o
  -4  -6   6        179.50        165.96         3.44 o
  -3  -6   6         20.93         19.70         0.95 o
  -2  -6   6        290.93        251.78         3.69 o
  -1  -6   6          8.75          6.28         0.78 o
   0  -6   6         77.96         76.34         1.80 o
   1  -6   6         58.32         56.44         1.55 o
   2  -6   6        121.67        111.98         2.38 o
   3  -6   6         27.83         25.23         1.23 o
   4  -6   6         58.81         57.92         1.87 o
   5  -6   6          5.96          3.51         1.09 o
   6  -6   6         44.40         45.71         2.17 o
   7  -6   6         36.91         39.27         2.45 o
  -8  -5   6          1.62          0.00         1.20 o
  -7  -5   6         27.66         29.96         2.11 o
  -6  -5   6          0.03          0.45         1.09 o
  -5  -5   6         77.49         81.51         2.17 o
  -4  -5   6        662.36        620.34         7.49 o
  -3  -5   6        214.02        209.39         3.17 o
  -2  -5   6        104.30        107.38         1.91 o
  -1  -5   6         20.30         24.58         1.00 o
   0  -5   6         22.64         18.78         0.89 o
   1  -5   6         36.26         32.20         1.17 o
   2  -5   6         84.93         78.53         1.70 o
   3  -5   6          0.03          0.00         0.64 o
   4  -5   6          0.04          0.00         0.59 o
   5  -5   6          0.50          0.00         0.72 o
   6  -5   6          1.15          0.12         0.82 o
   7  -5   6          7.09          8.03         1.50 o
  -8  -4   6         82.79         95.91         3.17 o
  -7  -4   6          5.09          3.60         1.42 o
  -6  -4   6          4.17          1.84         1.15 o
  -5  -4   6         39.00         47.71         2.23 o
  -4  -4   6         53.82         51.63         1.55 o
  -3  -4   6        327.45        327.03         4.33 o
  -2  -4   6         34.98         39.08         1.27 o
  -1  -4   6         52.89         55.46         1.49 o
   0  -4   6        146.65        145.66         2.31 o
   1  -4   6        187.82        178.32         2.63 o
   2  -4   6          9.71         12.99         0.72 o
   3  -4   6        269.80        262.03         3.92 o
   4  -4   6        366.31        359.44         5.11 o
   5  -4   6          8.25          7.41         0.89 o
   6  -4   6          7.63          3.16         0.84 o
   7  -4   6         29.78         24.30         1.38 o
   8  -4   6          0.24          0.00         1.20 o
  -7  -3   6          9.56          6.93         1.32 o
  -6  -3   6          0.04          0.26         1.08 o
  -5  -3   6         44.47         51.36         2.31 o
  -4  -3   6         34.46         22.05         1.25 o
  -3  -3   6          2.22          0.00         0.55 o
  -2  -3   6         16.40         16.51         0.77 o
  -1  -3   6        900.01        874.33         9.72 o
   0  -3   6        114.37         96.73         1.85 o
   1  -3   6         13.78         10.16         0.64 o
   2  -3   6         75.70         76.18         1.21 o
   3  -3   6          9.25          8.23         0.57 o
   4  -3   6        136.26        127.05         2.32 o
   5  -3   6        114.29        107.57         2.20 o
   6  -3   6          0.06          0.00         0.69 o
   7  -3   6         30.73         31.92         1.43 o
   8  -3   6         13.41          8.41         1.22 o
   9  -3   6         19.37         17.64         2.26 o
  -7  -2   6         12.53         11.79         1.60 o
  -6  -2   6          0.69          0.00         0.96 o
  -5  -2   6          2.10          5.87         1.19 o
  -4  -2   6        164.11        163.41         3.32 o
  -3  -2   6        765.06        694.98         8.83 o
  -2  -2   6         39.12         37.02         1.09 o
  -1  -2   6         19.33         32.95         1.01 o
   0  -2   6       1732.70       1837.63        16.84 o
   1  -2   6       1673.34       1639.51        17.78 o
   2  -2   6         93.21         94.33         1.46 o
   3  -2   6        838.44        835.59         8.73 o
   4  -2   6         17.07         13.92         0.58 o
   5  -2   6          5.94          3.40         0.47 o
   6  -2   6         61.95         53.39         1.40 o
   7  -2   6        270.35        256.56         3.64 o
   8  -2   6          0.32          0.03         0.68 o
   9  -2   6         61.05         62.21         2.65 o
  10  -2   6          6.53          3.37         1.92 o
  -7  -1   6         38.03         36.50         2.81 o
  -6  -1   6          4.30          3.65         1.25 o
  -5  -1   6        193.63        192.91         3.99 o
  -4  -1   6        501.41        528.47         9.31 o
  -3  -1   6          0.53          0.00         0.54 o
  -2  -1   6         17.50         22.64         1.51 o
  -1  -1   6        490.93        490.33         4.95 o
   0  -1   6          4.13          4.35         0.60 o
   1  -1   6        274.69        306.74         3.20 o
   2  -1   6        123.59        128.23         1.72 o
   3  -1   6         34.58         24.77         0.74 o
   4  -1   6         18.84         11.25         0.68 o
   5  -1   6        443.11        434.38         5.50 o
   6  -1   6          6.06          3.82         0.52 o
   7  -1   6        139.58        124.57         2.15 o
   8  -1   6        122.63        122.62         2.45 o
   9  -1   6        105.93        113.73         2.77 o
  10  -1   6         16.93         11.71         1.52 o
  -6   0   6         70.52         79.42         3.08 o
  -5   0   6        227.70        233.02         5.25 o
  -4   0   6         11.83         12.40         1.19 o
  -3   0   6          9.53          6.17         0.70 o
  -2   0   6         84.48         74.77         1.67 o
  -1   0   6         44.84         57.55         1.12 o
   0   0   6          5.75          5.36         0.37 o
   1   0   6        800.28        888.18         8.89 o
   2   0   6        345.82        364.17         4.22 o
   3   0   6       1401.59       1416.16        31.49 o
   4   0   6        250.26        258.85         2.93 o
   5   0   6          9.72         14.03         0.54 o
   6   0   6        122.90        118.58         1.78 o
   7   0   6        361.41        355.24         4.14 o
   8   0   6         53.46         52.84         1.65 o
   9   0   6         84.42         89.32         2.37 o
  10   0   6          7.30         11.62         1.15 o
  11   0   6          0.10          0.00         1.22 o
  -6   1   6         26.81         26.28         2.52 o
  -5   1   6          2.61          2.19         1.25 o
  -4   1   6         15.46         18.21         1.55 o
  -3   1   6         30.73         32.71         1.53 o
  -2   1   6        193.72        168.96         2.76 o
  -1   1   6         41.10         36.93         0.95 o
   0   1   6        197.40        219.81         2.63 o
   1   1   6        852.89        971.70        10.46 o
   2   1   6        394.02        409.63         4.58 o
   3   1   6         60.85         50.92         0.83 o
   4   1   6        145.29        159.13         1.76 o
   5   1   6        204.43        171.97         2.23 o
   6   1   6          0.65          0.00         0.43 o
   7   1   6         92.98         93.25         1.54 o
   8   1   6        110.59         98.75         1.84 o
   9   1   6          0.05          0.00         0.64 o
  10   1   6          1.55          0.30         0.84 o
  11   1   6         13.35         10.89         1.56 o
  -6   2   6          1.25          0.00         2.53 o
  -5   2   6          0.67          0.54         1.48 o
  -4   2   6        143.41        129.93         4.55 o
  -3   2   6        103.92        115.04         3.16 o
  -2   2   6        145.72        162.24         2.55 o
  -1   2   6         14.93         20.20         1.01 o
   0   2   6        505.06        475.18         6.03 o
   1   2   6          0.10          0.43         0.23 o
   2   2   6       1406.86       1492.54        14.50 o
   3   2   6         77.06         78.40         1.40 o
   4   2   6         33.92         21.71         0.76 o
   5   2   6          1.44          0.56         0.25 o
   6   2   6         31.28         39.33         0.75 o
   7   2   6        256.63        268.40         3.36 o
   8   2   6         98.60         97.43         1.63 o
   9   2   6          6.61          4.24         0.82 o
  10   2   6          0.74          0.00         0.76 o
  11   2   6          0.07          0.47         0.89 o
  -5   3   6          0.19          0.20         2.40 o
  -4   3   6          3.89          0.00         2.29 o
  -3   3   6         48.22         47.51         3.34 o
  -2   3   6        264.09        284.56         4.75 o
  -1   3   6        243.71        243.31         3.85 o
   0   3   6          0.44          0.00         0.38 o
   1   3   6         77.27         82.28         1.46 o
   2   3   6        397.30        368.87         4.14 o
   3   3   6        509.26        547.05         6.45 o
   4   3   6       1830.27       1886.59        42.35 o
   5   3   6          1.14          3.08         0.52 o
   6   3   6         24.04         28.85         0.77 o
   7   3   6        234.04        223.62         2.65 o
   8   3   6        333.96        303.78         3.78 o
   9   3   6        157.92        157.99         3.03 o
  10   3   6          0.57          0.61         0.68 o
  11   3   6        105.16        101.37         2.64 o
  12   3   6         21.53         21.55         1.48 o
  -4   4   6         39.33         36.33         2.78 o
  -3   4   6        113.57        113.85         4.33 o
  -2   4   6         49.03         53.02         2.68 o
  -1   4   6        459.92        443.56         6.67 o
   0   4   6         33.32         32.80         1.41 o
   1   4   6        496.70        507.14         5.71 o
   2   4   6          7.95          8.70         0.43 o
   3   4   6          0.17          0.13         0.25 o
   4   4   6          2.20          5.81         1.28 o
   5   4   6         47.90         49.91         3.11 o
   6   4   6         16.25         13.12         1.02 o
   7   4   6         15.69         12.14         0.63 o
   8   4   6        154.93        170.20         2.96 o
   9   4   6        139.11        140.68         2.39 o
  10   4   6         12.83         13.64         0.99 o
  11   4   6         19.19         18.95         1.22 o
  12   4   6         11.55         14.86         1.78 o
  -4   5   6          0.89          0.00         1.67 o
  -3   5   6          9.84          9.38         1.97 o
  -2   5   6         30.36         27.44         2.30 o
  -1   5   6        318.95        309.50         7.35 o
   0   5   6          0.24          0.00         0.51 o
   1   5   6        297.43        289.25         3.58 o
   2   5   6         12.94         11.07         0.53 o
   3   5   6         98.16        101.60         2.01 o
   4   5   6         14.12         13.63         1.83 o
   5   5   6        214.40        212.36         7.61 o
   6   5   6          4.06          2.70         1.34 o
   7   5   6          5.07          9.03         0.95 o
   8   5   6          0.09          0.38         0.49 o
   9   5   6        100.79        102.67         1.85 o
  10   5   6          3.25          2.23         0.68 o
  11   5   6        126.12        126.36         2.80 o
  12   5   6         42.53         45.76         1.89 o
  -3   6   6         11.90         10.27         2.13 o
  -2   6   6          4.51          3.67         1.65 o
  -1   6   6         41.72         48.41         2.89 o
   0   6   6          9.37         10.35         1.57 o
   1   6   6          9.95          6.74         0.74 o
   2   6   6          0.03          0.00         0.39 o
   3   6   6        389.80        402.27         6.54 o
   4   6   6          3.30          4.88         0.72 o
   5   6   6          1.20          1.13         1.24 o
   6   6   6        355.80        359.36        11.73 o
   7   6   6        209.59        213.54         8.01 o
   8   6   6         12.55         11.05         0.65 o
   9   6   6         22.14         25.80         1.12 o
  10   6   6          8.91         10.54         1.06 o
  11   6   6         38.72         36.21         1.50 o
  12   6   6         12.67         10.36         1.42 o
  -2   7   6          3.78          1.47         1.84 o
  -1   7   6          3.82          3.06         1.57 o
   0   7   6          4.19          3.48         1.40 o
   1   7   6         15.69         14.63         1.28 o
   2   7   6         66.63         59.04         1.52 o
   3   7   6        173.63        182.01         3.49 o
   4   7   6          0.09          0.00         0.46 o
   5   7   6        151.91        150.36         3.66 o
   6   7   6         19.22         21.18         2.44 o
   7   7   6          2.33          4.64         1.69 o
   8   7   6        191.31        183.48         5.56 o
   9   7   6        114.06        106.54         2.16 o
  10   7   6          0.43          0.33         0.73 o
  11   7   6         16.81         11.32         1.21 o
  12   7   6          3.95          4.47         0.87 o
  -1   8   6         10.04          2.10         1.78 o
   0   8   6         77.56         88.40         3.55 o
   1   8   6         13.92         18.19         1.75 o
   2   8   6         10.40          7.35         1.03 o
   3   8   6        468.75        434.41         7.16 o
   4   8   6        136.27        139.37         2.92 o
   5   8   6         15.00         12.94         0.88 o
   6   8   6         12.16         13.34         1.75 o
   7   8   6          0.30          1.11         1.24 o
   8   8   6         54.08         47.95         1.57 o
   9   8   6         25.66         27.60         0.99 o
  10   8   6          3.59          2.63         0.70 o
  11   8   6         27.84         24.95         1.28 o
  12   8   6         16.74         18.25         1.46 o
   0   9   6          8.92          9.85         1.91 o
   1   9   6         10.78         11.04         1.79 o
   2   9   6          4.20          5.55         1.31 o
   3   9   6          3.69          5.50         0.88 o
   4   9   6         91.51         95.56         3.03 o
   5   9   6         15.79         15.19         1.00 o
   6   9   6        190.98        174.93         3.56 o
   7   9   6         43.67         33.89         1.73 o
   8   9   6         15.09         19.11         1.51 o
   9   9   6          4.05          3.75         0.84 o
  10   9   6          0.03          0.13         0.61 o
  11   9   6         20.00         21.98         1.19 o
  12   9   6          4.81          4.02         1.08 o
   2  10   6          3.31          6.11         1.57 o
   3  10   6         39.70         28.43         1.92 o
   4  10   6         10.04         13.64         1.46 o
   5  10   6        167.31        154.63         6.90 o
   6  10   6         45.74         49.10         2.37 o
   7  10   6          6.00          3.45         0.84 o
   8  10   6         17.74         17.57         1.10 o
   9  10   6         96.11         91.22         2.05 o
  10  10   6         12.06         11.04         0.91 o
  11  10   6          3.20          2.83         0.78 o
   3  11   6          0.12          0.00         1.31 o
   4  11   6         90.30         95.64         5.26 o
   5  11   6         33.36         36.87         2.22 o
   6  11   6         12.24          5.74         1.21 o
   7  11   6          0.20          0.00         0.84 o
   8  11   6         25.66         26.26         1.52 o
   9  11   6          0.02          0.00         1.44 o
  10  11   6          0.16          1.33         0.74 o
   6  12   6          2.66          5.86         1.76 o
   7  12   6          3.63          2.13         1.19 o
   8  12   6          0.40          0.00         0.92 o
  -5 -10   7         17.58         12.09         1.37 o
  -4 -10   7         15.76         20.88         1.65 o
  -3 -10   7          5.16          5.60         1.63 o
  -2 -10   7          0.11          0.00         0.99 o
  -1 -10   7          2.21          0.51         1.18 o
   0 -10   7         10.86          6.97         1.40 o
   1 -10   7         33.73         38.77         2.13 o
  -6  -9   7         28.98         32.52         1.76 o
  -5  -9   7         57.11         53.05         2.42 o
  -4  -9   7          6.59          4.54         0.97 o
  -3  -9   7         18.20         13.28         1.11 o
  -2  -9   7          1.02          0.40         0.99 o
  -1  -9   7          3.22          1.86         1.05 o
   0  -9   7         14.98         17.03         1.52 o
   1  -9   7          1.38          2.93         1.22 o
   2  -9   7          0.40          0.53         1.26 o
   3  -9   7         24.26         28.96         1.87 o
  -6  -8   7          3.79          1.86         1.19 o
  -5  -8   7         21.55         25.50         1.72 o
  -4  -8   7          4.70          7.16         1.09 o
  -3  -8   7         10.85         12.44         1.03 o
  -2  -8   7          5.09          6.14         0.88 o
  -1  -8   7         11.10         13.93         1.23 o
   0  -8   7        105.98        104.21         3.30 o
   1  -8   7         42.70         41.70         2.03 o
   2  -8   7         57.35         62.24         2.39 o
   3  -8   7          5.86          5.70         1.20 o
   4  -8   7          5.04          3.67         1.28 o
  -7  -7   7         14.49         13.87         3.00 o
  -6  -7   7         14.35         13.38         1.53 o
  -5  -7   7         72.63         60.68         2.19 o
  -4  -7   7        350.79        333.03         5.37 o
  -3  -7   7         40.69         51.12         1.89 o
  -2  -7   7         20.67         19.31         1.27 o
  -1  -7   7          0.02          0.00         0.64 o
   0  -7   7        152.20        159.48         2.50 o
   1  -7   7          8.22          4.38         0.83 o
   2  -7   7         16.35         18.51         1.19 o
   3  -7   7          8.80          7.74         1.20 o
   4  -7   7         57.41         66.54         2.42 o
   5  -7   7          2.60          1.03         1.13 o
  -7  -6   7          0.49          1.95         1.37 o
  -6  -6   7          0.96          0.66         1.24 o
  -5  -6   7          3.28          1.24         1.82 o
  -4  -6   7          2.06          0.00         0.83 o
  -3  -6   7          1.53          0.00         0.66 o
  -2  -6   7        298.48        271.27         3.70 o
  -1  -6   7        673.56        645.54         7.88 o
   0  -6   7         13.28          7.52         0.90 o
   1  -6   7        115.95        109.11         3.09 o
   2  -6   7        183.79        182.26         3.28 o
   3  -6   7         49.50         48.58         1.71 o
   4  -6   7         49.22         50.96         1.83 o
   5  -6   7         20.02         22.63         1.54 o
   6  -6   7          4.80          0.51         1.31 o
  -7  -5   7         36.35         44.67         2.57 o
  -6  -5   7        176.27        174.78         4.61 o
  -5  -5   7         75.37         81.70         2.96 o
  -4  -5   7         12.11         12.32         1.02 o
  -3  -5   7         32.45         30.71         1.24 o
  -2  -5   7         17.69         18.84         1.01 o
  -1  -5   7        158.60        150.01         2.63 o
   0  -5   7         64.11         79.13         1.89 o
   1  -5   7         70.40         73.10         1.73 o
   2  -5   7         84.43         79.80         1.78 o
   3  -5   7         24.32         19.77         1.08 o
   4  -5   7          5.60          4.35         1.07 o
   5  -5   7        100.10        109.77         2.52 o
   6  -5   7         11.36         13.96         1.21 o
   7  -5   7         31.24         32.11         2.11 o
  -7  -4   7         67.18         87.41         3.42 o
  -6  -4   7          0.08          0.00         1.18 o
  -5  -4   7          2.49          2.70         1.17 o
  -4  -4   7         12.04         13.78         1.05 o
  -3  -4   7         14.25          9.10         0.80 o
  -2  -4   7         90.74         88.08         1.87 o
  -1  -4   7        516.09        502.76         6.11 o
   0  -4   7         62.74         59.42         1.67 o
   1  -4   7        852.49        801.36         9.21 o
   2  -4   7         79.10         82.52         1.71 o
   3  -4   7         10.58         12.60         0.79 o
   4  -4   7         20.92         21.47         1.07 o
   5  -4   7        174.31        170.74         3.10 o
   6  -4   7         15.72         21.70         1.24 o
   7  -4   7          8.33          9.18         1.20 o
   8  -4   7         16.06         16.89         2.20 o
  -7  -3   7          1.99          0.26         1.23 o
  -6  -3   7          4.77          4.55         1.37 o
  -5  -3   7         19.97         25.71         2.23 o
  -4  -3   7         18.48         13.12         1.30 o
  -3  -3   7         92.81        108.05         2.34 o
  -2  -3   7          5.25          3.73         0.64 o
  -1  -3   7        356.95        318.56         4.16 o
   0  -3   7         58.03         56.61         1.36 o
   1  -3   7          1.36          0.00         0.48 o
   2  -3   7        126.00        125.16         2.33 o
   3  -3   7        976.49        976.58        10.08 o
   4  -3   7        301.60        313.37         4.50 o
   5  -3   7          1.54          0.59         0.62 o
   6  -3   7        125.79        125.23         2.59 o
   7  -3   7         98.23        117.59         3.01 o
   8  -3   7          8.05          6.10         1.31 o
   9  -3   7          3.52          0.46         1.25 o
  -6  -2   7         64.00         65.24         2.51 o
  -5  -2   7         36.28         32.46         2.01 o
  -4  -2   7          0.11          0.85         0.93 o
  -3  -2   7        150.11        147.22         3.12 o
  -2  -2   7        673.67        625.23         7.33 o
  -1  -2   7         51.10         43.94         1.22 o
   0  -2   7          9.53         10.43         0.58 o
   1  -2   7        470.33        456.25         5.41 o
   2  -2   7        375.06        345.60         5.73 o
   3  -2   7          0.07          0.00         0.38 o
   4  -2   7         19.84         22.96         0.77 o
   5  -2   7        552.65        550.39         6.18 o
   6  -2   7         35.46         31.19         1.08 o
   7  -2   7          1.47          2.12         0.64 o
   8  -2   7         27.15         30.99         1.81 o
   9  -2   7          1.96          0.00         1.09 o
  10  -2   7          0.25          0.00         1.15 o
  -6  -1   7          4.71          1.08         1.63 o
  -5  -1   7        146.31        156.54         3.68 o
  -4  -1   7         65.96         58.82         2.40 o
  -3  -1   7        262.61        277.34         5.57 o
  -2  -1   7          1.32          0.25         0.71 o
  -1  -1   7          0.87          1.02         0.47 o
   0  -1   7        320.59        308.11         3.35 o
   1  -1   7        516.17        521.47         5.19 o
   2  -1   7         70.80         83.75         1.44 o
   3  -1   7        790.10        816.72         8.83 o
   4  -1   7        482.17        482.83         5.20 o
   5  -1   7          0.51          0.67         0.41 o
   6  -1   7         35.74         37.27         0.98 o
   7  -1   7         49.45         47.30         1.32 o
   8  -1   7         22.07         21.10         1.47 o
   9  -1   7         44.42         42.12         1.80 o
  10  -1   7         12.16         12.83         1.53 o
  -6   0   7         51.91         55.54         5.17 o
  -5   0   7         89.31         92.41         4.06 o
  -4   0   7        116.82        121.61         3.09 o
  -3   0   7         16.21         20.35         1.48 o
  -2   0   7         23.90         30.54         1.59 o
  -1   0   7        157.28        149.09         2.41 o
   0   0   7          1.06          0.00         0.35 o
   1   0   7        207.03        211.10         2.57 o
   2   0   7         12.95         12.47         0.57 o
   3   0   7        581.54        607.98         6.27 o
   4   0   7       1084.50       1165.79        11.56 o
   5   0   7         22.94         24.98         0.76 o
   6   0   7          7.65          6.59         0.51 o
   7   0   7        128.12        129.14         1.97 o
   8   0   7        126.10        118.51         2.58 o
   9   0   7         44.46         44.34         2.18 o
  10   0   7         39.30         42.31         1.85 o
  11   0   7         34.64         43.53         2.40 o
  -5   1   7          0.14          2.78         2.47 o
  -4   1   7        136.00        149.91         4.99 o
  -3   1   7         26.75         26.26         1.47 o
  -2   1   7         21.33         19.92         1.86 o
  -1   1   7         74.26         67.25         1.45 o
   0   1   7        304.54        335.97         3.83 o
   1   1   7         35.35         40.70         0.98 o
   2   1   7        819.73        800.73         8.67 o
   3   1   7         13.06          8.99         0.43 o
   4   1   7        123.97        149.74         1.83 o
   5   1   7         28.08         32.49         0.77 o
   6   1   7        751.77        775.23         8.56 o
   7   1   7        236.61        240.06         2.95 o
   8   1   7          6.55          7.36         0.85 o
   9   1   7         80.55         83.86         2.18 o
  10   1   7        153.54        167.78         3.48 o
  11   1   7          6.03          4.22         1.00 o
  -5   2   7          0.29          0.00         2.32 o
  -4   2   7         73.72         81.60         5.48 o
  -3   2   7        179.07        161.56         7.18 o
  -2   2   7        108.64        113.38         2.71 o
  -1   2   7          3.15          3.76         0.56 o
   0   2   7        163.41        158.89         2.56 o
   1   2   7       1282.31       1280.43        12.66 o
   2   2   7        244.16        254.41         4.17 o
   3   2   7        471.04        531.09         6.40 o
   4   2   7       1376.96       1477.58        15.48 o
   5   2   7        166.15        136.67         1.84 o
   6   2   7          1.31          1.80         0.34 o
   7   2   7         35.60         36.04         0.91 o
   8   2   7         75.44         78.30         1.92 o
   9   2   7        131.80        131.36         2.74 o
  10   2   7          1.05          0.63         0.75 o
  11   2   7         23.18         22.60         1.40 o
  -4   3   7         13.29         14.80         3.33 o
  -3   3   7         81.00         71.99         5.10 o
  -2   3   7         37.00         30.44         3.30 o
  -1   3   7        411.74        415.36         5.72 o
   0   3   7         46.10         39.45         1.26 o
   1   3   7         28.69         25.93         0.95 o
   2   3   7         12.46         16.81         0.55 o
   3   3   7        897.35        878.78        10.28 o
   4   3   7        175.31        173.45         3.05 o
   5   3   7        204.15        209.17         3.16 o
   6   3   7        306.91        314.83         4.64 o
   7   3   7        355.14        369.97         4.42 o
   8   3   7         23.95         20.81         0.91 o
   9   3   7         49.82         54.56         2.51 o
  10   3   7          7.23          7.17         0.87 o
  11   3   7         54.54         56.80         1.97 o
  12   3   7         29.11         31.60         1.65 o
  -4   4   7          6.16          4.75         1.97 o
  -3   4   7         11.79         13.80         2.10 o
  -2   4   7          6.19          3.33         2.18 o
  -1   4   7         61.94         61.05         4.17 o
   0   4   7          0.43          0.92         0.64 o
   1   4   7        930.71        954.36        10.43 o
   2   4   7        321.09        329.45         4.26 o
   3   4   7        149.95        164.00         2.29 o
   4   4   7        134.02        140.15         3.70 o
   5   4   7         10.83         14.25         1.86 o
   6   4   7         16.29         17.28         0.99 o
   7   4   7        132.15        135.64         2.34 o
   8   4   7         73.30         66.08         1.72 o
   9   4   7        247.21        249.36         3.55 o
  10   4   7          3.27          2.40         0.71 o
  11   4   7          1.26          0.02         0.77 o
  12   4   7          0.00          0.82         0.86 o
  -3   5   7         58.61         56.90         3.41 o
  -2   5   7          9.99         11.27         3.89 o
  -1   5   7         58.95         48.90         2.81 o
   0   5   7         19.40         21.44         1.73 o
   1   5   7         93.51         86.11         2.11 o
   2   5   7        257.80        240.42         3.03 o
   3   5   7         89.51         96.33         2.07 o
   4   5   7          7.34          6.66         0.58 o
   5   5   7        535.48        515.19        15.69 o
   6   5   7         12.84          8.76         1.77 o
   7   5   7          0.85          3.04         1.45 o
   8   5   7        167.58        176.89         4.26 o
   9   5   7        372.02        381.07         6.80 o
  10   5   7         23.38         25.53         1.40 o
  11   5   7         73.36         77.10         2.10 o
  12   5   7        105.92        114.63         2.77 o
  -2   6   7         18.30         12.85         2.14 o
  -1   6   7         14.65          8.52         1.80 o
   0   6   7         86.47         96.21         6.26 o
   1   6   7          1.76          1.64         0.85 o
   2   6   7         19.60         18.33         0.87 o
   3   6   7         22.59         20.18         1.11 o
   4   6   7         36.19         34.66         1.98 o
   5   6   7         68.46         61.81         4.13 o
   6   6   7          1.92          0.84         1.37 o
   7   6   7        179.67        178.03         7.23 o
   8   6   7         14.62         18.53         1.49 o
   9   6   7         12.32         12.68         1.02 o
  10   6   7         17.25         17.43         1.17 o
  11   6   7        162.15        176.69         7.65 o
  12   6   7          2.68          5.48         0.88 o
  -1   7   7          5.20          1.91         1.70 o
   0   7   7         16.39         17.53         2.92 o
   1   7   7          1.98          0.23         0.88 o
   2   7   7        300.52        298.55         4.60 o
   3   7   7         65.44         71.14         2.00 o
   4   7   7          0.32          0.00         0.53 o
   5   7   7        128.01        130.99         4.00 o
   6   7   7        499.71        499.17        15.79 o
   7   7   7        189.71        189.66         7.86 o
   8   7   7          2.85          0.00         1.63 o
   9   7   7          8.96         14.14         1.15 o
  10   7   7          1.54          0.48         0.80 o
  11   7   7          0.19          0.00         0.80 o
  12   7   7         10.07         12.03         1.57 o
   0   8   7         13.06          7.49         1.90 o
   1   8   7         13.98         15.76         1.78 o
   2   8   7         14.91         15.94         1.24 o
   3   8   7         12.02          9.97         2.14 o
   4   8   7         15.06         10.48         1.11 o
   5   8   7         88.64         74.06         2.14 o
   6   8   7        204.06        189.51         8.00 o
   7   8   7          6.92          8.38         2.30 o
   8   8   7        193.17        186.33         8.07 o
   9   8   7         15.37         18.25         1.04 o
  10   8   7          2.07          1.43         0.59 o
  11   8   7         17.50         17.96         1.08 o
  12   8   7          4.25          4.54         1.07 o
   1   9   7          0.32          0.00         1.41 o
   2   9   7          1.46          0.00         1.24 o
   3   9   7         13.43         17.80         1.60 o
   4   9   7         40.02         36.85         1.93 o
   5   9   7          2.06          5.38         1.01 o
   6   9   7         15.18          9.82         1.04 o
   7   9   7         18.23         16.59         2.72 o
   8   9   7        123.56        137.02         6.91 o
   9   9   7         27.45         27.08         1.26 o
  10   9   7          2.81          2.70         0.64 o
  11   9   7         90.76         95.52         2.90 o
   3  10   7          0.85          0.00         2.01 o
   4  10   7         69.64         59.58         2.61 o
   5  10   7          1.81          2.02         0.96 o
   6  10   7        113.54        116.15         7.87 o
   7  10   7         49.41         52.05         4.16 o
   8  10   7          9.79          5.34         2.35 o
   9  10   7         12.63         14.46         1.28 o
  10  10   7         37.80         44.56         1.68 o
  11  10   7         30.56         34.49         1.41 o
   4  11   7          0.18          0.00         2.00 o
   5  11   7        113.51        114.48         8.76 o
   6  11   7         15.37         17.87         1.55 o
   7  11   7          3.49          3.08         0.96 o
   8  11   7         40.52         47.62         2.31 o
   9  11   7         84.33         75.19         8.07 o
  10  11   7         19.12         20.32         1.24 o
  -2 -10   8         54.99         71.35         2.90 o
  -1 -10   8         15.51         14.48         1.52 o
  -4  -9   8         13.54         13.19         1.25 o
  -3  -9   8          1.18          0.76         0.91 o
  -2  -9   8          1.52          2.67         1.10 o
  -1  -9   8         14.89         17.78         1.44 o
   0  -9   8          4.00          1.39         1.05 o
   1  -9   8          1.46          0.00         1.06 o
   2  -9   8          3.77          1.93         1.23 o
  -5  -8   8          0.01          0.00         1.03 o
  -4  -8   8          0.02          0.00         0.98 o
  -3  -8   8          0.74          0.00         0.95 o
  -2  -8   8         97.76         91.74         2.25 o
  -1  -8   8        153.22        152.48         3.32 o
   0  -8   8         69.92         71.94         2.53 o
   1  -8   8         17.52         22.92         1.65 o
   2  -8   8         98.52        110.99         3.16 o
   3  -8   8         22.43         27.12         1.76 o
   4  -8   8          0.00          1.37         1.35 o
  -6  -7   8         14.59         15.38         1.74 o
  -5  -7   8          1.29          2.97         1.17 o
  -4  -7   8          0.69          0.00         0.97 o
  -3  -7   8         21.86         23.65         1.47 o
  -2  -7   8         16.21         26.77         1.47 o
  -1  -7   8          1.27          0.00         0.91 o
   0  -7   8        206.48        185.33         3.58 o
   1  -7   8        201.11        200.29         3.70 o
   2  -7   8         76.49         81.66         3.12 o
   3  -7   8         53.70         57.09         2.76 o
   4  -7   8        105.43        111.68         3.13 o
   5  -7   8         43.12         56.03         3.99 o
  -6  -6   8          0.18          0.00         1.35 o
  -5  -6   8          8.81          9.40         1.36 o
  -4  -6   8        383.13        402.00         6.88 o
  -3  -6   8        233.32        230.77         4.13 o
  -2  -6   8         38.38         40.15         1.54 o
  -1  -6   8        172.69        195.94         3.30 o
   0  -6   8        489.13        520.13         6.65 o
   1  -6   8         18.13         21.01         1.16 o
   2  -6   8         71.46         72.11         2.11 o
   3  -6   8          0.32          0.00         0.78 o
   4  -6   8         72.83         72.35         2.16 o
   5  -6   8          0.08          0.86         1.20 o
   6  -6   8         12.44         10.27         1.61 o
  -6  -5   8         26.54         30.29         2.17 o
  -5  -5   8         71.47         68.98         2.90 o
  -4  -5   8         60.65         57.40         2.33 o
  -3  -5   8          0.61          0.00         0.71 o
  -2  -5   8          1.48          0.00         0.70 o
  -1  -5   8          2.19          0.00         0.68 o
   0  -5   8        338.16        323.56         4.53 o
   1  -5   8        294.79        271.25         3.94 o
   2  -5   8        188.10        184.12         2.98 o
   3  -5   8          0.61          0.78         0.65 o
   4  -5   8          5.33          5.82         0.94 o
   5  -5   8          7.94          6.89         1.00 o
   6  -5   8         16.66         13.78         1.33 o
   7  -5   8         12.58         13.74         2.09 o
  -6  -4   8         19.90         33.48         2.24 o
  -5  -4   8          1.77          0.00         1.12 o
  -4  -4   8         21.21         15.79         1.35 o
  -3  -4   8          5.31          8.91         0.94 o
  -2  -4   8          6.99          9.13         0.90 o
  -1  -4   8        194.26        169.53         3.08 o
   0  -4   8        203.05        171.62         2.94 o
   1  -4   8        291.07        299.93         4.16 o
   2  -4   8        333.03        338.28         4.50 o
   3  -4   8         92.66         77.34         1.74 o
   4  -4   8         75.88         64.96         1.84 o
   5  -4   8        114.62        108.37         2.45 o
   6  -4   8         54.65         55.46         2.42 o
   7  -4   8          3.46          2.71         1.21 o
   8  -4   8         21.12         22.93         1.90 o
  -6  -3   8         20.81         17.89         3.52 o
  -5  -3   8         46.62         52.54         2.63 o
  -4  -3   8          2.34          0.23         1.30 o
  -3  -3   8         50.78         60.18         2.06 o
  -2  -3   8          3.06          1.77         0.68 o
  -1  -3   8          8.92          5.87         0.79 o
   0  -3   8        230.80        224.51         3.25 o
   1  -3   8        335.19        361.75         4.61 o
   2  -3   8         32.91         30.17         1.12 o
   3  -3   8         13.57         13.15         0.91 o
   4  -3   8        256.25        260.03         3.58 o
   5  -3   8         58.03         53.06         2.26 o
   6  -3   8          3.71          1.99         0.90 o
   7  -3   8         65.66         61.31         2.52 o
   8  -3   8         66.21         65.26         2.66 o
   9  -3   8          0.45          0.00         1.06 o
  -6  -2   8          9.38          9.89         1.80 o
  -5  -2   8         69.58         76.51         3.80 o
  -4  -2   8          5.84          2.53         1.18 o
  -3  -2   8        162.12        152.86         3.87 o
  -2  -2   8         65.31         58.69         1.93 o
  -1  -2   8         86.65         80.43         1.90 o
   0  -2   8         25.14         27.12         0.95 o
   1  -2   8         61.62         63.48         1.26 o
   2  -2   8        153.38        150.98         2.02 o
   3  -2   8        189.18        187.13         3.43 o
   4  -2   8        147.51        131.11         1.86 o
   5  -2   8        341.04        340.87         4.42 o
   6  -2   8        302.54        300.69         4.45 o
   7  -2   8        125.93        124.31         3.32 o
   8  -2   8         46.83         46.44         2.50 o
   9  -2   8         10.53         11.36         1.44 o
  -5  -1   8         24.70         22.05         2.04 o
  -4  -1   8         23.81         20.58         3.20 o
  -3  -1   8        318.80        292.57         6.00 o
  -2  -1   8        369.44        396.71         6.34 o
  -1  -1   8         26.69         29.94         1.37 o
   0  -1   8        288.80        288.56         3.53 o
   1  -1   8        483.45        446.55         4.96 o
   2  -1   8         10.81         10.48         0.57 o
   3  -1   8          0.07          0.00         0.35 o
   4  -1   8        177.31        169.22         3.20 o
   5  -1   8         21.29         14.26         0.68 o
   6  -1   8        145.16        144.94         2.80 o
   7  -1   8         24.97         28.47         1.33 o
   8  -1   8        128.80        118.00         2.69 o
   9  -1   8         53.18         43.83         2.21 o
  10  -1   8          0.37          0.00         1.01 o
  -5   0   8          6.27          1.82         2.75 o
  -4   0   8          0.14          0.00         1.63 o
  -3   0   8          1.02          0.00         1.21 o
  -2   0   8         10.77          5.18         1.15 o
  -1   0   8        225.49        234.50         3.64 o
   0   0   8        164.94        163.65         2.51 o
   1   0   8         52.29         52.87         1.15 o
   2   0   8        290.11        264.66         3.39 o
   3   0   8        206.88        194.48         2.42 o
   4   0   8          0.03          0.00         0.32 o
   5   0   8         47.84         55.85         1.41 o
   6   0   8        322.60        331.81         3.59 o
   7   0   8         36.69         37.15         1.44 o
   8   0   8        274.00        270.57         4.54 o
   9   0   8          9.34          8.05         1.12 o
  10   0   8          1.17          0.00         1.01 o
  -4   1   8          1.51          0.00         2.15 o
  -3   1   8        181.67        204.25         6.13 o
  -2   1   8        227.37        229.30         6.06 o
  -1   1   8         33.15         31.55         1.43 o
   0   1   8         65.10         60.22         1.28 o
   1   1   8         55.53         59.74         1.29 o
   2   1   8          0.09          0.00         0.38 o
   3   1   8        470.85        471.72         5.35 o
   4   1   8        224.94        234.46         4.29 o
   5   1   8         16.69         15.16         0.76 o
   6   1   8        517.47        531.07         6.09 o
   7   1   8        555.89        534.54         6.88 o
   8   1   8         65.80         59.81         1.78 o
   9   1   8          1.35          1.70         0.74 o
  10   1   8         78.40         87.29         2.41 o
  11   1   8         12.46         13.67         1.22 o
  -4   2   8         86.00         87.66         6.01 o
  -3   2   8        107.67        109.83         6.29 o
  -2   2   8         32.03         26.67         3.14 o
  -1   2   8          0.38          0.00         1.04 o
   0   2   8        206.97        210.70         3.65 o
   1   2   8         25.72         20.71         0.75 o
   2   2   8        419.09        403.39         4.70 o
   3   2   8         18.48         17.92         0.78 o
   4   2   8        108.07        110.84         1.60 o
   5   2   8        437.91        438.80         4.92 o
   6   2   8        116.38         94.52         1.54 o
   7   2   8         24.79         20.03         0.85 o
   8   2   8        391.61        377.36         5.69 o
   9   2   8         79.69         78.96         2.32 o
  10   2   8        124.85        123.90         3.61 o
  11   2   8         18.05         16.71         1.25 o
  -3   3   8         33.48         30.81         3.83 o
  -2   3   8         62.09         74.96         5.00 o
  -1   3   8         13.43         10.10         1.74 o
   0   3   8         15.29         19.82         1.60 o
   1   3   8         11.44         15.29         0.70 o
   2   3   8         40.01         25.25         0.80 o
   3   3   8        573.83        584.67         6.46 o
   4   3   8       2059.97       2091.25        31.18 o
   5   3   8         32.81         37.26         1.65 o
   6   3   8          2.04          1.03         0.44 o
   7   3   8        198.96        181.00         3.75 o
   8   3   8        398.79        374.41         4.98 o
   9   3   8         33.76         31.82         1.31 o
  10   3   8          0.06          0.00         0.65 o
  11   3   8          1.05          0.11         0.82 o
  12   3   8          0.41          0.00         0.91 o
  -3   4   8          7.37         10.16         2.04 o
  -2   4   8         38.59         49.01         4.49 o
  -1   4   8        110.03        107.83         5.72 o
   0   4   8        124.58        121.39         3.86 o
   1   4   8        470.70        479.62         7.01 o
   2   4   8        701.13        705.59         9.61 o
   3   4   8         18.16         21.23         0.81 o
   4   4   8          9.22          9.20         0.57 o
   5   4   8        133.07        129.95         4.01 o
   6   4   8        204.99        220.31         6.23 o
   7   4   8          4.80          3.39         0.61 o
   8   4   8          6.18          7.46         0.71 o
   9   4   8          6.02          2.64         0.84 o
  10   4   8         24.51         24.19         1.16 o
  11   4   8         25.54         26.72         1.32 o
  12   4   8          0.55          0.00         1.03 o
  -2   5   8         59.70         68.61         3.50 o
  -1   5   8         36.11         26.87         2.29 o
   0   5   8          4.70          2.01         1.35 o
   1   5   8          1.02          0.00         0.84 o
   2   5   8        119.16        116.75         2.55 o
   3   5   8         26.88         27.50         1.17 o
   4   5   8        264.31        266.43         3.86 o
   6   5   8         16.10         12.89         2.04 o
   7   5   8         10.32         17.79         2.33 o
   8   5   8         18.94         21.00         1.36 o
   9   5   8        245.06        247.27         4.05 o
  10   5   8          5.50          2.61         1.18 o
  11   5   8         19.30         23.58         1.52 o
  12   5   8         11.97          9.91         1.03 o
  -1   6   8         13.10         13.86         2.03 o
   0   6   8          1.66          1.65         2.28 o
   1   6   8          2.07          0.00         0.88 o
   2   6   8        109.49        112.78         2.27 o
   3   6   8          2.14          0.17         0.66 o
   4   6   8        324.14        283.83         4.84 o
   6   6   8         13.43         18.08         2.49 o
   7   6   8          3.81          4.09         1.82 o
   8   6   8        340.89        319.90        11.31 o
   9   6   8        326.50        321.12         7.86 o
  10   6   8          3.13          1.35         1.19 o
  11   6   8          9.94         10.81         1.21 o
  12   6   8         10.64          9.74         1.23 o
   0   7   8         25.43         26.92         2.35 o
   1   7   8          0.74          0.22         1.28 o
   2   7   8          8.86          7.74         1.01 o
   3   7   8        165.25        166.91         4.31 o
   4   7   8          9.71          9.56         0.95 o
   5   7   8          5.55          9.00         1.05 o
   7   7   8          0.35          0.00         1.69 o
   8   7   8        107.22        131.63         6.50 o
   9   7   8          0.37          1.69         1.02 o
  10   7   8         17.88         17.51         2.56 o
  11   7   8         18.31         18.81         1.26 o
  12   7   8         15.30         13.33         1.27 o
   1   8   8         24.62         20.69         2.04 o
   2   8   8         58.77         62.28         2.72 o
   3   8   8          2.33          0.97         0.99 o
   4   8   8         45.51         54.66         2.18 o
   5   8   8        176.28        184.03         5.74 o
   7   8   8         32.01         24.72         3.10 o
   8   8   8        259.02        262.59        10.24 o
   9   8   8         39.20         37.38         3.65 o
  10   8   8         36.38         34.32         1.74 o
  11   8   8          3.93          1.95         0.83 o
  12   8   8         12.14         10.47         1.18 o
   2   9   8          4.61          4.41         1.44 o
   3   9   8          0.01          0.00         1.38 o
   4   9   8          6.73          8.00         1.23 o
   5   9   8          1.99          2.39         0.83 o
   6   9   8         22.92         23.56         1.72 o
   7   9   8         31.76         44.77         4.49 o
   8   9   8          0.87          0.26         1.92 o
   9   9   8         12.57          9.37         2.53 o
  10   9   8          7.45          7.56         1.12 o
  11   9   8         31.67         30.24         1.51 o
   4  10   8          0.35          0.00         1.14 o
   5  10   8         30.08         27.19         2.51 o
   6  10   8         10.21         13.81         1.57 o
   7  10   8         14.32         12.71         1.30 o
   8  10   8          1.85          4.93         2.49 o
   9  10   8         16.96         17.41         3.25 o
  10  10   8          0.00          0.00         2.14 o
   6  11   8          4.69          6.28         2.27 o
   7  11   8         16.28         13.61         1.59 o
   8  11   8          9.22         11.67         1.39 o
   9  11   8         33.87         34.21         4.15 o
  -2  -9   9         63.63         60.69         2.43 o
  -1  -9   9         74.01         82.79         2.71 o
   0  -9   9         32.49         44.10         2.00 o
   1  -9   9          6.78          6.14         1.37 o
  -4  -8   9         46.56         49.19         2.17 o
  -3  -8   9         65.04         70.30         2.60 o
  -2  -8   9        167.10        178.84         3.79 o
  -1  -8   9         28.82         21.55         1.54 o
   0  -8   9          1.52          0.00         0.99 o
   1  -8   9         11.77          9.69         1.24 o
   2  -8   9         12.10          9.70         1.41 o
   3  -8   9          0.08          0.00         1.30 o
  -4  -7   9         37.14         24.68         1.67 o
  -3  -7   9         14.86         17.19         1.44 o
  -2  -7   9         12.41          7.16         1.19 o
  -1  -7   9         34.37         35.39         1.70 o
   0  -7   9         14.31         14.84         1.32 o
   1  -7   9         47.51         45.28         1.91 o
   2  -7   9        119.78        133.46         3.02 o
   3  -7   9         29.25         38.26         2.40 o
   4  -7   9          7.16          6.31         1.53 o
   5  -7   9          4.02          1.97         1.86 o
  -5  -6   9          0.49          0.00         1.26 o
  -4  -6   9          0.00          0.00         1.04 o
  -3  -6   9         48.98         54.97         2.66 o
  -2  -6   9         19.35         18.28         1.35 o
  -1  -6   9          2.28          0.00         0.77 o
   0  -6   9         13.61         19.06         1.18 o
   1  -6   9         37.32         40.30         1.57 o
   2  -6   9          4.28          2.31         0.84 o
   3  -6   9        164.94        153.12         3.20 o
   4  -6   9        290.03        307.93         5.61 o
   5  -6   9        100.47         99.51         3.45 o
   6  -6   9         14.97         20.04         2.35 o
  -5  -5   9         14.70         13.93         2.22 o
  -4  -5   9         38.91         39.17         2.03 o
  -3  -5   9         54.06         56.68         3.40 o
  -2  -5   9          8.29          8.98         1.02 o
  -1  -5   9         43.78         42.73         1.70 o
   0  -5   9        118.91        128.65         2.58 o
   1  -5   9        509.95        526.05         6.70 o
   2  -5   9        228.81        238.39         3.65 o
   3  -5   9          0.29          0.00         0.72 o
   4  -5   9         65.00         68.07         2.07 o
   5  -5   9         18.99         18.11         1.46 o
   6  -5   9         60.30         66.44         2.82 o
   7  -5   9         12.26         12.90         2.17 o
  -5  -4   9         19.85         26.17         2.58 o
  -4  -4   9         19.64         23.09         2.37 o
  -3  -4   9        320.89        298.01         4.87 o
  -2  -4   9        140.14        146.04         2.98 o
  -1  -4   9          0.14          0.00         0.67 o
   0  -4   9         59.76         48.60         2.08 o
   1  -4   9        165.77        141.92         2.82 o
   2  -4   9         88.09         87.01         2.46 o
   3  -4   9          1.84          0.00         0.68 o
   4  -4   9        120.23        118.44         2.26 o
   5  -4   9         45.24         47.73         2.00 o
   6  -4   9          5.65          4.98         1.27 o
   7  -4   9          1.56          1.44         1.22 o
   8  -4   9          2.69          0.60         1.24 o
  -5  -3   9         14.14          7.42         2.43 o
  -4  -3   9         88.21         99.77         4.20 o
  -3  -3   9          0.00          0.00         0.91 o
  -2  -3   9         96.36        100.32         2.81 o
  -1  -3   9        111.01        108.29         2.40 o
   0  -3   9        254.34        242.52         3.91 o
   1  -3   9         54.70         46.47         1.67 o
   2  -3   9          5.05          1.43         0.85 o
   3  -3   9        516.23        484.40         6.00 o
   4  -3   9         48.65         42.65         1.36 o
   5  -3   9         56.60         63.53         2.05 o
   6  -3   9         23.99         21.05         1.57 o
   7  -3   9         26.76         25.08         1.78 o
   8  -3   9         35.86         40.73         2.26 o
  -5  -2   9         91.12        102.84         7.00 o
  -4  -2   9          2.34          0.00         1.50 o
  -3  -2   9          6.65          5.94         1.69 o
  -2  -2   9          2.78          3.97         0.92 o
  -1  -2   9         17.25         16.47         1.06 o
   0  -2   9        137.45        138.30         2.65 o
   1  -2   9         84.73         86.49         2.09 o
   2  -2   9        603.26        618.76         7.30 o
   3  -2   9         73.15         80.02         1.70 o
   4  -2   9          5.20          9.03         0.75 o
   5  -2   9          6.47          7.95         0.98 o
   6  -2   9        128.99        121.11         3.20 o
   7  -2   9          9.49         12.49         1.40 o
   8  -2   9         37.99         29.57         1.86 o
   9  -2   9          9.57         11.60         1.47 o
  -4  -1   9          2.83          0.00         2.69 o
  -3  -1   9          7.13          7.45         2.65 o
  -2  -1   9          0.16          1.54         0.96 o
  -1  -1   9        122.75        111.29         2.66 o
   0  -1   9        127.06        111.07         2.31 o
   1  -1   9         14.00         15.32         0.85 o
   2  -1   9        285.08        273.10         3.37 o
   3  -1   9         36.39         37.44         1.98 o
   4  -1   9         24.53         22.44         0.91 o
   5  -1   9        469.66        451.78         5.98 o
   6  -1   9        133.38        134.37         3.24 o
   7  -1   9         23.65         26.96         3.14 o
   8  -1   9        248.73        250.72         5.22 o
   9  -1   9        118.61        117.40         3.39 o
  10  -1   9          0.20          0.00         1.08 o
  -4   0   9         20.74         22.98         2.69 o
  -3   0   9         65.41         72.69         5.34 o
  -2   0   9         24.13         28.72         3.31 o
  -1   0   9        137.15        119.41         3.21 o
   0   0   9        703.72        700.57        10.01 o
   1   0   9        263.27        266.22         3.60 o
   2   0   9         15.99         17.70         0.78 o
   3   0   9         27.90         28.96         0.91 o
   4   0   9        183.21        183.96         2.39 o
   5   0   9          0.48          0.00         0.39 o
   6   0   9         45.27         44.46         1.51 o
   7   0   9         54.66         53.41         1.97 o
   8   0   9          0.11          1.53         0.77 o
   9   0   9         15.01         11.46         1.10 o
  10   0   9          0.26          0.00         0.98 o
  -4   1   9          0.15          0.00         2.44 o
  -3   1   9         12.41         13.20         2.49 o
  -2   1   9         64.84         73.06         5.04 o
  -1   1   9        178.49        178.70         7.52 o
   0   1   9          1.83          1.46         1.22 o
   1   1   9         19.75         16.18         1.23 o
   2   1   9       1541.86       1561.62        16.75 o
   3   1   9        700.73        702.44         7.81 o
   4   1   9         53.22         52.83         1.19 o
   5   1   9        111.01        110.86         1.94 o
   6   1   9        167.94        175.19         3.29 o
   7   1   9          1.04          0.04         0.91 o
   8   1   9         12.57         10.32         0.92 o
   9   1   9         30.17         30.24         2.17 o
  10   1   9          2.08          1.44         0.87 o
  11   1   9         24.74         27.26         1.78 o
  -3   2   9         63.61         66.68         5.28 o
  -2   2   9         83.40         80.39         5.78 o
  -1   2   9          0.28          0.00         1.86 o
   0   2   9          5.66          2.77         1.10 o
   1   2   9         35.62         34.37         1.67 o
   2   2   9         16.62         14.89         1.15 o
   3   2   9         85.29         93.06         1.77 o
   4   2   9        438.63        446.16         5.63 o
   5   2   9          1.64          0.88         0.41 o
   6   2   9        109.59        112.81         2.13 o
   7   2   9          1.72          0.00         0.55 o
   8   2   9          5.09          4.44         0.77 o
   9   2   9         84.02         78.68         2.03 o
  10   2   9        126.72        127.82         4.40 o
  11   2   9          4.37          5.52         1.07 o
  -3   3   9         24.48         24.23         3.68 o
  -2   3   9          2.54          4.52         2.64 o
  -1   3   9        110.16        108.78         4.18 o
   0   3   9         71.39         73.41         4.55 o
   1   3   9          3.15          0.00         1.47 o
   2   3   9         13.40         13.63         1.05 o
   3   3   9        124.74        125.33         2.51 o
   4   3   9        365.02        362.63         6.10 o
   5   3   9        154.47        146.58         2.89 o
   6   3   9         24.03         29.73         1.21 o
   7   3   9         55.89         59.88         2.26 o
   8   3   9        338.56        327.79         5.92 o
   9   3   9         15.80         16.61         0.95 o
  10   3   9          1.74          0.61         0.71 o
  11   3   9         86.50         96.59         2.49 o
  -2   4   9          0.18          0.67         2.52 o
  -1   4   9        132.16        142.94         6.91 o
   0   4   9         89.97         91.92         5.25 o
   1   4   9         24.19         25.50         1.52 o
   2   4   9          2.85          3.15         0.83 o
   3   4   9         19.60         20.79         1.00 o
   4   4   9         68.50         64.96         1.48 o
   5   4   9         60.05         53.82         1.52 o
   6   4   9        180.25        179.77        10.02 o
   7   4   9        528.06        549.08         8.12 o
   8   4   9         55.63         52.48         1.50 o
   9   4   9         62.57         64.49         2.06 o
  10   4   9         29.07         28.65         1.69 o
  11   4   9          8.43          8.30         1.18 o
  -1   5   9         37.09         34.34         2.64 o
   0   5   9          0.15          0.00         1.37 o
   1   5   9         60.74         56.07         2.17 o
   2   5   9        369.72        374.10         5.55 o
   3   5   9        139.35        128.83         3.51 o
   4   5   9        522.14        509.01         7.06 o
   5   5   9        734.31        696.87        12.89 o
   7   5   9        180.08        190.59         7.83 o
   8   5   9         36.62         41.49         1.83 o
   9   5   9         44.82         46.17         1.71 o
  10   5   9         30.09         30.38         1.53 o
  11   5   9          0.41          0.00         1.47 o
  12   5   9          1.75          0.00         1.03 o
   0   6   9         28.53         28.84         2.40 o
   1   6   9          1.74          1.23         1.31 o
   2   6   9          3.65          0.71         0.87 o
   3   6   9         27.37         27.15         1.73 o
   4   6   9          4.42          1.67         0.65 o
   5   6   9         70.53         72.25         2.94 o
   7   6   9        246.24        242.74         9.41 o
   8   6   9          6.74          4.47         2.12 o
   9   6   9         46.18         38.82         3.59 o
  10   6   9          5.72          5.25         0.87 o
  11   6   9        106.10        101.70         2.79 o
  12   6   9          2.44          2.91         1.02 o
   1   7   9          2.15          0.00         1.43 o
   2   7   9         87.57         89.50         3.05 o
   3   7   9          0.03          0.00         0.91 o
   4   7   9         12.88         14.18         1.26 o
   5   7   9          1.49          0.95         0.90 o
   7   7   9         34.93         34.12         3.54 o
   8   7   9         21.22         26.26         3.16 o
   9   7   9         30.56         32.82         3.52 o
  10   7   9        197.09        191.89        11.26 o
  11   7   9         36.12         39.73         1.68 o
   2   8   9         28.63         34.33         3.04 o
   3   8   9         19.20         24.38         2.51 o
   4   8   9         22.40         24.54         3.33 o
   5   8   9          4.72          3.28         1.08 o
   8   8   9          0.27          0.00         1.91 o
   9   8   9         68.19         76.21         5.37 o
  10   8   9         15.61         21.04         3.34 o
  11   8   9         52.74         50.20         2.32 o
   3   9   9          0.93          1.72         2.23 o
   4   9   9         46.45         52.27         2.48 o
   5   9   9         31.02         31.69         1.83 o
   6   9   9          0.14          0.49         0.82 o
   8   9   9         68.80         83.74         5.75 o
   9   9   9          0.03          0.00         1.79 o
  10   9   9          0.26          0.44         2.26 o
  11   9   9         28.37         27.35         1.85 o
   5  10   9          2.54          3.05         1.56 o
   6  10   9         11.39         12.42         1.56 o
   7  10   9         15.31         14.63         1.34 o
   9  10   9         35.42         23.64         3.60 o
  -1  -8  10         92.58        108.20         3.38 o
   0  -8  10         11.24         10.52         1.55 o
   1  -8  10          5.79          5.38         1.38 o
   2  -8  10         25.11         25.18         2.20 o
  -3  -7  10         32.81         26.22         1.95 o
  -2  -7  10         83.58         89.49         3.06 o
  -1  -7  10         54.24         60.89         2.61 o
   0  -7  10         40.38         41.06         2.10 o
   1  -7  10         26.85         22.73         1.73 o
   2  -7  10          1.30          0.00         1.06 o
   3  -7  10          4.07          2.05         1.48 o
   4  -7  10         19.15         15.37         2.40 o
  -3  -6  10         28.47         37.29         2.37 o
  -2  -6  10          3.15          1.67         1.22 o
  -1  -6  10         12.15         12.65         1.65 o
   0  -6  10         13.01         15.45         1.19 o
   1  -6  10          0.14          0.00         0.87 o
   2  -6  10          3.18          3.44         1.39 o
   3  -6  10        100.45         97.13         2.92 o
   4  -6  10        124.79        137.52         4.06 o
   5  -6  10         32.77         40.26         3.03 o
  -4  -5  10         38.26         43.75         7.88 o
  -3  -5  10         11.80         13.29         1.68 o
  -2  -5  10          0.45          0.00         1.17 o
  -1  -5  10        111.08        117.42         3.13 o
   0  -5  10        175.50        187.20         3.27 o
   1  -5  10         37.49         34.53         1.59 o
   2  -5  10          4.56          3.12         0.93 o
   3  -5  10         39.35         39.51         1.73 o
   4  -5  10          5.42          7.29         1.43 o
   5  -5  10          0.04          0.47         1.23 o
   6  -5  10         29.19         28.72         2.10 o
  -4  -4  10          9.58          6.67         3.22 o
  -3  -4  10          2.45          1.42         1.62 o
  -2  -4  10        129.42        118.27         3.13 o
  -1  -4  10         24.26         28.05         1.61 o
   0  -4  10         13.98          8.93         1.60 o
   1  -4  10         58.17         64.93         2.55 o
   2  -4  10         65.09         71.83         2.05 o
   3  -4  10         38.57         38.83         1.60 o
   4  -4  10         71.34         69.99         3.28 o
   5  -4  10        265.48        262.91         5.66 o
   6  -4  10          6.70          7.84         1.43 o
   7  -4  10          9.64         12.39         1.60 o
  -4  -3  10         35.39         30.10         4.29 o
  -3  -3  10        227.65        228.19         6.80 o
  -2  -3  10         73.07         84.47         3.77 o
  -1  -3  10         14.85         13.88         1.22 o
   0  -3  10        122.92        122.69         2.96 o
   1  -3  10        268.93        282.35         4.97 o
   2  -3  10         13.59         12.23         1.13 o
   3  -3  10         53.06         54.87         1.73 o
   4  -3  10         55.60         53.16         2.69 o
   5  -3  10        109.30        120.66         3.33 o
   6  -3  10         31.87         30.96         1.91 o
   7  -3  10          6.70          3.79         1.26 o
   8  -3  10          3.06          5.76         1.38 o
  -4  -2  10         26.09         23.79         4.04 o
  -3  -2  10          0.26          0.00         2.47 o
  -2  -2  10          0.48          0.00         1.33 o
  -1  -2  10          3.80          7.06         1.55 o
   0  -2  10         16.87         16.51         1.24 o
   1  -2  10        165.27        148.98         3.21 o
   2  -2  10        106.91        109.22         2.65 o
   3  -2  10          2.63          1.72         0.77 o
   4  -2  10         19.21         12.60         1.27 o
   5  -2  10        119.79        111.72         3.04 o
   6  -2  10          0.00          0.00         0.92 o
   7  -2  10         51.65         48.58         2.26 o
   8  -2  10         22.81         30.22         1.88 o
   9  -2  10          8.48         13.59         1.58 o
  -3  -1  10        104.82        106.33         6.62 o
  -2  -1  10          5.63          2.08         2.43 o
  -1  -1  10         60.86         62.26         3.08 o
   0  -1  10         15.38         16.01         1.75 o
   1  -1  10         37.65         34.00         1.90 o
   2  -1  10        659.23        655.14        10.94 o
   3  -1  10        481.91        475.50         8.25 o
   4  -1  10          4.32          1.48         0.89 o
   5  -1  10          6.18          6.13         1.07 o
   6  -1  10        124.95        120.82         3.12 o
   7  -1  10          7.49          6.77         1.12 o
   8  -1  10          4.45          1.78         1.10 o
   9  -1  10         10.19         10.75         1.39 o
  -3   0  10          9.32          5.92         3.11 o
  -2   0  10         16.11         11.96         3.07 o
  -1   0  10         60.44         62.78         3.53 o
   0   0  10         14.22         23.63         3.81 o
   1   0  10          5.45          4.34         1.29 o
   2   0  10         49.40         37.76         1.93 o
   3   0  10         88.99         81.92         2.43 o
   4   0  10         54.72         52.19         1.66 o
   5   0  10        435.25        418.28         7.23 o
   6   0  10        149.22        148.07         3.36 o
   7   0  10         49.61         51.11         1.95 o
   8   0  10         95.88         92.03         2.73 o
   9   0  10         19.40         18.75         1.51 o
  10   0  10          5.70          8.22         1.30 o
  -3   1  10          5.37          4.30         2.09 o
  -2   1  10         24.84         26.14         3.66 o
  -1   1  10         10.09         18.58         2.96 o
   0   1  10         60.41         69.58         3.07 o
   1   1  10         11.23         11.20         1.47 o
   2   1  10         49.51         45.54         2.34 o
   3   1  10         41.87         44.70         1.75 o
   4   1  10         53.06         55.48         1.56 o
   5   1  10         13.85         13.85         0.86 o
   6   1  10         83.83         75.67         1.82 o
   7   1  10         50.80         49.96         2.01 o
   8   1  10         12.91         14.74         1.17 o
   9   1  10         35.60         34.62         1.57 o
  10   1  10         42.57         45.13         1.84 o
  -2   2  10         48.19         49.96         3.37 o
  -1   2  10         11.56          8.79         2.70 o
   0   2  10          0.07          0.00         1.79 o
   1   2  10        118.18        121.52         3.15 o
   2   2  10        267.54        266.49         6.37 o
   3   2  10         40.96         39.23         2.68 o
   4   2  10         34.25         37.05         1.30 o
   5   2  10        180.80        188.29         3.14 o
   6   2  10          2.57          3.89         0.71 o
   7   2  10         50.64         50.76         1.68 o
   8   2  10         20.32         20.36         2.20 o
   9   2  10          0.89          1.11         0.78 o
  10   2  10         37.64         40.57         1.72 o
  11   2  10          3.56          1.76         0.90 o
  -1   3  10          4.97          2.57         1.78 o
   0   3  10         47.08         49.35         4.12 o
   1   3  10          9.83          4.06         2.15 o
   2   3  10         95.32         84.38         2.48 o
   3   3  10         12.26         17.93         1.63 o
   4   3  10         53.74         52.56         2.05 o
   5   3  10          0.80          0.00         0.88 o
   6   3  10        120.23        125.24         2.73 o
   7   3  10        213.25        208.70         7.98 o
   8   3  10          0.40          0.79         0.94 o
   9   3  10         59.53         61.17         2.10 o
  10   3  10          7.11          6.94         0.93 o
  11   3  10         18.15         17.48         2.42 o
  -1   4  10         70.98         88.21         5.87 o
   0   4  10          8.91          7.77         2.64 o
   1   4  10          0.04          0.00         1.39 o
   2   4  10        114.01        111.98         3.92 o
   3   4  10          2.75          0.00         0.75 o
   4   4  10        143.51        147.80         3.83 o
   5   4  10         38.11         33.87         1.39 o
   6   4  10        215.90        218.94         3.99 o
   7   4  10        726.01        735.68        11.74 o
   8   4  10        152.11        154.83         3.36 o
   9   4  10         26.31         31.17         1.59 o
  10   4  10         44.03         43.20         2.49 o
  11   4  10         51.06         48.97         2.15 o
   0   5  10          0.10          0.36         2.17 o
   1   5  10         40.88         39.33         2.55 o
   2   5  10          9.39          9.35         1.10 o
   3   5  10         44.25         42.83         2.16 o
   4   5  10          0.68          0.00         0.85 o
   5   5  10         32.62         35.60         1.32 o
   6   5  10         10.63          9.44         1.25 o
   7   5  10        101.03         98.52         3.51 o
   8   5  10          4.74          2.83         1.80 o
   9   5  10        408.62        400.65        11.96 o
  10   5  10         40.89         41.96         2.44 o
  11   5  10          7.77          7.08         1.09 o
   1   6  10         70.61         83.96         3.47 o
   2   6  10          8.77         13.05         1.87 o
   3   6  10         20.04         20.95         1.59 o
   4   6  10        114.73        111.60         3.24 o
   5   6  10        151.33        142.78         3.70 o
   6   6  10          2.15          2.35         0.90 o
   8   6  10         48.34         38.53         3.77 o
   9   6  10          1.11          0.55         1.04 o
  10   6  10         78.79         78.19         4.13 o
  11   6  10          0.10          0.65         0.84 o
   2   7  10         14.12         17.34         1.69 o
   3   7  10         60.06         61.12         2.77 o
   4   7  10          1.69          0.45         1.54 o
   5   7  10          1.56          0.70         0.78 o
   8   7  10         48.20         48.08         4.75 o
   9   7  10          0.82          0.78         2.14 o
  10   7  10          0.51          0.00         2.17 o
  11   7  10         14.36         13.91         2.15 o
   3   8  10          2.37          2.49         2.23 o
   4   8  10          2.10          3.06         1.66 o
   5   8  10         50.03         60.24         2.27 o
   6   8  10         30.20         25.22         1.82 o
   9   8  10          8.83          8.18         2.70 o
  10   8  10        131.99        136.59         7.35 o
   5   9  10         58.50         65.85         2.55 o
   6   9  10          3.22          3.33         1.08 o
   9   9  10         13.28          5.00         2.81 o
   0  -7  11          6.16          3.68         1.68 o
   1  -7  11         17.41         23.38         2.09 o
   2  -7  11         38.90         38.18         3.07 o
  -2  -6  11          3.48          5.28         1.84 o
  -1  -6  11         10.79          7.48         1.81 o
   0  -6  11          9.12          4.57         1.66 o
   1  -6  11          2.91          1.21         1.44 o
   2  -6  11         32.19         35.66         2.29 o
   3  -6  11          7.85          7.06         2.44 o
   4  -6  11          1.96          1.15         1.86 o
  -2  -5  11         37.12         39.70         3.68 o
  -1  -5  11        106.43        115.87         4.77 o
   0  -5  11          0.02          0.00         1.16 o
   1  -5  11         14.76         15.99         1.50 o
   2  -5  11         10.96         13.18         1.38 o
   3  -5  11          0.16          0.00         1.23 o
   4  -5  11         22.16         20.45         1.82 o
   5  -5  11         43.24         49.86         2.61 o
  -2  -4  11          5.87          4.92         3.56 o
  -1  -4  11        106.29        110.49         3.63 o
   0  -4  11        100.73        114.67         3.59 o
   1  -4  11         29.13         29.58         1.97 o
   2  -4  11        132.00        127.89         3.21 o
   3  -4  11        146.05        142.96         4.39 o
   4  -4  11         77.62         76.42         2.86 o
   5  -4  11         46.73         48.56         2.39 o
   6  -4  11          0.05          0.00         1.34 o
   7  -4  11         23.13         22.08         3.35 o
  -2  -3  11         73.85         79.22         7.15 o
  -1  -3  11          0.14          0.00         1.28 o
   0  -3  11          2.80          0.30         1.19 o
   1  -3  11         80.31         88.93         3.10 o
   2  -3  11         72.85         81.28         3.25 o
   3  -3  11          8.90          7.79         1.29 o
   4  -3  11         60.47         58.36         2.06 o
   5  -3  11         51.55         52.52         2.39 o
   6  -3  11         55.25         51.40         2.42 o
   7  -3  11         56.53         57.43         2.64 o
  -2  -2  11         12.95          3.15         1.81 o
  -1  -2  11        104.14        112.25         4.36 o
   0  -2  11         49.95         48.21         2.34 o
   1  -2  11          0.31          0.00         0.96 o
   2  -2  11         78.92         69.97         2.58 o
   3  -2  11         23.53         20.44         1.51 o
   4  -2  11         22.39         20.57         1.69 o
   5  -2  11        141.80        139.82         3.58 o
   6  -2  11         17.38         18.04         1.55 o
   7  -2  11         12.00          9.64         1.39 o
   8  -2  11         68.46         76.01         2.91 o
  -2  -1  11        102.14        107.75         6.56 o
  -1  -1  11          3.14          3.55         1.63 o
   0  -1  11         31.34         28.84         2.28 o
   1  -1  11         37.68         44.77         3.77 o
   2  -1  11         76.91         80.44         2.67 o
   3  -1  11         86.32         87.33         2.75 o
   4  -1  11         14.79         12.09         1.75 o
   5  -1  11        170.61        172.78         3.94 o
   6  -1  11          4.72          2.02         1.01 o
   7  -1  11        101.17        100.44         2.97 o
   8  -1  11          3.10          1.64         1.61 o
   9  -1  11         44.41         47.74         2.38 o
  -2   0  11         19.93          9.54         3.34 o
  -1   0  11         75.56         68.75         5.14 o
   0   0  11         18.71         11.68         1.78 o
   1   0  11         19.68         16.00         1.80 o
   2   0  11         17.06         20.59         1.89 o
   3   0  11        153.18        161.12         3.74 o
   4   0  11          8.44          6.29         1.10 o
   5   0  11        139.71        142.52         5.24 o
   6   0  11         18.38         13.45         1.89 o
   7   0  11          0.70          0.71         0.91 o
   8   0  11          0.08          0.00         0.92 o
   9   0  11          6.29          7.12         1.25 o
  -1   1  11          2.54          0.00         2.38 o
   0   1  11         21.02         23.30         3.19 o
   1   1  11         19.86         20.31         1.91 o
   2   1  11          9.09          5.97         1.41 o
   3   1  11         82.46         81.73         4.93 o
   4   1  11         11.64         15.08         1.19 o
   5   1  11          2.39          0.39         0.82 o
   6   1  11         42.14         41.56         1.97 o
   7   1  11        197.07        203.34         4.14 o
   8   1  11         14.24         18.01         1.28 o
   9   1  11          6.56          5.94         1.12 o
  10   1  11          8.67          7.57         1.21 o
  -1   2  11         52.97         60.01         5.13 o
   0   2  11         10.92          8.97         2.73 o
   1   2  11          5.25          1.08         1.36 o
   2   2  11        112.64        116.81         3.89 o
   3   2  11         18.72         16.51         1.66 o
   4   2  11        339.84        343.18         6.06 o
   5   2  11          5.34          3.45         0.75 o
   6   2  11         66.18         68.86         1.95 o
   7   2  11          0.29          0.95         0.73 o
   8   2  11         21.34         20.58         1.32 o
   9   2  11         43.79         46.39         1.86 o
  10   2  11         48.76         54.99         1.90 o
   0   3  11          5.92          6.59         2.69 o
   1   3  11        132.53        127.25         6.29 o
   2   3  11          9.20          6.75         1.47 o
   3   3  11         20.05         21.16         1.73 o
   4   3  11         48.23         48.01         2.30 o
   5   3  11         20.70         24.24         5.18 o
   6   3  11          1.19          0.00         1.03 o
   7   3  11         10.98         16.46         1.33 o
   8   3  11          8.79          5.42         1.16 o
   9   3  11        257.21        252.46         8.26 o
  10   3  11        168.83        177.82         5.16 o
   0   4  11         14.37         17.55         3.39 o
   1   4  11         53.47         62.51         3.39 o
   2   4  11          0.77          0.00         2.03 o
   3   4  11         97.57        101.78         3.39 o
   4   4  11          0.75          2.66         1.05 o
   5   4  11         32.04         29.71         1.76 o
   6   4  11          5.90          5.11         0.99 o
   7   4  11          0.67          0.00         2.07 o
   8   4  11          1.06          0.00         1.17 o
   9   4  11         94.70         99.82         4.67 o
  10   4  11         29.36         34.27         1.79 o
  11   4  11         88.24         98.51         2.99 o
   1   5  11         30.09         32.29         2.40 o
   2   5  11         11.60          7.18         1.54 o
   3   5  11         48.06         48.70         2.54 o
   4   5  11         22.49         27.15         2.00 o
   5   5  11          7.94          7.13         1.09 o
   6   5  11         65.31         65.64         2.23 o
   7   5  11        138.46        139.34         4.78 o
   8   5  11         43.16         41.98         2.43 o
   9   5  11        119.53        113.79         2.84 o
  10   5  11        153.94        158.55         4.66 o
  11   5  11          5.66          9.19         1.18 o
   2   6  11          4.99          7.35         2.16 o
   3   6  11         25.93         29.68         3.11 o
   4   6  11          8.54          6.97         1.25 o
   5   6  11         43.17         52.42         3.16 o
   6   6  11         20.88         23.02         1.98 o
   7   6  11          0.57          2.00         0.98 o
   9   6  11         49.09         49.84         2.82 o
  10   6  11          2.98          3.56         1.11 o
   3   7  11         27.78         35.57         3.36 o
   4   7  11         33.78         35.74         2.16 o
   5   7  11          4.53          5.84         1.04 o
   6   7  11          6.65          4.53         1.14 o
  10   7  11         20.34         19.26         3.31 o
   5   8  11         16.33         20.59         2.06 o
   6   8  11          4.68          3.34         1.13 o
   0  -5  12         47.60         55.81         3.08 o
   1  -5  12         10.84         11.22         1.55 o
   2  -5  12         19.36         25.70         1.83 o
   3  -5  12          4.19          1.43         1.67 o
   4  -5  12          1.08          0.00         1.53 o
   0  -4  12          2.57          2.96         1.50 o
   1  -4  12         16.60         20.41         2.27 o
   2  -4  12          9.81         11.68         1.46 o
   3  -4  12         21.90         21.12         1.59 o
   4  -4  12         43.54         44.95         2.41 o
   5  -4  12          5.67          4.47         1.38 o
  -1  -3  12         11.92         16.93         2.35 o
   0  -3  12          1.61          1.20         1.36 o
   1  -3  12         94.12         92.70         3.28 o
   2  -3  12        143.13        141.59         3.97 o
   3  -3  12         25.95         28.42         1.96 o
   4  -3  12         41.29         35.82         2.10 o
   5  -3  12        157.44        165.47         5.71 o
   6  -3  12         90.54         93.66         5.22 o
  -1  -2  12          4.57          2.41         1.92 o
   0  -2  12        117.70        117.23         4.57 o
   1  -2  12         93.11         99.53         3.32 o
   2  -2  12         17.15         17.34         2.53 o
   3  -2  12         77.49         78.73         2.87 o
   4  -2  12        194.20        208.41         4.79 o
   5  -2  12         18.95         17.81         1.62 o
   6  -2  12         27.88         25.58         1.79 o
   7  -2  12         67.35         64.46         2.69 o
  -1  -1  12        137.88        148.09         5.38 o
   0  -1  12          2.45          1.76         6.67 o
   1  -1  12         26.96         21.05         2.12 o
   2  -1  12         55.40         62.00         2.56 o
   3  -1  12         63.24         64.66         2.53 o
   4  -1  12          2.78          0.00         1.01 o
   5  -1  12          8.62          7.43         2.07 o
   6  -1  12          1.35          0.00         0.95 o
   7  -1  12         46.69         49.29         2.25 o
   8  -1  12         23.19         23.70         1.74 o
   0   0  12          2.45          1.33         1.63 o
   1   0  12         66.03         65.43         3.34 o
   2   0  12          0.05          0.00         1.31 o
   3   0  12         80.88         77.57         2.99 o
   4   0  12         14.40         12.18         1.27 o
   5   0  12          1.61          0.00         0.91 o
   6   0  12         12.98         13.36         1.26 o
   7   0  12          5.46          2.71         1.03 o
   8   0  12          0.27          1.39         1.05 o
   9   0  12         23.70         26.28         1.72 o
   0   1  12          8.88          7.43         2.81 o
   1   1  12         42.77         35.03         2.57 o
   2   1  12          8.22          5.34         1.65 o
   3   1  12          8.95          7.63         1.62 o
   4   1  12        212.82        210.66         5.61 o
   5   1  12         33.42         35.61         1.77 o
   6   1  12         14.00         12.61         1.48 o
   7   1  12         15.09         15.67         1.40 o
   8   1  12        128.45        138.25         3.38 o
   9   1  12         11.16         14.78         1.37 o
   1   2  12         14.77         22.99         3.31 o
   2   2  12          3.61          2.03         1.51 o
   3   2  12        235.67        236.85         6.22 o
   4   2  12        185.11        189.18         5.43 o
   5   2  12          1.95          0.91         1.12 o
   6   2  12         95.65         90.18         3.16 o
   7   2  12        154.64        149.93         5.35 o
   8   2  12          8.59          7.14         1.38 o
   9   2  12         27.14         28.37         1.63 o
   1   3  12         19.96         17.47         3.23 o
   2   3  12         86.34         89.75         5.45 o
   3   3  12          0.99          0.00         1.67 o
   4   3  12          3.59          0.81         1.26 o
   5   3  12         31.25         32.04         2.07 o
   6   3  12         62.81         63.18         2.56 o
   7   3  12          0.32          0.00         0.95 o
   8   3  12          0.98          0.75         1.04 o
   9   3  12          2.07          0.00         1.42 o
  10   3  12          2.54          1.97         1.35 o
   2   4  12          5.49          2.27         2.62 o
   3   4  12         70.39         74.00         4.68 o
   4   4  12         87.51         86.25         3.23 o
   5   4  12         25.92         24.71         1.71 o
   6   4  12          0.56          0.42         0.93 o
   7   4  12         80.35         84.49         2.77 o
   8   4  12          4.65          2.18         0.96 o
   9   4  12          9.56          6.84         1.77 o
  10   4  12          3.69          1.00         1.14 o
   3   5  12          0.00          0.00         2.31 o
   4   5  12         42.78         45.77         3.66 o
   5   5  12         15.13         17.84         1.57 o
   6   5  12         91.62         95.08         2.92 o
   7   5  12          0.03          0.00         1.14 o
   8   5  12          4.31          3.46         1.25 o
   9   5  12          0.05          0.00         1.11 o
  10   5  12          9.85          7.94         1.76 o
   4   6  12          4.37          3.88         1.29 o
   5   6  12         10.02         14.98         3.17 o
   7   6  12         12.93         15.49         1.65 o
   8   6  12          3.02          1.24         1.08 o
   9   6  12         26.85         29.11         2.12 o
   2  -3  13          0.05          0.00         1.24 o
   3  -3  13          2.05          0.35         1.30 o
   4  -3  13          0.64          0.00         1.26 o
   5  -3  13          2.26          0.00         1.29 o
   1  -2  13        129.45        133.57         5.02 o
   2  -2  13         37.31         47.09         2.79 o
   3  -2  13          5.67          4.48         1.38 o
   4  -2  13          4.16          1.69         1.31 o
   5  -2  13         42.76         42.60         2.29 o
   6  -2  13         43.78         45.19         2.39 o
   1  -1  13         19.60         19.67         2.40 o
   2  -1  13         75.69         77.53         4.36 o
   3  -1  13        252.58        257.01         5.62 o
   4  -1  13         90.85         97.58         3.16 o
   5  -1  13          7.89          7.02         1.38 o
   6  -1  13         23.80         25.95         1.76 o
   7  -1  13         27.74         30.46         1.90 o
   2   0  13         51.63         52.31         6.58 o
   3   0  13         13.31         13.93         1.95 o
   4   0  13         12.15         18.79         1.60 o
   5   0  13         77.94         82.96         2.75 o
   6   0  13          5.53          7.32         1.24 o
   7   0  13          0.86          0.00         1.04 o
   2   1  13         20.89         22.16         2.31 o
   3   1  13         27.58         26.54         2.82 o
   4   1  13         19.27         18.61         1.96 o
   5   1  13         17.47         15.62         1.79 o
   6   1  13         33.02         31.51         2.36 o
   7   1  13          1.81          0.00         0.94 o
   8   1  13         44.83         43.27         2.24 o
   2   2  13         92.26        103.55         4.22 o
   3   2  13         12.59         11.44         2.11 o
   4   2  13        174.57        188.90         5.42 o
   5   2  13          3.23          5.34         2.27 o
   6   2  13         13.73         15.17         1.67 o
   7   2  13         12.58         10.59         1.58 o
   8   2  13         58.72         54.48         3.75 o
   3   3  13         18.07         18.99         3.33 o
   4   3  13          3.17          2.25         1.50 o
   5   3  13         12.51         13.38         2.73 o
   6   3  13         69.94         64.27         2.79 o
   7   3  13          6.34          7.82         1.37 o
   8   3  13          1.57          0.69         1.13 o
   4   4  13        118.82        128.89         4.25 o
   5   4  13          3.69          5.73         1.33 o
   6   4  13         17.30         16.81         1.53 o
   7   4  13         12.41         11.01         1.41 o
   8   4  13         86.62         90.17         3.03 o
   6   5  13         23.28         29.93         1.99 o
   7   5  13         67.19         66.97         2.51 o
   8   5  13          2.33          1.36         0.98 o
                                                
